# Supplementary material for: Shared and unique consequences of Joubert Syndrome gene dysfunction on the zebrafish central nervous system
Source: Biol Open. 2024 Nov 12;13(11):bio060421. doi: 10.1242/bio.060421 (PMC11583916; doi:10.1242/bio.060421)
Supplement: Table S2. Overview differential expression analysis data [file biolopen-13-060421-TableS2.xlsx]

## Sheet: Bbs1_Mut_vs_Ctrl
Ensembl	baseMean	log2FoldChange	lfcSE	stat	pvalue	padj	external_gene_name	description	entrezgene_id	BBS1_Ctrl_S1	BBS1_Ctrl_S2	BBS1_Ctrl_S3	BBS1_Mut_S1	BBS1_Mut_S2	BBS1_Mut_S3
ENSDARG00000063910	3326,36967335364	-0,983386435249259	0,154152290809421	-6,37931768698154	1,77878700902459e-10	3,69347334553866e-06	mt-atp8	ATP synthase 8 [Source:NCBI gene;Acc:140520]	140520	3740,14812126209	6186,38523514544	3478,32246737393	2178,19319914309	2274,04025272226	2101,12876447503
ENSDARG00000007080	53,6365845221571	-2,17870807114515	0,36713562885299	-5,93434115330049	2,95027807127072e-09	3,06297869359326e-05	rhcgl1	Rh family, C glycoprotein, like 1 [Source:ZFIN;Acc:ZDB-GENE-060209-2]	563826	110,322472055735	53,0362613033996	99,326067162792	29,0425759885746	11,5976945019182	18,4944361205226
ENSDARG00000068194	470,430154798016	-1,14792694704164	0,201833207683661	-5,68750286543933	1,28910440844115e-08	8,92232131229067e-05	klf9	Kruppel-like factor 9 [Source:ZFIN;Acc:ZDB-GENE-060526-244]	565869	931,251455294002	474,969184561557	452,697652261186	624,415383754354	178,42606926028	160,821183656718
ENSDARG00000078113	698,322185212911	-0,872246769694223	0,155636627705034	-5,60437978229214	2,09001991061272e-08	0,000108492933559906	atp5mea	ATP synthase membrane subunit ea [Source:ZFIN;Acc:ZDB-GENE-070928-12]	559659	946,393755380083	1134,97599189275	609,327219710205	631,117516674794	575,424073364402	292,694554255227
ENSDARG00000093606	453,857199111947	0,928161171400207	0,177615291937123	5,22568277358	1,7351362401146e-07	0,00072056737779479	si:dkey-159f12.2	si:dkey-159f12.2 [Source:ZFIN;Acc:ZDB-GENE-081105-168]	101886382	458,595374035606	156,751616741159	317,079368250451	975,160339924062	352,391486789052	463,165008931349
ENSDARG00000075169	70,9928579312901	-1,52901058527811	0,31322924771466	-4,88144257419723	1,05312592163141e-06	0,00364451777279244	bbs1	Bardet-Biedl syndrome 1 [Source:ZFIN;Acc:ZDB-GENE-060126-1]	568986	93,0169862430711	116,679774867479	106,011475529518	27,9255538351679	35,6852138520559	46,6381432604483
ENSDARG00000032263	30,6619257475063	-2,43439832221212	0,505415005752067	-4,81663245947692	1,46001257632525e-06	0,00433081444783107	zgc:110224	zgc:110224 [Source:ZFIN;Acc:ZDB-GENE-050417-120]	550335	42,1821216683694	37,7146747046397	72,5844336958864	7,81915507384701	3,56852138520559	20,1026479570898
ENSDARG00000020574	121528,959619506	0,525227447493476	0,111591087817494	4,70671500534593	2,51740457635959e-06	0,0065339235779413	atp2a1	ATPase sarcoplasmic/endoplasmic reticulum Ca2+ transporting 1 [Source:ZFIN;Acc:ZDB-GENE-020905-1]	260440	99290,2248501619	109497,486503414	90394,3615848455	143513,889247541	153504,40803635	132973,387494721
ENSDARG00000101406	5101,47886922361	0,61969380189161	0,135905216852594	4,55974992162179	5,12145732129038e-06	0,0114786380426077	rplp2	ribosomal protein, large P2 [Source:ZFIN;Acc:ZDB-GENE-031018-2]	335629	3974,85377259635	4294,75858199085	3666,46895998037	7086,3885412122	7033,55565024022	4552,8477093217
ENSDARG00000057113	495,709431657719	0,827343352428263	0,18208675877055	4,5436766408194	5,52814392342887e-06	0,0114786380426077	c6	complement component 6 [Source:ZFIN;Acc:ZDB-GENE-040426-1358]	393611	392,618209374823	341,789239510798	318,989484926659	621,064317294134	843,063177254821	456,73216158508
ENSDARG00000005616	31,5942737585761	-1,98557741246466	0,462530781610742	-4,29285464104677	1,76390491613073e-05	0,0332961106168531	bfb	complement component bfb [Source:ZFIN;Acc:ZDB-GENE-990415-34]	30489	55,1612360278677	51,8576777188796	42,9776252146696	20,1063987613209	9,81343380931538	9,6492710194031
ENSDARG00000002768	86672,9780997508	0,554183612620851	0,131481226714423	4,2149257842303	2,49860341065021e-05	0,0432341676822842	pvalb2	parvalbumin 2 [Source:NCBI gene;Acc:58028]	58028	70128,3180700958	69633,0753406101	69511,0559638685	120194,934773023	107206,411584693	83364,0728662148
ENSDARG00000019122	90,8279896176938	1,36239439072652	0,33180853725881	4,10596545219044	4,0262965931204e-05	0,0641597151882848	he1.2	hatching enzyme 1, tandem dupliate 2 [Source:ZFIN;Acc:ZDB-GENE-030131-2100]	407971	65,977164660783	33,0003403665598	48,7079752432922	163,08523439738	165,044114065759	69,1531089723889
ENSDARG00000035327	42644,3655610283	0,48379814538686	0,118307000461081	4,08934503876646	4,32592955420915e-05	0,0641597151882848	ckma	creatine kinase, muscle a [Source:ZFIN;Acc:ZDB-GENE-980526-109]	30095	34083,1543080425	35031,0398826877	37472,6689538395	53197,0630338414	45259,5567285625	50822,7104591961
ENSDARG00000036832	69727,9134359233	0,503959032773002	0,127872416788193	3,94110821888785	8,11060218956504e-05	0,112272362576086	cyt1l	type I cytokeratin, enveloping layer, like [Source:ZFIN;Acc:ZDB-GENE-061026-4]	792062	66075,5896113425	63073,0791091719	40488,7431855712	103558,006820183	97571,4038446376	47600,6580446338
ENSDARG00000039051	3784,39266328225	0,457668804687529	0,119170074065178	3,84046756937664	0,000122800194996526	0,155699102507364	hhatla	hedgehog acyltransferase like, a [Source:ZFIN;Acc:ZDB-GENE-040426-1865]	393861	3324,81646175814	3066,67448692102	3168,88356582831	4722,76966460359	4329,50857060068	4093,70322998176
ENSDARG00000068006	212,812347111079	0,799331129723796	0,208632537754581	3,83128700022844	0,000127474703459121	0,155699102507364	gck	glucokinase (hexokinase 4) [Source:ZFIN;Acc:ZDB-GENE-060825-204]	751668	179,544415306393	227,466631812358	45,8428002289809	318,351313720914	438,928130380288	66,7407912175381
ENSDARG00000076126	2973,89473140668	0,461871769373112	0,122645427615246	3,76591103601564	0,000165942876637419	0,188388278465302	actc1a	actin alpha cardiac muscle 1a [Source:ZFIN;Acc:ZDB-GENE-040520-4]	337770	2385,9938564211	2701,31357571982	2407,7020703596	3509,6836060039	3787,09332004943	3051,58195988623
ENSDARG00000055514	2987,38383288565	0,55076576791029	0,1466211320873	3,75638736428768	0,000172383803257597	0,188388278465302	icn2	ictacalcin 2 [Source:ZFIN;Acc:ZDB-GENE-070822-9]	100005083	2812,14144455796	2855,70802529194	1315,11533156889	4323,99275583739	5129,74949123304	1487,59594882464
ENSDARG00000089806	64,6169049594938	1,35929069141435	0,370761055714959	3,66621755565226	0,000246164524983319	0,255568009837682	si:dkey-239j18.3	si:dkey-239j18.3 [Source:ZFIN;Acc:ZDB-GENE-121214-39]	100001785	52,9980503012847	30,6431731975198	17,1910500858678	113,936259647485	147,201507139731	25,7313893850749
ENSDARG00000036767	113,739719898839	-0,94505764450676	0,264499028096071	-3,57300989462804	0,000352901420985293	0,348935481206601	urgcp	upregulator of cell proliferation [Source:ZFIN;Acc:ZDB-GENE-120215-160]	100005729	129,791143594983	207,430710875519	104,101358853311	83,7766615055036	119,545466404387	37,7929781593288
ENSDARG00000056885	340,988620364491	-0,616162792152569	0,174081138913268	-3,53951494113074	0,000400863078169856	0,378341861596313	per1a	period circadian clock 1a [Source:ZFIN;Acc:ZDB-GENE-011220-1]	563926	566,754660364759	399,539835152277	276,966918050093	364,149222010589	231,061759692062	207,459326917167
ENSDARG00000104359	1399,0391030008	0,471955834187162	0,133827660894967	3,52659406157872	0,000420941612827756	0,380018767337197	anxa1c	annexin A1c [Source:ZFIN;Acc:ZDB-GENE-030131-5274]	494158	1401,74435082581	1422,55038651563	636,06885317711	2087,71440471715	2066,17388203404	779,982740735084
ENSDARG00000100719	356,579926577328	0,621560572095069	0,177070325446101	3,51024696277677	0,000447690680299101	0,387327053572106	uraha	urate (5-hydroxyiso-) hydrolase a [Source:NCBI gene;Acc:751742]	751742	375,312723562159	279,324309531238	185,281317592131	513,830190567089	522,788382932619	262,942635278734
ENSDARG00000092947	106238,207186299	0,46633190191468	0,134395444895885	3,4698490136771	0,00052075101128328	0,401261655008839	cyt1	type I cytokeratin, enveloping layer [Source:ZFIN;Acc:ZDB-GENE-991008-6]	30327	98567,7208174832	101420,653198699	60842,9464872387	154941,025876892	154862,230423421	66794,6663140631
ENSDARG00000001760	1405,59630714378	-0,445061068991919	0,128535894145288	-3,46254306589918	0,000535096273236692	0,401261655008839	tnxba	tenascin XBa [Source:ZFIN;Acc:ZDB-GENE-070103-5]	100536295	1579,12558040562	1766,69679319547	1514,72252423258	1096,91575464539	1323,02930356497	1153,08788681867
ENSDARG00000021838	10475,0523972823	0,504640127705783	0,145746819860936	3,46244349061806	0,000535294309078217	0,401261655008839	rps23	ribosomal protein S23 [Source:ZFIN;Acc:ZDB-GENE-080220-50]	100000341	8496,99353401821	9686,77848116981	7260,35348626485	14641,9263868552	15011,8773372136	7752,38515817211
ENSDARG00000020239	671,714880098415	-0,514221994504876	0,14882735573178	-3,45515776972897	0,00054997089844869	0,401261655008839	lpin1	lipin 1 [Source:ZFIN;Acc:ZDB-GENE-080722-2]	799099	1098,89834910419	482,040686068677	766,911845497326	817,660216293716	297,079405318366	567,698778308216
ENSDARG00000029075	1185,47432570577	-0,476440911499434	0,138095629182439	-3,45007958847129	0,000560421305878266	0,401261655008839	pfkfb4b	6-phosphofructo-2-kinase/fructose-2,6-biphosphatase 4b [Source:ZFIN;Acc:ZDB-GENE-031031-4]	386663	1808,42326742343	1210,40534130203	1073,48557202864	1477,82030895708	851,984480717835	690,726983805605
ENSDARG00000086856	413,722501606664	-0,591438835529534	0,172063199916766	-3,43733486193234	0,000587468824611196	0,406606755807562	stk35	serine/threonine kinase 35 [Source:ZFIN;Acc:ZDB-GENE-061103-553]	568080	615,426339212877	388,932582891597	467,023527332743	500,425924726208	235,522411423569	275,004224052988
ENSDARG00000012881	581,557896508817	0,539973167980956	0,157675587040462	3,42458320984332	0,000615743252538891	0,412428803087662	slc4a1a	solute carrier family 4 member 1a (Diego blood group) [Source:ZFIN;Acc:ZDB-GENE-010525-1]	84703	774,420490116731	408,968503828437	228,258942806801	1092,44766603177	694,969539768789	290,282236500377
ENSDARG00000116628	210,846644849714	0,788172431074076	0,230793474311276	3,41505509818294	0,000637691107492832	0,413781817374411	ly97.3	lymphocyte antigen 97, tandem duplicate 3 [Source:ZFIN;Acc:ZDB-GENE-170621-3]	100329375	138,443886501315	126,108443543639	202,472367677999	278,138516198272	289,942362547954	229,974292629107
ENSDARG00000070849	11365,8734689574	0,474499274518072	0,140497135864408	3,37728788276513	0,000732043899870318	0,450637357233651	rps15	ribosomal protein S15 [Source:ZFIN;Acc:ZDB-GENE-030131-9092]	337148	9299,53543858052	10597,8235920038	8197,26571594465	15648,3633470747	15559,6453698427	8892,60735029824
ENSDARG00000086665	219,361930298533	-0,656836044092895	0,194612474701784	-3,37509733175843	0,000737895884508964	0,450637357233651	si:dkey-175g6.2	si:dkey-175g6.2 [Source:ZFIN;Acc:ZDB-GENE-030131-8061]	793455	347,191309116579	195,644875030319	262,641042978536	211,117186993869	118,653336058086	180,923831613808
ENSDARG00000037789	105476,504121451	0,422698411696903	0,126983076380893	3,3287775327556	0,00087228049213228	0,517486632532419	pvalb1	parvalbumin 1 [Source:ZFIN;Acc:ZDB-GENE-040625-57]	402805	96992,9216085307	85891,6358890634	85388,9008348437	148293,627041969	120194,045166148	96097,8941881537
ENSDARG00000040565	53418,551718289	0,373443262207527	0,113271995614772	3,29687192479219	0,000977680731108523	0,563904519464927	ckmb	creatine kinase, muscle b [Source:ZFIN;Acc:ZDB-GENE-040426-2128]	794752	45023,4661202363	48774,5030617753	45828,4743539094	61764,6229504709	61806,7903917609	57313,4534315813
ENSDARG00000103854	540,296050177939	0,495587570671668	0,152204745196736	3,2560586073127	0,00112970430027181	0,620031455514524	pdlim7	PDZ and LIM domain 7 [Source:NCBI gene;Acc:393813]	393813	447,779445402691	441,968844194997	453,65271059929	690,31969080535	589,698158905224	618,357451160082
ENSDARG00000055539	955,07756216602	0,449068844996149	0,13830598240515	3,2469227808285	0,00116660036904198	0,620031455514524	epdl2	ependymin-like 2 [Source:ZFIN;Acc:ZDB-GENE-091204-250]	557419	1034,0027773067	796,722503135514	593,09122796244	1322,55422963355	1201,69957646798	782,395058489935
ENSDARG00000009280	2876,80059768338	0,414504309683158	0,127673899867443	3,24658610815145	0,00116798109946979	0,620031455514524	smyd1a	SET and MYND domain containing 1a [Source:ZFIN;Acc:ZDB-GENE-030131-9825]	321245	2753,73542994022	2545,74054256318	2034,27426016103	3959,84353382681	3601,53020801874	2365,67961159033
ENSDARG00000056464	243,865396380791	0,608041118414841	0,187655104641383	3,24020558660972	0,00119443547585152	0,620031455514524	fitm1l	fat storage-inducing transmembrane protein 1 [Source:NCBI gene;Acc:503747]	503747	195,768308255766	222,752297474278	158,539684125226	293,776826345966	363,98918129097	228,36608079254
ENSDARG00000021242	1733,89326925981	0,417856016321998	0,130112099388239	3,21150775590182	0,00132040406316274	0,659552299001984	mvp	major vault protein [Source:NCBI gene;Acc:373081]	373081	1486,10859416255	1393,08579690263	1573,93614119501	1847,55464173471	2087,58501034527	2015,08943121868
ENSDARG00000043453	14403,4651089379	0,409257943649588	0,127594468267662	3,20748970708561	0,00133898851939618	0,659552299001984	rps5	ribosomal protein S5 [Source:ZFIN;Acc:ZDB-GENE-020419-12]	192297	11568,7172657661	13204,850480962	12237,1624861236	17822,0884576041	17736,4434148181	13851,5285483531
ENSDARG00000114963	39,0585473232896	-1,28995364221795	0,402887704920131	-3,20176969032519	0,00136586153231965	0,659552299001984	BX901962.4		NA	51,9164574379932	51,8576777188796	62,078791976745	26,8085316817612	23,1953890038363	18,4944361205226
ENSDARG00000067920	845,956660524636	-0,443580525559391	0,13896221022112	-3,19209463388324	0,00141245047987555	0,666548221912179	rab8a	RAB8A, member RAS oncogene family [Source:ZFIN;Acc:ZDB-GENE-070424-36]	571897	1026,43162726366	1028,90346928595	863,372737645807	756,223997856346	807,377963402765	593,430167693291
ENSDARG00000087359	434,193592035963	0,515814118731885	0,162638479626598	3,17153800205303	0,00151634027040542	0,688609156891184	c3a.2	complement component c3a, duplicate 2 [Source:ZFIN;Acc:ZDB-GENE-990415-36]	30491	329,885823303915	194,466291445799	561,574302805016	493,723791805768	296,187274972064	729,324067883218
ENSDARG00000015495	1513,03067548582	-0,445078632305639	0,140740417244354	-3,16240807736765	0,00156470126615311	0,688609156891184	klf3	Kruppel-like factor 3 (basic) [Source:ZFIN;Acc:ZDB-GENE-011116-1]	117603	2182,6543981223	1851,55481128091	1117,41825558141	1936,91641400724	1257,90378828497	731,736385638068
ENSDARG00000105080	366,925011247265	-0,660394876093103	0,208827481451111	-3,16239448708627	0,00156477430036036	0,688609156891184	CABZ01057891.1		NA	412,086880914071	363,003744032157	568,259711171743	201,063987613209	360,420659905765	296,715083846645
ENSDARG00000036830	40666,6687771872	0,430199789771352	0,136251476614269	3,1573954313116	0,00159185318487656	0,688609156891184	krt91	keratin 91 [Source:ZFIN;Acc:ZDB-GENE-040801-181]	445051	41435,8225926983	38740,0424231721	20447,7990188017	62244,9424764358	59463,1639720271	21668,2421799879
ENSDARG00000098724	562,67582187243	0,495579029105464	0,158613464306469	3,12444489673284	0,00178140884058913	0,754026757094922	rgrb	retinal G protein coupled receptor b [Source:ZFIN;Acc:ZDB-GENE-050522-447]	554142	561,346696048301	381,861081384477	450,787535584979	850,05385874251	601,295853407142	530,70990606717
ENSDARG00000025581	18523,4662818676	0,404795466863026	0,129790808377583	3,11882999977477	0,00181570688955626	0,754026757094922	rpl10	ribosomal protein L10 [Source:NCBI gene;Acc:336712]	336712	15241,8066295042	17513,7520659671	14739,4153319555	23499,9120633705	23879,6529794495	16266,2586209588
ENSDARG00000098355	3239,78680318381	0,412283094023663	0,132575229362364	3,10980487083889	0,00187210973994078	0,762205620394713	atp5pd	ATP synthase peripheral stalk subunit d [Source:ZFIN;Acc:ZDB-GENE-040426-1658]	393675	2546,06960018825	2874,56536264426	2914,8380478927	4034,68401810506	3663,97933225984	3404,58445801273
ENSDARG00000025850	6375,7835544818	0,436477459272841	0,141280273549636	3,08944375818676	0,00200531669883947	0,791299201693874	rps21	ribosomal protein S21 [Source:NCBI gene;Acc:394166]	394166	5146,21884354107	5951,84710182596	4977,76405819684	8535,16627418071	8333,38956480136	5310,31548434484
ENSDARG00000115405	3104,38360327254	0,503768043267073	0,163393111898653	3,08316573087575	0,00204811058507402	0,791299201693874	hbbe1.2	hemoglobin beta embryonic-1.2 [Source:ZFIN;Acc:ZDB-GENE-090501-3]	573653	3266,4104471404	2378,38167356134	1703,82407517712	5547,13201381775	4071,68290051958	1658,87050941905
ENSDARG00000092807	19066,001999719	0,423895783398555	0,137550478597061	3,08174706276602	0,00205789620937532	0,791299201693874	si:dkey-151g10.6	si:dkey-151g10.6 [Source:ZFIN;Acc:ZDB-GENE-030131-7528]	NA	15384,5768874586	19141,3759961892	13751,8850103562	25520,6051388832	25678,1877575931	14919,3812078338
ENSDARG00000103760	413,986040454116	0,557936102626607	0,182080962674769	3,06421986368332	0,00218238456987058	0,823909694705321	cfhl2	complement factor H like 2 [Source:ZFIN;Acc:ZDB-GENE-041114-123]	492777	337,456973346955	333,539154419158	318,989484926659	485,904636731921	640,549588644404	367,476404655601
ENSDARG00000099197	226765,552353298	0,358402435939036	0,11718932088393	3,0583199325305	0,00222581802741561	0,825301527165317	actc1b	actin alpha cardiac muscle 1b [Source:ZFIN;Acc:ZDB-GENE-000322-1]	58114	193707,873851195	201736,973578702	199912,811331881	248454,769493642	235700,837492829	281080,048371539
ENSDARG00000003820	1681,95721283586	-0,436968476210296	0,144082070597684	-3,03277482338819	0,00242316340363875	0,870061845174288	nr1d2a	nuclear receptor subfamily 1, group D, member 2a [Source:ZFIN;Acc:ZDB-GENE-040504-1]	402815	1921,99051806904	2156,80795967158	1718,14995024868	1683,35238518392	1284,66769867401	1326,77476516793
ENSDARG00000052242	451,879769335117	-0,523817134012602	0,17304047336355	-3,02713650645237	0,00246882441095434	0,870061845174288	aff2	AF4/FMR2 family, member 2 [Source:ZFIN;Acc:ZDB-GENE-110411-190]	100330019	498,614309977393	467,897683054437	616,967686415035	272,553405431239	339,009531594531	516,235999538066
ENSDARG00000037350	1741,6160738119	-0,437773577061323	0,144998995016157	-3,01914904315399	0,0025348579426913	0,870061845174288	rpl9	ribosomal protein L9 [Source:ZFIN;Acc:ZDB-GENE-030131-8646]	336702	1838,70786759559	2601,13397103562	1530,00345764224	1693,40558456458	1844,03342580499	942,412136228369
ENSDARG00000028396	1961,64229597516	-1,05521331556079	0,349761308250916	-3,01695267792109	0,00255329668267056	0,870061845174288	fkbp5	FKBP prolyl isomerase 5 [Source:ZFIN;Acc:ZDB-GENE-030616-630]	368924	3264,24726141382	2572,84796500714	1734,38594199644	2438,45936088686	1211,5130102773	548,400236269409
ENSDARG00000088330	3462,094564073	0,440641804475232	0,146071063947162	3,01662624046213	0,00255604760911344	0,870061845174288	hbae1.3	hemoglobin, alpha embryonic 1.3 [Source:ZFIN;Acc:ZDB-GENE-061207-39]	572729	4039,74934439384	2733,13533250186	1725,79041695351	6196,12188494705	4298,28400848014	1779,48639716159
ENSDARG00000038030	1001,75548048091	0,45164651540128	0,149981524356281	3,01134767992085	0,00260090857452426	0,870544016313746	rbx1	ring-box 1, E3 ubiquitin protein ligase [Source:ZFIN;Acc:ZDB-GENE-041008-106]	449846	849,050397683846	916,938028756554	743,035387044732	1375,05427084367	1299,83391456114	826,620883995532
ENSDARG00000097480	52,5218115322754	1,08305732204933	0,360427607582251	3,00492331681937	0,00265647814052041	0,870544016313746	si:dkey-263j23.1	si:dkey-263j23.1 [Source:ZFIN;Acc:ZDB-GENE-131120-109]	NA	31,3661930354542	28,2860060284798	41,0675085384621	73,7234621248432	81,1838615134272	59,5038379529858
ENSDARG00000014867	21872,5093595569	0,380490152812519	0,127163234686168	2,99213962079173	0,00277029531928529	0,870544016313746	rpl8	ribosomal protein L8 [Source:NCBI gene;Acc:393686]	393686	17690,5328719962	20438,9965227457	18709,5928434528	26662,2017796649	27011,9226253137	20721,8095141682
ENSDARG00000104076	705,130407824644	-0,435209360890477	0,145708556678907	-2,98684834171773	0,00281869513765548	0,870544016313746	rnf126	ring finger protein 126 [Source:ZFIN;Acc:ZDB-GENE-070209-292]	100009648	752,788632850901	854,473098776994	818,48499575493	510,479124106869	700,322321846597	594,234273611574
ENSDARG00000058351	357,208332782426	-0,526594511281661	0,176491113034456	-2,98368853948389	0,00284796512967224	0,870544016313746	tapbpl	TAP binding protein like [Source:ZFIN;Acc:ZDB-GENE-121003-1]	100150889	451,024223992566	301,717397637118	515,731502576035	258,032117436951	244,443714886583	372,301040165303
ENSDARG00000042905	14831,8880824005	0,401805867247806	0,134677240549517	2,98347267592012	0,00284997481589193	0,870544016313746	rpl10a	ribosomal protein L10a [Source:NCBI gene;Acc:323305]	323305	12081,3922829663	13748,1775134257	12247,6681278427	19185,9725069137	18545,6056389135	13182,5124243412
ENSDARG00000100513	603,705811152421	0,520711821278593	0,174632210239949	2,98176276050748	0,00286593990750896	0,870544016313746	rps27l	ribosomal protein S27 like [Source:ZFIN;Acc:ZDB-GENE-060331-65]	677743	523,490945833098	536,255530956596	383,933451917715	804,255950452835	970,637816775921	403,661170978363
ENSDARG00000061368	328,586592439073	-0,526998474860039	0,176910538559929	-2,97889814337724	0,00289286925089811	0,870544016313746	klf13	Kruppel-like factor 13 [Source:ZFIN;Acc:ZDB-GENE-060929-1274]	767805	447,779445402691	357,110826109557	358,146876788913	297,127892806186	219,464065190144	291,890448336944
ENSDARG00000002589	23842,3040321103	0,367626905678581	0,124058472121493	2,96333575121379	0,00304324425487617	0,898579833442204	mylpfb	myosin light chain, phosphorylatable, fast skeletal muscle b [Source:ZFIN;Acc:ZDB-GENE-040912-115]	447930	21443,6601076178	22127,9067993628	18489,929425689	32094,2805116817	27696,1866009269	21201,8607473835
ENSDARG00000074752	1531,73680853674	-0,380513053614421	0,128744415557108	-2,95556938891562	0,00312092485497343	0,898579833442204	hlfa	HLF transcription factor, PAR bZIP family member a [Source:ZFIN;Acc:ZDB-GENE-061013-159]	768192	1616,98133062083	1389,55004614907	2183,26336090522	1333,72445116762	999,185987857566	1667,71567452017
ENSDARG00000011841	3288,57223357134	0,403452806218665	0,136604668396101	2,95343351699231	0,00314260292032504	0,898579833442204	atp5l	ATP synthase, H+ transporting, mitochondrial F0 complex, subunit g [Source:ZFIN;Acc:ZDB-GENE-030131-5177]	326977	2548,23278591483	2822,70768492538	3127,81605728984	4107,29045807649	3604,20659905765	3521,17981616385
ENSDARG00000042535	6125,19916999023	0,359802442080629	0,121941683139468	2,95061075767762	0,0031714631359519	0,898579833442204	actc1a	actin alpha cardiac muscle 1a [Source:ZFIN;Acc:ZDB-GENE-040520-4]	408256	5281,41795145251	5789,2025671622	4973,94382484443	7485,1654499784	7484,97360546873	5736,49162103514
ENSDARG00000062632	54,6716995973936	1,20116276225582	0,407504034980533	2,94760949376415	0,00320241319951469	0,898579833442204	duox	dual oxidase [Source:ZFIN;Acc:ZDB-GENE-091117-14]	565097	68,140350387366	23,5716716903998	18,1461084239716	69,2553735112163	74,9389490893174	73,9777444820904
ENSDARG00000052279	626,553671297112	0,454149295160752	0,155182236874523	2,926554638647	0,00342739295820124	0,943079881097426	osgn1	oxidative stress induced growth inhibitor 1 [Source:ZFIN;Acc:ZDB-GENE-040426-864]	393155	691,137839643284	559,827202646996	333,315359998215	829,947459981189	902,835910457015	442,258255055975
ENSDARG00000043457	20270,5771791399	0,378460116921085	0,129503544534895	2,92239195676307	0,00347354110919174	0,943079881097426	gapdh	glyceraldehyde-3-phosphate dehydrogenase [Source:NCBI gene;Acc:317743]	317743	18118,8436458596	16823,1020854384	17698,1860634009	25849,0096519848	24184,7615578846	18949,5600702711
ENSDARG00000110808	45,6539109097419	1,12112283587752	0,383910440379782	2,92027180810308	0,00349726212890107	0,943079881097426	FO203514.2		NA	27,0398215822881	23,5716716903998	35,3371585098394	62,553240590776	73,1546883967146	52,2668846884335
ENSDARG00000058379	552,937495407508	-0,520884731427245	0,179003889847257	-2,90990733146477	0,00361535934338468	0,951748677038773	otpb	orthopedia homeobox b [Source:NCBI gene;Acc:30316]	30316	627,323860709084	617,577798288476	682,866711744195	430,053529061585	322,951185361106	636,851887280605
ENSDARG00000102415	4581,48574022668	0,355531721816916	0,122200500930151	2,90941296566481	0,00362108194404079	0,951748677038773	scinla	scinderin like a [Source:ZFIN;Acc:ZDB-GENE-030131-2005]	323285	4426,95958945221	4029,57727547385	3542,31137602688	5968,24936565208	5464,29837109606	4057,518463659
ENSDARG00000029069	27644,6767187177	0,351394467883187	0,121524832083833	2,89154456630544	0,0038335321752953	0,99031124845845	tnni2a.4	troponin I type 2a (skeletal, fast), tandem duplicate 4 [Source:ZFIN;Acc:ZDB-GENE-040625-119]	494164	27894,2799442884	25084,9730129235	19228,1895210432	40856,202283004	30035,3523689292	22769,0631821182
ENSDARG00000039099	5132,52434410273	0,380037619177324	0,131775397329701	2,88398006667718	0,00392683608655701	0,99031124845845	aep1	aerolysin-like protein [Source:NCBI gene;Acc:503710]	503710	5538,83705291589	5381,41264691828	2061,01589362793	7732,02734588128	7864,12900264682	2217,72412262615
ENSDARG00000056244	178,034478227437	-0,628429730224262	0,21828604318716	-2,87892767237272	0,00399029836842954	0,99031124845845	zgc:171740	zgc:171740 [Source:ZFIN;Acc:ZDB-GENE-071004-29]	795694	242,276801377301	176,787537677999	227,303884468697	129,574569795179	109,732032595072	182,532043450375
ENSDARG00000051783	54760,9675183788	0,419444934580862	0,145798783871304	2,87687539939362	0,00401634151193577	0,99031124845845	rplp0	ribosomal protein, large, P0 [Source:NCBI gene;Acc:58101]	58101	46546,3488717507	49182,2929820193	42390,2643367358	74567,9308728187	73706,0249507289	42172,9430962195
ENSDARG00000080010	2065,01831329407	0,366805630406304	0,127593311345554	2,87480296998409	0,00404279693759717	0,99031124845845	adh5	alcohol dehydrogenase 5 [Source:ZFIN;Acc:ZDB-GENE-011003-1]	116517	1827,89193896268	1838,59039185119	1731,52076698213	2614,94886112512	2318,64677003733	2058,51115080599
ENSDARG00000104775	98,6114677702227	-0,761445797856212	0,265328927078439	-2,86981825253869	0,00410707793321662	0,99031124845845	ly6m2	lymphocyte antigen 6 family member M2 [Source:ZFIN;Acc:ZDB-GENE-131121-523]	100333489	105,996100602569	124,929859959119	141,348634039358	77,0745285850633	65,125515280002	77,1941681552248
ENSDARG00000096003	1083,59745117794	0,425160087760263	0,148461653377134	2,86377039517563	0,00418631340972778	0,99031124845845	atp5md	ATP synthase membrane subunit DAPIT [Source:ZFIN;Acc:ZDB-GENE-110914-234]	794625	887,987740762341	902,795025742314	975,114563203948	1379,52235945729	1297,15752352223	1059,00749437949
ENSDARG00000100013	750,179679334447	-0,403553182402073	0,141061205043022	-2,86083748029088	0,00422523586568691	0,99031124845845	dhx38	DEAH (Asp-Glu-Ala-His) box polypeptide 38 [Source:ZFIN;Acc:ZDB-GENE-040426-1144]	393850	816,602611785101	872,151852544794	872,923321026845	586,436630538525	656,607934877829	696,35572523359
ENSDARG00000043665	777,078442050085	0,403681225804104	0,141164701110648	2,85964708335754	0,00424112694979288	0,99031124845845	glrx5	glutaredoxin 5 homolog (S. cerevisiae) [Source:NCBI gene;Acc:406294]	406294	692,219432506575	775,507998614155	533,877611000007	986,33056145813	1006,32303062798	668,212018093665
ENSDARG00000079376	36,2618889796053	1,23543008693863	0,432381638312289	2,85726769471727	0,00427305292270129	0,99031124845845	zgc:174153	zgc:174153 [Source:ZFIN;Acc:ZDB-GENE-080215-7]	567623	35,6925644886203	18,8573373523199	10,5056417191415	64,7872848975895	66,0176456263034	21,710859793657
ENSDARG00000087390	3771,61890193098	0,487547534213043	0,170719998037258	2,8558314188045	0,00429242979971395	0,99031124845845	hbbe1.3	hemoglobin, beta embryonic 1.3 [Source:ZFIN;Acc:ZDB-GENE-131120-128]	573653	3492,46335556833	3338,92729494514	2082,98223540432	6356,97307503762	5435,75020001442	1922,61725061607
ENSDARG00000024047	4135,17046763472	0,364629130095258	0,127958170296522	2,84959631143748	0,00437747501755948	0,998833969940715	tmem38a	transmembrane protein 38A [Source:NCBI gene;Acc:393874]	393874	3730,41378549247	3532,21500280641	3535,62596766015	5338,24887113069	4765,76030994207	3908,75886877654
ENSDARG00000015385	1222,49448253442	0,379258714043055	0,133323854279806	2,84464258921818	0,00444612808869724	0,999976227669273	ndufs3	NADH:ubiquinone oxidoreductase core subunit S3 [Source:ZFIN;Acc:ZDB-GENE-050417-274]	550451	978,841541278829	1045,40363946923	1167,08128916281	1398,51173606521	1327,48995529648	1417,63873393397
ENSDARG00000098024	3082,75451668929	-0,394480157525342	0,139369198285134	-2,83046872895314	0,00464798545405484	0,999976227669273	si:dkey-262k9.2	si:dkey-262k9.2 [Source:ZFIN;Acc:ZDB-GENE-131121-282]	100334151	3535,72707009999	3488,60741017918	3417,19873373529	2979,09808313571	3002,91074565051	2072,9850573351
ENSDARG00000053405	448,429891893433	0,467342052900162	0,166432036262404	2,80800537802307	0,00498493943105171	0,999976227669273	sord	sorbitol dehydrogenase [Source:ZFIN;Acc:ZDB-GENE-040426-1231]	570613	380,720687878616	342,967823095318	403,989677017894	566,330231777205	532,601816741935	463,969114849632
ENSDARG00000044526	108,780226860391	-0,771943388287261	0,276644990801625	-2,79037544128461	0,00526469531507904	0,999976227669273	camk1ga	calcium/calmodulin-dependent protein kinase IGa [Source:ZFIN;Acc:ZDB-GENE-030131-7594]	335654	91,9353933797795	70,7150150711995	236,854467849735	64,7872848975895	26,7639103890419	161,625289575002
ENSDARG00000009544	1521,53921173093	0,371019510205474	0,13296797410694	2,79029226922778	0,00526604806374785	0,999976227669273	cldnb	claudin b [Source:ZFIN;Acc:ZDB-GENE-010328-2]	81581	1367,13337920049	1569,87333458063	1020,00230509483	1997,23561029121	1976,0687170576	1198,92192416084
ENSDARG00000068478	3850,11412492802	0,459170473300624	0,164699013847128	2,78793699230539	0,00530448594987756	0,999976227669273	gpx4a	glutathione peroxidase 4a [Source:ZFIN;Acc:ZDB-GENE-030410-2]	352928	3262,08407568724	3441,46406679838	2697,08474680504	5038,88693401769	6121,79843632019	2539,36648993958
ENSDARG00000041294	111,596708777625	0,711388035064285	0,255317250790796	2,78629051840758	0,00533150653851995	0,999976227669273	noxo1a	NADPH oxidase organizer 1a [Source:ZFIN;Acc:ZDB-GENE-030131-9700]	572245	75,7115004304067	121,394109205559	61,1237336386412	130,691591948586	163,259853373156	117,399464069404
ENSDARG00000061272	1089,49485153992	0,367676616614718	0,13228870345277	2,77935006556313	0,00544677917760815	0,999976227669273	BX294434.1	solute carrier family 41 member 1 [Source:NCBI gene;Acc:564564]	564564	989,657469911744	881,580521220954	980,844913232571	1333,72445116762	1116,05506322305	1235,1066904836
ENSDARG00000046030	2192,67766618284	0,35711744702732	0,128534488147113	2,77837841170367	0,00546309548910505	0,999976227669273	zgc:110339	zgc:110339 [Source:ZFIN;Acc:ZDB-GENE-050417-323]	550490	2163,18572658305	2137,95062231926	1406,80093202685	3005,90661481747	2847,68006539406	1594,54203595636
ENSDARG00000089749	221,33797015353	0,536804796598138	0,193381548397565	2,77588426117337	0,00550518020528641	0,999976227669273	aqp8b	aquaporin 8b [Source:ZFIN;Acc:ZDB-GENE-080220-47]	555598	188,197158212725	232,180966150438	123,202525615386	259,149139590358	336,333140555627	188,964890796644
ENSDARG00000077776	3343,3460016713	0,336810414216722	0,121693250857002	2,76770003138874	0,00564533897252792	0,999976227669273	csnk2b	casein kinase 2, beta polypeptide [Source:NCBI gene;Acc:30428]	30428	2771,04091575288	3003,03097335694	3094,38901545621	3809,0455431169	3692,52750334149	3690,0420590034
ENSDARG00000037747	419,221875583421	-0,497192591969171	0,179869366518645	-2,76418715199974	0,00570647989532758	0,999976227669273	fscn1b	fascin actin-bundling protein 1b [Source:ZFIN;Acc:ZDB-GENE-120507-1]	570314	527,817317286264	364,182327616677	570,16982784795	284,840649118712	272,991885968228	495,329245662692
ENSDARG00000025034	632,792040120601	-0,405482374742672	0,146872964598706	-2,76076932096082	0,00576653906882732	0,999976227669273	syngr3b	synaptogyrin 3b [Source:ZFIN;Acc:ZDB-GENE-070822-6]	570094	745,21748280786	590,470375844516	827,080520797864	518,298279180716	460,339258691521	655,346323401127
ENSDARG00000070951	2312,01123393052	-0,370782667828486	0,134402552155603	-2,75874722527007	0,00580233973977602	0,999976227669273	hmga1b	high mobility group AT-hook 1b [Source:ZFIN;Acc:ZDB-GENE-061013-204]	768130	2195,63351248179	2228,7015583273	3294,951266458	1478,93733111049	1674,52866000772	2999,3150751978
ENSDARG00000089124	3479,83774159676	0,407245395933601	0,147992317704735	2,7518009194647	0,00592685391303391	0,999976227669273	hbae1.3	hemoglobin, alpha embryonic 1.3 [Source:ZFIN;Acc:ZDB-GENE-061207-39]	100334599	4054,89164447992	2847,4579402003	1735,34100033455	6112,34522344155	4401,7711286511	1727,21951247315
ENSDARG00000041182	28759,0579920032	0,341908787233192	0,124560554312851	2,74492024477059	0,00605256051332511	0,999976227669273	rpl4	ribosomal protein L4 [Source:ZFIN;Acc:ZDB-GENE-030131-9034]	337090	22589,0669498435	27691,9999018817	25846,7438041023	33249,2814183043	34345,2340719112	28832,0218059765
ENSDARG00000014420	6593,75323362298	-0,440389292111757	0,16053264557985	-2,74330053255557	0,00608249892166699	0,999976227669273	elavl3	ELAV like neuron-specific RNA binding protein 3 [Source:ZFIN;Acc:ZDB-GENE-980526-76]	30732	7139,59449058735	6794,53436475775	8302,32213313606	3976,59886612791	4666,73384150261	8682,73570562622
ENSDARG00000074581	1069,38514280568	-0,416057142786311	0,151707384421214	-2,74249763367571	0,00609738892261807	0,999976227669273	add2	adducin 2 (beta) [Source:ZFIN;Acc:ZDB-GENE-080718-4]	570147	1182,18099957764	1000,61746325747	1437,36279884617	733,883554788212	722,625580504132	1339,64045986046
ENSDARG00000037870	106134,980049766	0,324716904057806	0,118514168907535	2,73989943186583	0,00614579864430057	0,999976227669273	actb2	actin, beta 2 [Source:NCBI gene;Acc:57935]	57935	101392,841376401	100775,967977966	78668,1553096074	139309,417862118	128360,606356191	88302,8914163126
ENSDARG00000007955	1523,3136627757	0,37579860086435	0,137344623429594	2,73617263989219	0,00621584062749049	0,999976227669273	iars1	isoleucyl-tRNA synthetase 1 [Source:ZFIN;Acc:ZDB-GENE-030131-6325]	334393	1112,95905632698	1495,62256875587	1375,28400686943	1676,65025226348	1931,46219974253	1547,90389269591
ENSDARG00000098103	1273,37930819527	-0,3587433255101	0,131207283005126	-2,73417235151562	0,00625373005344754	0,999976227669273	tefb	TEF transcription factor, PAR bZIP family member b [Source:ZFIN;Acc:ZDB-GENE-050522-224]	553686	1769,48592434493	1116,11865454043	1389,60988194098	1443,19262220148	807,377963402765	1114,49080274106
ENSDARG00000109859	125,848660735891	0,661854681499274	0,242121742050038	2,73356153766022	0,00626534144642956	0,999976227669273	CABZ01072242.1		NA	114,648843508902	110,786856944879	69,7192586815751	176,489500238261	150,770028524936	132,677476516793
ENSDARG00000057556	15365,3528846399	0,362843138725417	0,133020295407196	2,72772765700674	0,00637722353518753	0,999976227669273	rpl17	ribosomal protein L17 [Source:ZFIN;Acc:ZDB-GENE-030131-8585]	336641	12278,2421840854	14861,9390007971	12991,6585732256	18795,0147532214	19536,7624536543	13728,5003428558
ENSDARG00000036995	846,279531423012	0,40091425598402	0,147590263623696	2,71640043279692	0,00659960426460699	0,999976227669273	lsm6	LSM6 homolog, U6 small nuclear RNA and mRNA degradation associated [Source:ZFIN;Acc:ZDB-GENE-040625-50]	415167	791,725975929396	882,759104805474	472,753877361366	1063,40509004319	1335,51912841319	531,514011985454
ENSDARG00000091813	325,410120912902	0,476084723107241	0,17531532651662	2,71559100146392	0,00661575918056093	0,999976227669273	si:dkey-21a6.5	si:dkey-21a6.5 [Source:ZFIN;Acc:ZDB-GENE-131121-257]	571530	287,703701635545	271,074224439598	253,090459597499	450,159927822906	380,047527524396	310,384884457466
ENSDARG00000105265	70,1471930441179	0,892756261709561	0,329856784795511	2,70649658536813	0,00679972816728725	0,999976227669273	zgc:171534	zgc:171534 [Source:ZFIN;Acc:ZDB-GENE-080218-6]	100141330	21,6318572658305	16,5001701832799	107,921592205726	36,8617310624216	32,1166924668503	205,851115080599
ENSDARG00000058454	3301,05191816667	0,332782071676368	0,123101486831641	2,70331480343122	0,00686516927245124	0,999976227669273	dynll1	dynein, light chain, LC8-type 1 [Source:ZFIN;Acc:ZDB-GENE-040426-1961]	406297	2691,00304386931	3250,53352610614	2800,23104732025	3538,72618199247	4337,5377437174	3188,27996599444
ENSDARG00000043035	548,220408104183	0,406277943834195	0,150303839456856	2,70304434871615	0,00687075784238505	0,999976227669273	capn3b	calpain 3b [Source:ZFIN;Acc:ZDB-GENE-041001-149]	100034405	502,940681430559	572,791622076716	343,821001717357	674,681380657656	719,057059118927	476,030703623886
ENSDARG00000025073	17287,736091203	0,330159697764062	0,122409767820579	2,6971679110444	0,00699319980723462	0,999976227669273	rpl18a	ribosomal protein L18a [Source:NCBI gene;Acc:394035]	394035	14336,5134029291	17365,2505343176	14125,3128205547	20425,8670971952	21732,2952359021	15741,1774563196
ENSDARG00000033539	8124,04502224049	0,463229551143138	0,172188787142564	2,69024225578409	0,00714001660869345	0,999976227669273	paics	phosphoribosylaminoimidazole carboxylase, phosphoribosylaminoimidazole succinocarboxamide synthetase [Source:ZFIN;Acc:ZDB-GENE-030131-9762]	321193	7991,88966686107	4954,76538932204	7714,96125520225	9527,08194640587	10545,8728236288	8009,69905202286
ENSDARG00000055118	409,055827744366	-0,509557456328504	0,189819369408662	-2,68443340590537	0,00726528555056803	0,999976227669273	mylipb	myosin regulatory light chain interacting protein b [Source:NCBI gene;Acc:565911]	565911	674,913946693911	423,111506842677	290,337734783546	600,957918532813	320,274794322202	144,739065291047
ENSDARG00000086222	1767,78923144977	-0,434232792086234	0,161931859006258	-2,6815772680622	0,00732759901480251	0,999976227669273	nat16	N-acetyltransferase 16 [Source:ZFIN;Acc:ZDB-GENE-030219-43]	100003245	2251,87634137295	1596,98075702459	2188,03865259573	1215,32010290651	1228,46348685703	2126,05604794182
ENSDARG00000105447	284,319041488542	-0,618426449701041	0,23076784770921	-2,67986400982653	0,00736520751407812	0,999976227669273	si:ch211-129p13.1	si:ch211-129p13.1 [Source:ZFIN;Acc:ZDB-GENE-160113-47]	NA	243,358394240593	289,931561791918	439,326835527734	126,223503334959	138,280203676717	468,793750359334
ENSDARG00000096849	3269,77750228451	0,36010247940534	0,134402026036934	2,67929353465537	0,00737776864476712	0,999976227669273	si:dkey-16p21.8	si:dkey-16p21.8 [Source:ZFIN;Acc:ZDB-GENE-131121-428]	100536712	2764,55135857314	3048,99573315322	2734,33202199109	4254,73738232618	3802,25953593656	3013,7889817269
ENSDARG00000017441	62735,8832136902	0,318707333600187	0,119010984102267	2,67796570210964	0,00740708026439593	0,999976227669273	mylz3	myosin, light polypeptide 3, skeletal muscle [Source:ZFIN;Acc:ZDB-GENE-000322-6]	58143	54373,8364233915	55143,5687525214	57808,726147083	76346,2301410422	66227,2962576843	66515,6415604187
ENSDARG00000111040	538,695331632486	0,457872860941284	0,171319861202874	2,67261984527923	0,00752614857679882	0,999976227669273	LO018128.1		NA	436,963516769776	522,112527942356	372,47275186047	664,628181276996	848,41595933263	387,579052612691
ENSDARG00000059978	1307,03737400326	-0,402595980243759	0,150746750329818	-2,67067767207532	0,0075698298247102	0,999976227669273	cplx4a	complexin 4a [Source:ZFIN;Acc:ZDB-GENE-060526-116]	768157	1303,31940026629	1150,29757849151	1917,75714291237	1009,78802667967	689,616757690981	1771,44533797875
ENSDARG00000030604	246,057650876276	-0,556731001560071	0,208563476161407	-2,66936000399811	0,00759959465896508	0,999976227669273	phkg1a	phosphorylase kinase, gamma 1a (muscle) [Source:ZFIN;Acc:ZDB-GENE-061103-385]	565379	320,151487534291	214,502212382638	348,596293407876	223,404430681343	193,592285147403	176,099196104107
ENSDARG00000022456	7239,75142996024	0,308282845417165	0,115617791246476	2,66639625349669	0,00766692660721493	0,999976227669273	eno1a	enolase 1a, (alpha) [Source:ZFIN;Acc:ZDB-GENE-030131-6048]	334116	6510,10744415168	5247,054118283	7594,62390460117	7904,04875750592	6308,25367869719	9874,4206765225
ENSDARG00000040290	282,20266266291	0,484041890295809	0,181932735547257	2,6605541264457	0,00780121873706279	0,999976227669273	pon3.2	paraoxonase 3, tandem duplicate 2 [Source:ZFIN;Acc:ZDB-GENE-071004-70]	554122	255,2559157368	268,717057270558	179,550967563509	404,362019533231	341,685922633435	243,644093239928
ENSDARG00000113599	13215,8876539948	0,391310084319476	0,147128129739729	2,6596551251736	0,00782207000985009	0,999976227669273	hbbe1.1	hemoglobin beta embryonic-1.1 [Source:ZFIN;Acc:ZDB-GENE-030616-7]	81538	14904,3496561572	10822,9330566471	7319,56710322728	22577,2517646565	16567,7526611633	7103,47168211725
ENSDARG00000079305	15515,160730958	0,376411177576686	0,141545451755622	2,65929546239719	0,00783042593696518	0,999976227669273	hbae3	hemoglobin alpha embryonic-3 [Source:ZFIN;Acc:ZDB-GENE-990706-3]	30601	18280,00098249	13150,6356360741	7645,24199652067	26449,9675705176	19970,3378019568	7594,78039818852
ENSDARG00000035256	5339,58080121164	0,307775478017604	0,115736734384361	2,65927218056355	0,00783096711163387	0,999976227669273	eef2l2	eukaryotic translation elongation factor 2, like 2 [Source:ZFIN;Acc:ZDB-GENE-030131-8112]	336168	4572,97462599656	3791,50339140081	5970,06967148666	5735,90875774348	4730,07509609001	7236,95326455232
ENSDARG00000024433	5362,03868708942	0,34831097155605	0,131162205212867	2,65557422575174	0,00791735074707382	0,999976227669273	pvalb4	parvalbumin 4 [Source:ZFIN;Acc:ZDB-GENE-040625-48]	337731	5150,54521499424	4700,19133506573	4162,14423745622	7164,58009195067	6603,54882332295	4391,22241974669
ENSDARG00000029841	301,792645105931	0,506303809297628	0,191029856127675	2,65039098893128	0,00803986679908239	0,999976227669273	tmprss9	transmembrane serine protease 9 [Source:ZFIN;Acc:ZDB-GENE-050208-573]	562051	346,109716253288	222,752297474278	175,730734211093	440,106728442246	412,164219991246	213,892174263435
ENSDARG00000042055	392,380322119815	-0,487291906760645	0,184146332798688	-2,64622107513463	0,00813966011705088	0,999976227669273	niban1a	niban apoptosis regulator 1a [Source:ZFIN;Acc:ZDB-GENE-041014-181]	559657	513,756610063474	458,469014378277	376,292985212885	472,500370891041	327,411837092613	205,851115080599
ENSDARG00000042172	320,42023609508	0,481189838049937	0,182184613196862	2,64122106475578	0,00826077985250545	0,999976227669273	c7a	complement component 7a [Source:ZFIN;Acc:ZDB-GENE-081104-392]	562475	329,885823303915	297,003063299038	156,629567449018	498,191880419395	463,907780076727	176,90330202239
ENSDARG00000091298	4905,38545337745	0,322748984645802	0,122204799676455	2,64104998740067	0,00826495239701721	0,999976227669273	pmela	premelanosome protein a [Source:ZFIN;Acc:ZDB-GENE-030131-9818]	321239	5909,82340502489	4067,29195017849	2941,57968135961	7917,4530233468	5308,17556049332	3287,98909986161
ENSDARG00000094696	56,7565233275218	-0,960934201536429	0,364005938143804	-2,6398860591027	0,0082933904835055	0,999976227669273	si:dkey-201c13.2	si:dkey-201c13.2 [Source:ZFIN;Acc:ZDB-GENE-060526-243]	NA	100,588136286112	50,6790941343596	63,9889086529525	79,3085728918768	25,8717800427405	20,1026479570898
ENSDARG00000074772	99,5335123091573	0,701942574933069	0,26603796906001	2,63850523823061	0,00832724138806056	0,999976227669273	ccl44	chemokine (C-C motif) ligand 44 [Source:ZFIN;Acc:ZDB-GENE-131121-642]	100141480	86,5274290633219	68,3578479021595	70,6743170196789	146,32990209628	132,035291252607	93,2762865208966
ENSDARG00000041435	11669,9309736342	0,342760796804811	0,130159653339139	2,63338744389344	0,00845378505148091	0,999976227669273	uba52	ubiquitin A-52 residue ribosomal protein fusion product 1 [Source:ZFIN;Acc:ZDB-GENE-051023-7]	641289	10016,6315069428	12256,0906954234	8381,59197519868	15326,6609668935	14757,6201885177	9280,99050882921
ENSDARG00000007383	433,812791417085	0,440690705712711	0,167569722387759	2,62989458616483	0,00854113478248605	0,999976227669273	kcnk6	potassium channel, subfamily K, member 6 [Source:ZFIN;Acc:ZDB-GENE-050309-213]	504083	377,475909288742	401,897002321317	315,169251574244	613,245162220287	522,788382932619	372,301040165303
ENSDARG00000017673	5885,32031262092	-0,434685188447284	0,165344942205111	-2,62895969268934	0,00856465117930424	0,999976227669273	nova2	NOVA alternative splicing regulator 2 [Source:ZFIN;Acc:ZDB-GENE-080211-1]	553201	6312,17595016933	6089,7413812148	7362,54472844196	3424,78992234499	4245,64831804835	7877,02157550606
ENSDARG00000040190	976,446401150695	-0,362336000756629	0,137915948312338	-2,62722335734551	0,00860848075809907	0,999976227669273	qdpra	quinoid dihydropteridine reductase a [Source:ZFIN;Acc:ZDB-GENE-070705-197]	566323	1207,05763543334	1020,65338419431	1062,97993030949	966,224162696809	855,553002103041	746,210292167173
ENSDARG00000040252	189,669549913641	0,554894153973379	0,211314247810133	2,62591926348456	0,00864153118093891	0,999976227669273	atp1a1a.5	ATPase Na+/K+ transporting subunit alpha 1a, tandem duplicate 5 [Source:ZFIN;Acc:ZDB-GENE-020501-1]	245703	163,32052235702	108,429689775839	193,876842635065	233,457630062003	194,484415493705	244,448199158212
ENSDARG00000090722	1245,76464554903	0,394611617178503	0,150444807398292	2,62296601659237	0,00871679666773299	0,999976227669273	C20H6orf58	liver-enriched gene 1, tandem duplicate 1 [Source:NCBI gene;Acc:796447]	796447	1197,32329966372	1250,47718317571	709,6083452111	1409,68195759927	2092,93779242308	814,559295221278
ENSDARG00000068910	880,900092157577	0,394524876189598	0,150454512643183	2,62222029275553	0,0087358943445654	0,999976227669273	nos1	nitric oxide synthase 1 (neuronal) [Source:NCBI gene;Acc:60658]	60658	829,581726144599	859,187433115074	608,372161372101	1056,70295712275	962,608643659208	968,947631531728
ENSDARG00000041811	10557,3984309886	0,367658901919372	0,140427606413716	2,61813835120288	0,00884109514455225	0,999976227669273	rps25	ribosomal protein S25 [Source:NCBI gene;Acc:393788]	393788	8418,03725499793	10698,003196688	8336,7042333078	13816,4470154877	13284,7129867741	8790,48589867622
ENSDARG00000038876	234,95909929596	0,514283047424972	0,196965028482891	2,61103735717046	0,00902680325512266	0,999976227669273	zgc:101569	zgc:101569 [Source:ZFIN;Acc:ZDB-GENE-041010-72]	449822	215,236979795013	172,073203339919	190,05660928265	329,521535254981	280,128928738639	222,737339364555
ENSDARG00000103950	372,403705378617	-0,462241238773858	0,177079566592001	-2,61035899098896	0,00904472515664488	0,999976227669273	pcdh1gc6	protocadherin 1 gamma c 6 [Source:ZFIN;Acc:ZDB-GENE-041118-17]	503572	473,737674121687	438,433093441437	383,933451917715	293,776826345966	297,971535664667	346,569650780228
ENSDARG00000101619	652,025934945884	0,41448735653946	0,15892350572173	2,60809346394115	0,0091048090518775	0,999976227669273	micos10	mitochondrial contact site and cristae organizing system subunit 10 [Source:ZFIN;Acc:ZDB-GENE-060825-325]	751699	531,062095876138	551,577117555356	588,315936271922	845,585770128883	754,742272970983	640,872416872023
ENSDARG00000052207	201,988055282262	0,531799895230884	0,204058918071257	2,60610955040534	0,00915771666108332	0,999976227669273	c3a.3	complement component c3a, duplicate 3 [Source:ZFIN;Acc:ZDB-GENE-990415-37]	565074	180,626008169684	96,6438539306393	222,528592778178	278,138516198272	152,554289217539	281,437071399257
ENSDARG00000103824	598,91963379132	0,446478340676511	0,171445226666578	2,60420397439707	0,00920879335232037	0,999976227669273	hint1	histidine triad nucleotide binding protein 1 [Source:ZFIN;Acc:ZDB-GENE-040927-8]	449551	482,39041702802	524,469695111396	495,675277475856	790,851684611954	797,56452959345	502,566198927245
ENSDARG00000103634	261,423945520473	-0,540241425517278	0,207485533711962	-2,60375466111897	0,00922087363896205	0,999976227669273	CU914622.2	si:ch73-329n5.6 [Source:NCBI gene;Acc:101883339]	101883339	244,439987103884	295,824479714518	393,484035298753	204,415054073429	238,198802462473	192,181314469778
ENSDARG00000103237	14,5703596084955	-1,79167668731127	0,689711981224075	-2,59771721542588	0,00938457437718755	0,999976227669273	si:ch73-299h12.8	si:ch73-299h12.8 [Source:ZFIN;Acc:ZDB-GENE-081031-66]	101883754	18,3870786759559	28,2860060284798	19,1011667620754	1,11702215340672	12,4898248482196	8,04105918283592
ENSDARG00000003631	884,589668484631	-0,369463396931148	0,142314826485996	-2,5960991279254	0,00942888584113732	0,999976227669273	clockb	clock circadian regulator b [Source:ZFIN;Acc:ZDB-GENE-030408-2]	352927	1094,57197765102	886,294855559034	1002,81125500896	823,245327060749	620,922721025773	879,691874602249
ENSDARG00000100244	2758,18575131078	-0,368776530449457	0,142176635487454	-2,59379137215551	0,00949240682446622	0,999976227669273	ebf3a	EBF transcription factor 3a [Source:NCBI gene;Acc:567751]	567751	2881,36338780862	2723,7066638257	3591,01935127017	1847,55464173471	2034,94931991349	3470,52114331198
ENSDARG00000042667	910,077802171623	-0,392885273397271	0,151497702177015	-2,59334146823039	0,00950483479186013	0,999976227669273	klf2a	Kruppel-like factor 2a [Source:ZFIN;Acc:ZDB-GENE-011109-1]	117508	759,27819003065	1264,62018618995	1090,6766221145	711,543111720078	933,168342231262	701,180360743292
ENSDARG00000103007	20556,7591889023	0,343293978940568	0,132535986308218	2,59019447097351	0,00959217268522676	0,999976227669273	rps3	ribosomal protein S3 [Source:ZFIN;Acc:ZDB-GENE-030131-8494]	336550	16989,6606965833	18975,1957107719	18164,2545323956	25456,934876139	24879,7310976534	18874,7782198707
ENSDARG00000053254	107482,924824323	0,313977495885182	0,121300065678302	2,58843632218532	0,00964127710174347	0,999976227669273	mylpfa	myosin light chain, phosphorylatable, fast skeletal muscle a [Source:ZFIN;Acc:ZDB-GENE-990712-15]	30429	97188,6899167865	97219,0027198851	91996,9494761837	138539,789598421	116274,916554846	103678,200679813
ENSDARG00000091834	437,383045127927	-0,442244120208075	0,170897491046166	-2,58777421190232	0,00965982759626406	0,999976227669273	si:ch211-198m17.1	si:ch211-198m17.1 [Source:ZFIN;Acc:ZDB-GENE-131127-451]	100332647	405,597323734321	412,504254581997	668,540836672638	283,723626965306	260,502061120008	593,430167693291
ENSDARG00000005945	1484,59776315758	-0,326285839603361	0,126586837111139	-2,57756530654837	0,00994990779147179	0,999976227669273	sart1	spliceosome associated factor 1, recruiter of U4/U6.U5 tri-snRNP [Source:ZFIN;Acc:ZDB-GENE-040718-422]	436946	1546,67779450688	1660,62427058867	1746,80170039179	1229,84139090079	1297,15752352223	1426,48389903509
ENSDARG00000060434	1224,95882432587	-0,408191565356934	0,158462887926489	-2,57594425229897	0,00999667623332139	0,999976227669273	map1b	microtubule-associated protein 1B [Source:ZFIN;Acc:ZDB-GENE-130530-690]	559032	1224,363121246	1087,83264851195	1774,4983921968	727,181421867772	787,751095784134	1748,12626634853
ENSDARG00000013749	477,121005434249	0,397495320162447	0,154541388546915	2,57209621254164	0,010108479545188	0,999976227669273	slc25a55b	solute carrier family 25 member 55b [Source:ZFIN;Acc:ZDB-GENE-040801-184]	445054	446,697852539399	366,539494785717	420,225668765658	609,894095760067	462,123519384124	557,245401370529
ENSDARG00000003998	193,400788366515	-0,589614862499042	0,229297874999849	-2,57139261538917	0,0101290422720967	0,999976227669273	phyhipla	phytanoyl-CoA 2-hydroxylase interacting protein-like a [Source:ZFIN;Acc:ZDB-GENE-061215-64]	790943	204,421051162098	190,930540692239	281,742209740612	109,468171033858	105,271380863565	268,57137670672
ENSDARG00000007739	2688,59125464674	0,355689155770909	0,138362848259976	2,5706984226184	0,0101493666473931	0,999976227669273	atp1a1a.2	ATPase Na+/K+ transporting subunit alpha 1a, tandem duplicate 2 [Source:ZFIN;Acc:ZDB-GENE-001212-2]	64613	2313,52713458057	2361,88150337806	2356,128920102	3032,71514649923	3589,04038317052	2478,25444015003
ENSDARG00000078187	1260,91548345436	-0,427249209207165	0,166623212485332	-2,56416379707465	0,0103424723399022	0,999976227669273	slc12a5b	solute carrier family 12 member 5b [Source:ZFIN;Acc:ZDB-GENE-080707-1]	797331	1375,78612210682	893,366357066154	1936,85830967444	758,45804216316	657,50006522413	1943,52400449144
ENSDARG00000111939	5137,67889602199	0,301891996277097	0,11781535312037	2,56241642775249	0,010394660097952	0,999976227669273	atf4a	activating transcription factor 4a [Source:NCBI gene;Acc:406514]	406514	4581,6273689029	4893,47904292701	4320,68392158145	6024,10047332242	5896,08945870594	5110,09311069222
ENSDARG00000076839	194,387906949948	0,630671111460276	0,246252534543996	2,56107460021939	0,0104348946777517	0,999976227669273	ftr86	finTRIM family, member 86 [Source:ZFIN;Acc:ZDB-GENE-060929-108]	767638	139,525479364607	143,787197311439	164,270034153848	293,776826345966	272,991885968228	151,976018555599
ENSDARG00000009978	9903,53758685834	0,376754830287033	0,147454759483118	2,555053710085	0,0106171413843907	0,999976227669273	icn	ictacalcin [Source:ZFIN;Acc:ZDB-GENE-030131-8599]	336655	9357,94145319827	9928,38811599641	5626,2486697693	12994,3187105803	16035,1508444213	5479,17772718439
ENSDARG00000089429	2194,82122898134	0,323466167156802	0,126836992139399	2,55025100880112	0,0107645385456319	0,999976227669273	si:dkey-205h13.2	si:dkey-205h13.2 [Source:ZFIN;Acc:ZDB-GENE-080225-18]	561081	2402,21774937047	2275,8449017081	1095,45191380502	3222,60891257837	2936,8931000242	1235,91079640188
ENSDARG00000021984	814,662855565589	0,394419211411913	0,154915437292437	2,54602910016876	0,0108956105004257	0,999976227669273	ndufa2	NADH:ubiquinone oxidoreductase subunit A2 [Source:ZFIN;Acc:ZDB-GENE-050522-377]	554125	680,321911010369	705,971567127475	713,428578563515	1064,5221121966	967,069295390715	756,66366910486
ENSDARG00000036427	2208,52555479902	0,320381963506145	0,12590931920195	2,54454527700426	0,0109420125193225	0,999976227669273	slc3a2a	solute carrier family 3 member 2a [Source:ZFIN;Acc:ZDB-GENE-000831-3]	796322	2151,28820508684	1890,44806957007	1839,44235918786	2715,48085493172	2554,1691814609	2100,32465855674
ENSDARG00000074184	1108,98686369022	-0,392828111210626	0,154397154615197	-2,54427040569283	0,0109506275295981	0,999976227669273	arhgap32b	Rho GTPase activating protein 32b [Source:ZFIN;Acc:ZDB-GENE-091204-147]	569434	1231,93427128905	1232,79842940791	1280,73323139715	796,436795378988	851,984480717835	1260,03397395039
ENSDARG00000078301	563,47972198586	-0,403250641303668	0,158582799025644	-2,54283972651069	0,0109955652477366	0,999976227669273	zgc:162255	zgc:162255 [Source:NCBI gene;Acc:100037321]	100037321	730,075182721779	637,613719225315	562,52936114312	472,500370891041	476,397604924947	501,762093008961
ENSDARG00000069100	8796,78318474028	0,337650040769958	0,132803468795568	2,54247907703165	0,0110069190963884	0,999976227669273	aldh9a1a.1	aldehyde dehydrogenase 9 family, member A1a, tandem duplicate 1 [Source:NCBI gene;Acc:100005587]	100005587	8175,76045362063	7143,39510577567	7923,16397290887	10785,9659132952	10536,0593898195	8216,35427302174
ENSDARG00000044093	15853,6152216103	0,343807334002266	0,135344835542061	2,54023238216151	0,0110778836701798	0,999976227669273	rpl13a	ribosomal protein L13a [Source:ZFIN;Acc:ZDB-GENE-030131-168]	560828	13350,1007116073	16167,8096124452	11947,7798096781	20577,7821100585	20713,4823804259	12364,7367054468
ENSDARG00000040764	1064,98271565026	0,353983443359461	0,139419643440582	2,53897825746716	0,0111176732302388	0,999976227669273	id1	inhibitor of DNA binding 1, HLH protein [Source:ZFIN;Acc:ZDB-GENE-990415-96]	30493	872,84544067626	973,510040813513	956,968454779976	1280,1073878041	1192,77827300497	1113,68669682277
ENSDARG00000039173	52,1354499945103	1,00824610121664	0,397368449049313	2,53730789052031	0,0111708660147643	0,999976227669273	ctslb	cathepsin Lb [Source:ZFIN;Acc:ZDB-GENE-980526-285]	30443	52,9980503012847	25,9288388594398	19,1011667620754	90,4787944259439	102,594989824661	21,710859793657
ENSDARG00000056781	392,176911504734	-0,448711366283815	0,176850021646537	-2,53724235997345	0,011172957433206	0,999976227669273	zanl	zonadhesin, like [Source:ZFIN;Acc:ZDB-GENE-060131-2]	100147904	301,764408858335	276,967142362198	755,451145440081	247,978918056291	160,583462334252	610,316391977246
ENSDARG00000089475	3155,4687241949	0,372244384048772	0,146854662582101	2,534780833674	0,0112517697660207	0,999976227669273	hbae1.1	hemoglobin, alpha embryonic 1.1 [Source:ZFIN;Acc:ZDB-GENE-980526-80]	30597	3800,71732160642	2506,84728427402	1654,16104159573	5621,972498096	3726,42845650094	1622,68574309629
ENSDARG00000036316	8876,08457851191	0,346886739285816	0,13687308210585	2,53436785340709	0,0112650406829831	0,999976227669273	rpl39	ribosomal protein L39 [Source:ZFIN;Acc:ZDB-GENE-040625-51]	415168	7421,89022790644	9509,99094349181	6223,16013108416	11591,3388859015	12033,0541109133	6477,07317177433
ENSDARG00000061918	1922,73655600468	-0,360779608465994	0,142666544040355	-2,52883120491054	0,0114443051348331	0,999976227669273	cplx2	complexin 2 [Source:ZFIN;Acc:ZDB-GENE-081113-1]	556701	2250,79474850966	1837,41180826667	2348,48845339717	1461,06497665598	1394,39973126909	2244,2596179295
ENSDARG00000104537	2056,77109245239	0,365254903889367	0,144460103498311	2,52841369377558	0,011457925337155	0,999976227669273	cox7c	cytochrome c oxidase subunit 7C [Source:ZFIN;Acc:ZDB-GENE-030131-8062]	336118	1790,03618874747	1901,05532183075	1639,83516652417	2772,44898475547	2555,0613118072	1682,18958104927
ENSDARG00000042245	5248,84620361554	0,320064391787803	0,126605562237262	2,52804368253579	0,0114700080037321	0,999976227669273	myl13	myosin, light chain 13 [Source:ZFIN;Acc:ZDB-GENE-040426-1593]	393488	4915,83956365998	5060,83791192884	3905,23354450631	6884,20753144559	6513,44365834651	4213,51501180602
ENSDARG00000075709	1134,65730465136	0,354310195819225	0,140161498959452	2,52787105196217	0,0114756490994756	0,999976227669273	ndufb3	NADH:ubiquinone oxidoreductase subunit B3 [Source:ZFIN;Acc:ZDB-GENE-091204-407]	100332034	881,498183582592	1063,08239323703	1046,74393856173	1314,7350745597	1298,94178421484	1202,94245375225
ENSDARG00000103123	265,952559072324	-0,514040119081239	0,203513895076517	-2,52582320675436	0,0115427551882668	0,999976227669273	CR854980.1	neuronal tyrosine-phosphorylated phosphoinositide-3-kinase adapter 1 [Source:NCBI gene;Acc:101885998]	101885998	297,438037405169	226,288048227838	399,214385327375	153,03203501672	165,93624441206	353,80660404478
ENSDARG00000094300	586,057031148985	0,390364858912531	0,154613771360069	2,52477418718051	0,0115772653356282	0,999976227669273	nupr1a		NA	474,819266984979	650,578138655035	398,259326989272	724,947377560958	770,800619204408	496,93745749926
ENSDARG00000094041	10825,259999713	0,399064554780097	0,158185880145455	2,52275711595212	0,0116438793430405	0,999976227669273	krt17	keratin 17 [Source:ZFIN;Acc:ZDB-GENE-060503-86]	100034647	10492,5323667911	10674,4315249976	5412,31560203406	16564,3215128682	16851,4501112871	4956,50888030006
ENSDARG00000038424	615,839397096692	0,491747465223548	0,194930392015117	2,52268237979746	0,0116463540330975	0,999976227669273	c4b	complement 4B (Chido blood group) [Source:ZFIN;Acc:ZDB-GENE-100805-2]	794635	582,978553314131	464,361932300877	469,888702347054	549,574899476104	960,824382966606	667,407912175381
ENSDARG00000100392	10577,377143106	0,328951202028533	0,130643700969117	2,51792623439452	0,0118048041179152	0,999976227669273	rps18	ribosomal protein S18 [Source:NCBI gene;Acc:192300]	192300	9005,34217976523	10201,819507605	8738,78379364949	13212,1380304946	13148,21704379	9157,96230333182
ENSDARG00000045490	1150,43226211529	0,345466578761917	0,137548539847534	2,51159757235409	0,0120186056023511	0,999976227669273	ndufb2	NADH:ubiquinone oxidoreductase subunit B2 [Source:ZFIN;Acc:ZDB-GENE-040426-1762]	393764	1203,81285684347	1277,58460561967	537,697844352422	1732,50135993382	1499,67111213265	651,325793809709
ENSDARG00000099710	30,7693732527779	-1,16533029636229	0,464064258578386	-2,51113994413652	0,0120341979346816	0,999976227669273	BX284696.1		NA	31,3661930354542	35,3575075355998	60,1686753005374	10,0531993806604	26,7639103890419	20,9067538753734
ENSDARG00000014196	15572,0447975916	0,298108799918909	0,119086201812352	2,50330261089903	0,0123040291988875	0,999976227669273	myl1	myosin, light chain 1, alkali; skeletal, fast [Source:ZFIN;Acc:ZDB-GENE-030131-8109]	336165	12912,0556019742	13389,8881037316	15622,8442947015	17761,7692613202	15465,971683481	18279,7398403409
ENSDARG00000104727	146,974007203982	-0,583251411701793	0,233302397623978	-2,49998035871813	0,0124200192250391	0,999976227669273	ino80da	INO80 complex subunit Da [Source:ZFIN;Acc:ZDB-GENE-091204-416]	110440037	177,38122957981	188,573373523199	162,359917477641	103,883060266825	109,732032595072	139,914429781345
ENSDARG00000034897	16052,8770963049	0,350870989979666	0,140422740910947	2,49867640884592	0,0124658080989663	0,999976227669273	rps10	ribosomal protein S10 [Source:ZFIN;Acc:ZDB-GENE-040426-1481]	394121	13270,0628397237	15624,4825799815	12933,4000146012	20313,0478597011	21378,1194884204	12798,1497954016
ENSDARG00000075299	65,3169840062871	0,788984527599072	0,316033400662326	2,49652260155275	0,0125417676066515	0,999976227669273	prxl2c	peroxiredoxin like 2C [Source:ZFIN;Acc:ZDB-GENE-110914-194]	100332791	49,7532717114101	48,3219269653197	43,9326835527734	107,234126727045	76,7232097819202	65,9366852992545
ENSDARG00000057652	410,215521731958	-0,438852246555303	0,175810476127235	-2,49616664616563	0,0125543606662961	0,999976227669273	dbpb	D site albumin promoter binding protein b [Source:ZFIN;Acc:ZDB-GENE-100922-6]	569109	499,695902840684	403,075585905837	499,495510828271	356,330066936742	243,551584540282	459,144479339931
ENSDARG00000052894	286,291248012867	-0,484889797259315	0,194307018740521	-2,49548266656718	0,0125785900592729	0,999976227669273	znf532	zinc finger protein 532 [Source:ZFIN;Acc:ZDB-GENE-060531-40]	559908	279,050958729213	315,860400651358	391,573918622545	177,606522391668	191,808024454801	361,847663227616
ENSDARG00000042777	854,886841820556	0,42271941645454	0,169429331840809	2,49496006306461	0,0125971307336265	0,999976227669273	ndufa11	NADH:ubiquinone oxidoreductase subunit A11 [Source:ZFIN;Acc:ZDB-GENE-040426-1631]	393497	727,911996995196	717,757402972675	711,518461887308	1213,08605859969	1072,34067625428	686,706454214187
ENSDARG00000003599	35532,5520488247	0,303565781619153	0,121873984144383	2,49081691839599	0,0127449774776074	0,999976227669273	rpl3	ribosomal protein L3 [Source:ZFIN;Acc:ZDB-GENE-030131-1291]	322571	29724,3350689777	33957,35023719	31646,8130914065	41868,2243539905	41075,465404409	34923,1241369747
ENSDARG00000018264	480,698615041499	0,388983254654255	0,156226076420783	2,48987405666233	0,0127788369286629	0,999976227669273	trim101	tripartite motif containing 101 [Source:ZFIN;Acc:ZDB-GENE-040801-100]	445187	412,086880914071	417,218588920077	418,315552089451	581,968541924899	501,377254621386	553,224871779111
ENSDARG00000036298	11055,0527103196	0,329084370104517	0,132180439605236	2,4896601273785	0,0127865304922537	0,999976227669273	rps13	ribosomal protein S13 [Source:ZFIN;Acc:ZDB-GENE-040625-52]	415169	9141,62288053996	11117,5789527771	8939,34604465128	13604,2128063404	14215,2049379665	9312,35063964227
ENSDARG00000098153	422,012077454437	0,418588727758622	0,168205853618095	2,48855030163821	0,0128265091126375	0,999976227669273	lhfpl2b	LHFPL tetraspan subfamily member 2b [Source:ZFIN;Acc:ZDB-GENE-050417-10]	550224	377,475909288742	372,432412708317	323,764776617178	581,968541924899	512,974949123304	363,455875064183
ENSDARG00000071877	664,313919724459	0,412158119920643	0,165904259529384	2,4843130676078	0,012980163715832	0,999976227669273	dhrs7cb	dehydrogenase/reductase (SDR family) member 7Cb [Source:NCBI gene;Acc:553684]	553684	513,756610063474	586,934625090956	601,686753005374	848,936836589104	815,407136519478	619,161557078365
ENSDARG00000026726	3248,82277313138	0,347806359695351	0,140019550991656	2,48398425242827	0,0129921553255692	0,999976227669273	anxa1a	annexin A1a [Source:ZFIN;Acc:ZDB-GENE-030131-6664]	334724	3314,00053312523	3084,35324068882	1966,46511815566	4999,79115864846	4126,10285164397	2002,22373652614
ENSDARG00000099931	350,68094926785	-0,436848157970662	0,176294874556527	-2,4779402071079	0,0132143288066559	0,999976227669273	pcdh1g26	protocadherin 1 gamma 26 [Source:ZFIN;Acc:ZDB-GENE-050609-21]	554012	421,821216683694	459,647597962797	333,315359998215	285,957671272119	304,216448088777	299,127401601496
ENSDARG00000045262	2201,83385970857	0,316452665565624	0,127973731769129	2,47279391786841	0,0134061424813301	0,999976227669273	gsnb	gelsolin b [Source:ZFIN;Acc:ZDB-GENE-030131-8567]	336623	2151,28820508684	2297,05940622946	1375,28400686943	2905,37462101087	2957,41209798913	1524,58482106569
ENSDARG00000098832	835,913822235364	-0,379818341645319	0,153603672492266	-2,47271654044888	0,0134090451903263	0,999976227669273	fam168a	family with sequence similarity 168 member A [Source:ZFIN;Acc:ZDB-GENE-060825-128]	751761	964,780834056039	819,115591241394	1025,73265512345	667,979247737216	558,473596784675	979,401008469415
ENSDARG00000078859	31,5171205242319	1,14139993297674	0,462038323614599	2,47035770549807	0,013497800660995	0,999976227669273	g0s2	G0/G1 switch 2 [Source:ZFIN;Acc:ZDB-GENE-081022-103]	568476	22,713450129122	18,8573373523199	14,3258750715565	40,2127975226418	70,4782973578104	22,5149657119406
ENSDARG00000076262	819,601382362797	-0,371914182407603	0,150562570719297	-2,47016360461184	0,0135051271239768	0,999976227669273	pou3f2b	POU class 3 homeobox 2b [Source:NCBI gene;Acc:30397]	30397	899,885262258548	804,972588227154	1042,92370520932	660,160092663369	541,523120204949	968,143525613444
ENSDARG00000063555	383,829629710735	-0,441779082339941	0,17892909557101	-2,46901757889128	0,0135484562654442	0,999976227669273		si:ch211-166g5.4 [Source:ZFIN;Acc:ZDB-GENE-121214-319]	100150156	423,984402410277	439,611677025957	453,65271059929	253,564028823324	314,029881898092	418,135077507468
ENSDARG00000078688	219,78258897951	-0,585083313065486	0,237030230067971	-2,46839111153758	0,0135721937356882	0,999976227669273	frs3	fibroblast growth factor receptor substrate 3 [Source:ZFIN;Acc:ZDB-GENE-131121-119]	100330147	290,94848022542	214,502212382638	271,23656802147	126,223503334959	139,172334023018	276,612435889556
ENSDARG00000099960	465,316771682652	0,38633348952151	0,156669156901406	2,46591924768341	0,0136662140006892	0,999976227669273	elovl1a	ELOVL fatty acid elongase 1a [Source:ZFIN;Acc:ZDB-GENE-041010-66]	449816	493,206345660935	360,646576863117	352,416526760291	667,979247737216	490,671690465769	426,980242608587
ENSDARG00000054378	965,234284071646	-0,469704472255461	0,190604902303598	-2,46428327172461	0,0137287562254716	0,999976227669273	pcbp3	poly(rC) binding protein 3 [Source:ZFIN;Acc:ZDB-GENE-050522-157]	553765	1097,8167562409	1067,79672757511	1114,5530805671	559,628098856764	693,185279076186	1258,42576211382
ENSDARG00000115271	11908,1136692997	0,331229564493408	0,134529941842417	2,46212523366284	0,0138116431081201	0,999976227669273	RPL37A	zgc:171772 [Source:ZFIN;Acc:ZDB-GENE-070928-31]	572109	9432,57136076538	12105,2319966048	9973,67422481766	14475,4900859976	15049,3468117583	10412,3675358542
ENSDARG00000070337	242,002396954631	-0,489547420794448	0,19905688615924	-2,45933426489362	0,0139194949965265	0,999976227669273	hoxc1a	homeobox C1a [Source:NCBI gene;Acc:58046]	58046	283,377330182379	302,895981221638	260,730926302329	173,138433778041	196,268676186308	235,603034057092
ENSDARG00000014794	2892,46322126764	0,338965386474437	0,13797146832387	2,45677885864605	0,0140188953311216	0,999976227669273	uqcrc2a	ubiquinol-cytochrome c reductase core protein 2a [Source:ZFIN;Acc:ZDB-GENE-040718-405]	436930	2445,48146390214	2700,1349921353	2476,46627070307	3793,4072329692	3269,65771919462	2669,63164870152
ENSDARG00000092970	909,676304040092	-0,33147106871079	0,135113302007527	-2,45328227336435	0,0141559206620099	0,999976227669273	tmsb2	thymosin beta 2 [Source:ZFIN;Acc:ZDB-GENE-070126-5]	566329	1011,28932717757	1043,04647230019	986,575263261193	817,660216293716	824,328439982492	775,158105225382
ENSDARG00000042518	1128,80840383064	-0,363077450658789	0,148230437507321	-2,44941225813259	0,0143089567536227	0,999976227669273	hipk2	homeodomain interacting protein kinase 2 [Source:ZFIN;Acc:ZDB-GENE-031125-4]	557551	1230,85267842575	1183,29791885807	1362,86824847408	848,936836589104	830,573352406602	1316,32138823024
ENSDARG00000101669	886,932259932298	-0,358385872891079	0,14637447926162	-2,44841774808656	0,0143485186604661	0,999976227669273	elmod2	ELMO/CED-12 domain containing 2 [Source:ZFIN;Acc:ZDB-GENE-060824-2]	553267	1010,20773431428	978,224375151593	993,26067162792	719,362266793925	907,296562188522	713,241949517546
ENSDARG00000021864	19370,0604054428	0,328337178955334	0,134280578292486	2,44515761795544	0,0144788849713436	0,999976227669273	rplp1	ribosomal protein, large, P1 [Source:ZFIN;Acc:ZDB-GENE-030131-8663]	336719	15093,6284072332	19809,632888612	16578,8576911433	23619,433433785	23202,5260466068	17916,2839652767
ENSDARG00000036776	479,184401920852	0,380931354171336	0,156068413396938	2,440797249617	0,0146548798728992	0,999976227669273	aldh8a1	aldehyde dehydrogenase 8 family, member A1 [Source:NCBI gene;Acc:447801]	447801	440,20829535965	380,682497799957	426,911077132385	600,957918532813	516,543470508509	509,803152191797
ENSDARG00000054818	12736,8171699523	0,334877457576328	0,137312071561143	2,43880566194219	0,0147358905790154	0,999976227669273	rpl32	ribosomal protein L32 [Source:ZFIN;Acc:ZDB-GENE-060331-105]	556556	10703,4429751329	13122,3496300456	9606,93182298581	16702,8322598906	16404,4928077901	9880,85352386877
ENSDARG00000100908	246,538892691155	-0,515910000517111	0,21170736745256	-2,43690149627276	0,014813714089775	0,999976227669273	lcor	ligand dependent nuclear receptor corepressor [Source:ZFIN;Acc:ZDB-GENE-061201-6]	558560	302,846001721627	264,002722932478	293,202909797857	170,904389471227	158,799201641649	289,478130582093
ENSDARG00000033140	651,074167699642	-0,352438183722146	0,144755018138388	-2,43472169914835	0,0149032471230011	0,999976227669273	desi1a	desumoylating isopeptidase 1a [Source:ZFIN;Acc:ZDB-GENE-040426-1657]	393673	789,562790202812	591,648959429036	805,114179021477	651,223915436115	442,496651765493	626,398510342918
ENSDARG00000076192	239,848881151232	-0,506890670839882	0,20820640676479	-2,43455846876276	0,0149099707994468	0,999976227669273	ankrd1b	ankyrin repeat domain 1b (cardiac muscle) [Source:ZFIN;Acc:ZDB-GENE-070820-13]	564159	334,212194757081	227,466631812358	271,23656802147	290,425759885746	176,641808567677	139,110323863061
ENSDARG00000003675	341,654098819326	0,408459058690314	0,167798770970621	2,43421960916406	0,0149239374101714	0,999976227669273	cryl1	crystallin, lambda 1 [Source:ZFIN;Acc:ZDB-GENE-060810-7]	751596	281,214144455796	305,253148390678	294,157968135961	371,968377084436	412,164219991246	385,16673485784
ENSDARG00000075622	459,148367747417	0,435025208374913	0,178845170492198	2,43241238875887	0,0149986195668942	0,999976227669273	zgc:174938	zgc:174938 [Source:ZFIN;Acc:ZDB-GENE-070928-44]	100126020	329,885823303915	535,076947372076	255,000576273706	436,755661982026	929,599820846057	268,57137670672
ENSDARG00000104593	188,360939640912	-0,57644068666667	0,237175138187825	-2,43044313611898	0,0150803722261338	0,999976227669273	cyp2k18	cytochrome P450, family 2, subfamily K, polypeptide 18 [Source:ZFIN;Acc:ZDB-GENE-040426-1584]	393484	120,056807825359	130,822777881719	426,911077132385	120,638392567925	61,5569938947965	270,179588543287
ENSDARG00000034042	65,5509974820311	-0,775101532551905	0,319813589520947	-2,4236041179893	0,0153673474221196	0,999976227669273	dnal1	dynein, axonemal, light chain 1 [Source:NCBI gene;Acc:445048]	445048	84,3642433367389	81,3222673318794	80,2249004007166	59,2021741305559	54,4199511243853	33,7724485679108
ENSDARG00000075928	405,538707854921	-0,477899782030888	0,197344276748477	-2,4216551394596	0,015450004705404	0,999976227669273	hivep3a	HIVEP zinc finger 3a [Source:ZFIN;Acc:ZDB-GENE-081029-2]	101883448	524,572538696389	370,075245539277	500,450569166375	272,553405431239	253,365018349597	512,215469946648
ENSDARG00000043719	375,000453469076	0,435162784401049	0,179850936027154	2,41957475459204	0,0155386665248611	0,999976227669273	c3a.6	complement component c3a, duplicate 6 [Source:ZFIN;Acc:ZDB-GENE-041212-2]	494039	283,377330182379	291,110145376438	380,1132185653	347,393889709488	504,945776006591	443,062360974259
ENSDARG00000013963	2004,5978637048	-0,320290737861991	0,13240874264996	-2,41895460565411	0,0155651825056673	0,999976227669273	mipb	major intrinsic protein of lens fiber b [Source:ZFIN;Acc:ZDB-GENE-050706-86]	553420	1549,92257309675	2307,66665849014	2776,35458886766	1237,66054597464	1625,46149096115	2530,52132483846
ENSDARG00000008247	415,772537740299	-0,430270373142454	0,177885466351612	-2,4188056616833	0,0155715568950395	0,999976227669273	vezf1a	vascular endothelial zinc finger 1a [Source:ZFIN;Acc:ZDB-GENE-040108-4]	567023	465,084931215355	528,005445864956	436,461660513422	303,830025726627	339,901661940833	421,351501180602
ENSDARG00000017314	1236,48157369691	0,34857846645222	0,144311696029413	2,41545540689352	0,0157155467118909	0,999976227669273	cela1.6	chymotrypsin like elastase family member 1, tandem duplicate 6 [Source:ZFIN;Acc:ZDB-GENE-040808-55]	445282	568,917846091342	438,433093441437	2331,2974033113	873,511323964051	512,974949123304	2693,75482625003
ENSDARG00000045958	2061,0269915673	0,323400174916349	0,134014110529129	2,41318002738269	0,0158140063604397	0,999976227669273	egfl6	EGF-like-domain, multiple 6 [Source:ZFIN;Acc:ZDB-GENE-040718-157]	436730	1751,09884566898	2086,09294460039	1626,46434979072	2536,75731038665	2602,34422016118	1763,40427879592
ENSDARG00000021573	79,3345144078604	0,690962337022693	0,286383682385646	2,41271545664477	0,0158341757103888	0,999976227669273	slc16a7	solute carrier family 16 member 7 [Source:ZFIN;Acc:ZDB-GENE-051113-248]	641419	57,3244217544508	62,4649299795596	62,078791976745	90,4787944259439	91,889425669044	111,770722641419
ENSDARG00000099257	1068,67597640574	-0,326183655090684	0,135305813292532	-2,41071427127432	0,0159213160682755	0,999976227669273	si:ch73-119p20.1	si:ch73-119p20.1 [Source:ZFIN;Acc:ZDB-GENE-141216-395]	NA	1039,41074162315	882,759104805474	1623,59917477641	775,21337446426	696,753800461392	1394,31966230375
ENSDARG00000044375	715,84584383658	-0,386059632421115	0,160151416992998	-2,41059142447671	0,0159266790660498	0,999976227669273	zgc:158291	zgc:158291 [Source:ZFIN;Acc:ZDB-GENE-061215-70]	572084	678,158725283786	859,187433115074	871,968262688741	464,681215817194	572,747682325498	848,331743789189
ENSDARG00000053364	274,874587561638	-0,458944374513504	0,190437271451254	-2,4099503790201	0,0159546903153259	0,999976227669273	pax10	paired box 10 [Source:ZFIN;Acc:ZDB-GENE-081022-10]	100192208	283,377330182379	341,789239510798	324,719834955281	180,957588851888	225,708977614254	292,694554255227
ENSDARG00000063916	5183,05161958939	-0,281573581738119	0,116861440388101	-2,40946526761097	0,0159759166236653	0,999976227669273	mt-nd4l	NADH dehydrogenase subunit 4L [Source:NCBI gene;Acc:140538]	140538	6253,76993555159	5874,06058524764	4942,426899687	4902,61023130207	5008,41976413605	4117,02230161199
ENSDARG00000016856	374,395321020748	0,401945792999129	0,166896556690255	2,40835282027481	0,0160246861266492	0,999976227669273	pon2	paraoxonase 2 [Source:ZFIN;Acc:ZDB-GENE-030131-7116]	335176	390,45502364824	340,610655926278	228,258942806801	545,106810862477	470,152692500837	271,787800379854
ENSDARG00000105001	626,93842568942	0,35233928302557	0,146325971958994	2,40790666419978	0,0160442822761768	0,999976227669273	zgc:91999	zgc:91999 [Source:ZFIN;Acc:ZDB-GENE-040801-241]	445104	626,242267845792	578,684539999316	445,057185556356	845,585770128883	696,753800461392	569,306990144783
ENSDARG00000063153	1058,17708560235	-0,340557167803723	0,141539313838367	-2,40609593595054	0,0161240298296655	0,999976227669273	bcl11ab	BAF chromatin remodeling complex subunit BCL11A b [Source:ZFIN;Acc:ZDB-GENE-061009-4]	566491	1252,48453569158	1248,12001600667	1047,69899689983	1028,77740328758	844,847437947424	927,134123780981
ENSDARG00000070916	403,264400408389	-0,393548230811193	0,163719207975333	-2,40379999193795	0,0162256479344333	0,999976227669273	dnajc27	DnaJ (Hsp40) homolog, subfamily C, member 27 [Source:NCBI gene;Acc:402784]	402784	491,043159934352	379,503914215437	504,27080251879	335,106646022015	306,00070878138	403,661170978363
ENSDARG00000093936	119,825983551349	-0,629325057304518	0,26216864846516	-2,4004588687047	0,01637453086451	0,999976227669273	si:dkeyp-1h4.6	si:dkeyp-1h4.6 [Source:ZFIN;Acc:ZDB-GENE-060503-841]	NA	125,464772141817	149,680115234039	157,584625787122	90,4787944259439	125,790378828497	69,9572148906725
ENSDARG00000077906	644,239623535449	-0,463437060494414	0,19319618842868	-2,39878987398085	0,0164493510269679	0,999976227669273	rnf165a	ring finger protein 165a [Source:ZFIN;Acc:ZDB-GENE-091118-64]	572251	830,66331900789	843,865846516314	571,124886186054	520,532323487529	456,770737306316	642,48062870859
ENSDARG00000111110	758,781565627815	-0,460441353262938	0,1919931946099	-2,39821705242461	0,0164750994537364	0,999976227669273		bassoon presynaptic cytomatrix protein [Source:HGNC Symbol;Acc:HGNC:1117]	NA	905,293226575006	663,542558084755	983,710088246882	466,915260124007	438,036000033986	1095,19226070225
ENSDARG00000045936	1183,29349125064	-0,437008670548561	0,182293061081772	-2,39728636929591	0,0165170093106909	0,999976227669273	pax6b	paired box 6b [Source:ZFIN;Acc:ZDB-GENE-001031-1]	60639	1108,63268487381	1406,05021633235	1441,18303219859	580,851519771492	965,285034698113	1597,7584596295
ENSDARG00000010472	1926,89790440178	0,301790703737579	0,125983299048645	2,39548182986581	0,0165985369087415	0,999976227669273	atp1a2a	ATPase Na+/K+ transporting subunit alpha 2 [Source:ZFIN;Acc:ZDB-GENE-001212-6]	64609	1831,13671755255	1747,83945584315	1602,58789133812	2082,12929395012	2222,29669263678	2075,39737508995
ENSDARG00000060350	1049,73544885453	0,335782036669494	0,140228351392391	2,39453743365989	0,0166413446536916	0,999976227669273	apoda.2	apolipoprotein Da, duplicate 2 [Source:ZFIN;Acc:ZDB-GENE-070912-551]	100148022	718,177661225572	512,683859266196	1495,6213574705	928,24540948098	568,28703059399	2075,39737508995
ENSDARG00000002204	325,064196784798	0,473681445121594	0,198059469641883	2,3916122060615	0,016774555655916	0,999976227669273	hspb11	heat shock protein, alpha-crystallin-related, b11 [Source:NCBI gene;Acc:796767]	796767	319,069894671	249,859719918238	228,258942806801	488,138681038735	440,712391072891	224,345551201122
ENSDARG00000036629	12035,3882245795	0,316209347565337	0,132416282967759	2,38799444055025	0,016940598044165	0,999976227669273	rps14	ribosomal protein S14 [Source:ZFIN;Acc:ZDB-GENE-030131-8631]	336687	10266,4794583631	11986,1950545683	9690,02189840084	15454,0014923819	14646,1038952301	10169,5275485326
ENSDARG00000115557	2355,07408201247	0,36169322125215	0,151628308270641	2,38539376569818	0,0170608491191714	0,999976227669273	cox7b	cytochrome c oxidase subunit 7B [Source:ZFIN;Acc:ZDB-GENE-030131-6602]	563476	1897,11388221333	2103,77169836819	2144,10596904296	3122,07691877177	2739,73229349159	2123,64373018697
ENSDARG00000063911	113813,379331641	-0,265921489250178	0,111769330509145	-2,37919908832612	0,0173503023416791	0,999976227669273	mt-atp6	ATP synthase 6 [Source:NCBI gene;Acc:140519]	140519	124362,629014123	130418,523712229	117829,367405214	104038,326346148	111250,438444477	94980,9910676578
ENSDARG00000012019	979,671139940162	-0,381413988723054	0,160628122383201	-2,37451563937937	0,0175719917863383	0,999976227669273	glra1	glycine receptor, alpha 1 [Source:NCBI gene;Acc:30676]	30676	1145,40684222572	762,543579184435	1382,92447357426	661,277114816775	636,088936912897	1289,78589292688
ENSDARG00000036834	4953,35516351587	0,297282514273119	0,125216554878837	2,37414704917235	0,0175895438140828	0,999976227669273	krt92	keratin 92 [Source:ZFIN;Acc:ZDB-GENE-050417-363]	550522	4678,97072659913	4525,76096455677	4089,55980376034	6410,59013840114	4874,60021219084	5140,649135587
ENSDARG00000056490	3340,66025595155	-0,371014475537864	0,156300576493145	-2,37372429367933	0,0176096940778212	0,999976227669273	SSBP4	zgc:110158 [Source:ZFIN;Acc:ZDB-GENE-050522-195]	553590	3291,28708299611	3455,60706981262	4281,5265297192	1988,29943306395	2487,2594054883	4539,98201462916
ENSDARG00000052816	1101,31200782416	0,338152000903224	0,142557940026459	2,37203203722264	0,0176905567171723	0,999976227669273	shmt1	serine hydroxymethyltransferase 1 (soluble) [Source:ZFIN;Acc:ZDB-GENE-040426-1558]	394021	906,374819438297	1092,54698285003	906,350362860477	1322,55422963355	1400,64464369319	979,401008469415
ENSDARG00000004836	2839,98367664372	-0,318472754621535	0,134449357378514	-2,3687190540074	0,0178498066674034	0,999976227669273	dnajc5ab	DnaJ (Hsp40) homolog, subfamily C, member 5ab [Source:ZFIN;Acc:ZDB-GENE-081021-2]	797907	2900,83205934787	2790,88592814334	3676,01954336141	1962,6079235356	2261,55042787404	3448,00617760004
ENSDARG00000100252	3471,11155828989	0,282661931968575	0,119628086696838	2,36283919415094	0,0181355368774329	0,999976227669273	capzb	capping actin protein of muscle Z-line subunit beta [Source:ZFIN;Acc:ZDB-GENE-030131-7023]	335083	3185,29098239354	3342,4630456987	2856,57948926837	4103,93939161627	4019,0472100878	3319,34923067467
ENSDARG00000069095	108,213436890344	-0,594917306926784	0,252155183336007	-2,35933007228344	0,0183079635012684	0,999976227669273	gls2a	glutaminase 2a (liver, mitochondrial) [Source:ZFIN;Acc:ZDB-GENE-081105-57]	100006303	165,483708083603	90,7509360080394	136,573342348839	99,4149716531977	67,8019063189062	89,2557569294787
ENSDARG00000077353	2637,04446333704	-0,353092948505351	0,149771318422935	-2,35754717407416	0,0183961177766265	0,999976227669273	rerea	arginine-glutamic acid dipeptide (RE) repeats a [Source:ZFIN;Acc:ZDB-GENE-060718-1]	569081	2673,69755805665	3058,42440182938	3035,17539849378	1758,19286946217	2144,68135250856	3152,09519967168
ENSDARG00000014803	276,075020449338	-0,463098044169055	0,196535821081873	-2,35630350548737	0,0184578299518439	0,999976227669273	cryba1l2	crystallin, beta A1, like 2 [Source:ZFIN;Acc:ZDB-GENE-041010-40]	449792	208,747422615264	351,217908186958	392,528976960649	158,617145783754	197,160806532609	348,177862616795
ENSDARG00000069017	542,841793959532	-0,463218442538251	0,196636914144253	-2,35570439331871	0,0184876231539746	0,999976227669273	elnb	elastin b [Source:ZFIN;Acc:ZDB-GENE-061212-2]	558461	608,936782033128	570,434454907676	658,990253291601	328,404513101574	357,744268866861	732,540491556352
ENSDARG00000004537	1846,43377858759	-0,376863557700069	0,160011085238202	-2,35523405855942	0,0185110418750175	0,999976227669273	kmt2a	lysine (K)-specific methyltransferase 2A [Source:ZFIN;Acc:ZDB-GENE-080521-3]	557048	2336,24058470969	1890,44806957007	2002,7573350036	1328,13934040058	1497,88685144005	2023,13049040152
ENSDARG00000042552	1104,93652987849	0,319308565933819	0,135585273278414	2,35503870157155	0,0185207766406338	0,999976227669273	cacna1sb	calcium channel, voltage-dependent, L type, alpha 1S subunit, b [Source:ZFIN;Acc:ZDB-GENE-051227-1]	405791	950,72012683325	942,866867615993	1047,69899689983	1085,74553311133	1170,47501434743	1432,11264046308
ENSDARG00000058349	468,987151676446	0,37258347639516	0,15824068369615	2,35453656855139	0,0185458188144691	0,999976227669273	polr2l	polymerase (RNA) II (DNA directed) polypeptide L [Source:ZFIN;Acc:ZDB-GENE-050522-181]	553705	409,923695187488	462,004765131837	347,641235069772	569,681298237425	621,814851372074	402,857065060079
ENSDARG00000070453	436,687262132167	-0,386081831530128	0,163984443921125	-2,35438083209789	0,0185535916570979	0,999976227669273	gch1	GTP cyclohydrolase 1 [Source:ZFIN;Acc:ZDB-GENE-070720-5]	100192219	517,001388653348	416,040005335557	552,023719423978	428,936506908179	343,470183326038	362,6517691459
ENSDARG00000114067	357,872702428929	-0,401287259381291	0,170461456267983	-2,35412314412254	0,0185664591847725	0,999976227669273	tspan17	tetraspanin 17 [Source:ZFIN;Acc:ZDB-GENE-030131-3673]	324950	418,57643809382	381,861081384477	420,225668765658	279,255538351679	293,51088393316	353,80660404478
ENSDARG00000062634	317,194656944499	-0,447588235524881	0,190888606520203	-2,34476139610517	0,0190392594223015	0,999976227669273	kat2b	K(lysine) acetyltransferase 2B [Source:NCBI gene;Acc:563942]	563942	366,659980655827	346,503573848878	375,337926874781	224,52145283475	227,493238306856	362,6517691459
ENSDARG00000086450	548,377702000549	-0,350566006261033	0,149555329858927	-2,34405558525875	0,0190753283019432	0,999976227669273	tdg.2	thymine DNA glycosylase, tandem duplicate 2 [Source:ZFIN;Acc:ZDB-GENE-131121-30]	558951	605,692003443253	603,434795274236	634,158736500903	469,14930443082	456,770737306316	521,060635047767
ENSDARG00000077405	1617,49175083386	-0,30598333045264	0,130549593891336	-2,34380913285206	0,0190879367630542	0,999976227669273	psip1b	PC4 and SFRS1 interacting protein 1b [Source:ZFIN;Acc:ZDB-GENE-030131-3273]	402866	1595,349473355	1859,80489637255	1891,01550944546	1153,88388446914	1570,14940949046	1634,74733187054
ENSDARG00000073731	396,94280619949	-0,413829636676738	0,176730765899371	-2,34158231913265	0,0192021908681241	0,999976227669273	dok4	docking protein 4 [Source:ZFIN;Acc:ZDB-GENE-041008-91]	568912	442,371481086233	401,897002321317	501,405627504479	299,361937113	261,39419146631	475,226597705603
ENSDARG00000015978	4544,64483529283	0,306519799982158	0,130983287134393	2,34014435496385	0,0192762876478245	0,999976227669273	COX5B	zgc:86599 [Source:ZFIN;Acc:ZDB-GENE-040625-180]	415253	3721,76104258613	4056,68469791781	4415,23469705372	5433,19575417026	4928,12803296892	4712,86478706013
ENSDARG00000070083	27979,736212025	0,27149092470156	0,116343932299068	2,33352027335366	0,0196208555542618	0,999976227669273	atp5f1b	ATP synthase F1 subunit beta [Source:ZFIN;Acc:ZDB-GENE-030131-124]	554135	22686,4103075397	25610,6212916194	27867,6472475299	29976,4065088226	29180,6914971724	32556,6404194661
ENSDARG00000075433	6060,52492620458	0,280272997911477	0,120135079243698	2,33298217036952	0,0196490811165363	0,999976227669273	myom2a	myomesin 2a [Source:ZFIN;Acc:ZDB-GENE-030131-6201]	334269	4749,27426271308	4953,58680573752	6600,40817463515	5358,35526989201	5876,46259108731	8825,06245316242
ENSDARG00000097209	305,97219227358	0,420543024595296	0,180288313045444	2,33261389765898	0,0196684188649817	0,999976227669273	cox8b	cytochrome c oxidase subunit 8B [Source:ZFIN;Acc:ZDB-GENE-110620-4]	569770	289,866887362128	251,038303502758	238,764584525942	412,181174607078	373,802615100286	270,179588543287
ENSDARG00000092143	479,309800571459	0,37534296697921	0,161028322090273	2,33091273700779	0,0197579615224456	0,999976227669273	ank1a	ankyrin 1, erythrocytic a [Source:ZFIN;Acc:ZDB-GENE-041010-44]	449796	511,593424336891	404,254169490357	323,764776617178	692,553735112163	583,453246481114	360,239451391049
ENSDARG00000018105	1472,75647470459	0,300216211846053	0,12898305354037	2,32756322327328	0,0199353081902804	0,999976227669273	casq1b	calsequestrin 1b [Source:ZFIN;Acc:ZDB-GENE-060929-1070]	767757	1412,56027945873	1398,97871482523	1134,60930566728	1824,09717651317	1770,87873740828	1295,41463435487
ENSDARG00000078416	1209,91867700033	-0,3737540589522	0,160764913448722	-2,32484844444253	0,0200800655527226	0,999976227669273	zeb2b	zinc finger E-box binding homeobox 2b [Source:ZFIN;Acc:ZDB-GENE-080717-1]	564934	1262,21887146121	1170,33349942835	1574,89119953312	807,607016913055	798,456659939751	1646,00481472651
ENSDARG00000012177	162,905033172838	-0,515037001495114	0,22157045506423	-2,32448410753054	0,0200995623663069	0,999976227669273	rab4b	RAB4B, member RAS oncogene family [Source:NCBI gene;Acc:445498]	445498	195,768308255766	198,002042199359	180,506025901612	110,585193187265	145,417246447128	147,151383045897
ENSDARG00000076414	201,754403059096	-0,508575970754852	0,219639669361098	-2,31550144031008	0,0205855058266361	0,999976227669273	espn	espin [Source:ZFIN;Acc:ZDB-GENE-081105-173]	567061	191,4419368026	196,823458614839	304,663609855102	111,702215340672	120,437596750689	285,457600990675
ENSDARG00000103320	715,005350180919	0,331164482119817	0,143171734274853	2,3130576981352	0,0207194670781856	0,999976227669273	lclat1	lysocardiolipin acyltransferase 1 [Source:NCBI gene;Acc:406554]	406554	674,913946693911	623,470716211076	596,911461314856	915,958165793507	766,339967472901	712,437843599262
ENSDARG00000058969	637,43531360203	-0,368625698947066	0,15952816760102	-2,31072483618692	0,0208480585011083	0,999976227669273	cntnap2a	contactin associated protein like 2a [Source:ZFIN;Acc:ZDB-GENE-120328-3]	559157	721,422439815447	548,041366801796	865,282854322015	460,213127203567	425,546175185767	804,105918283592
ENSDARG00000079233	182,075334893759	-0,476180517184991	0,206194919551265	-2,30937075569702	0,0209230163894145	0,999976227669273	si:ch211-160f23.5	si:ch211-160f23.5 [Source:ZFIN;Acc:ZDB-GENE-030131-704]	568846	156,830965177271	251,038303502758	228,258942806801	113,936259647485	169,504765797266	172,882772430972
ENSDARG00000086481	189,174276937836	0,51278409172457	0,222260456478833	2,30713146120712	0,0210474925351673	0,999976227669273	mogat3a	monoacylglycerol O-acyltransferase 3a [Source:ZFIN;Acc:ZDB-GENE-080305-11]	100142647	178,462822443101	129,644194297199	156,629567449018	256,915095283544	245,335845232884	168,058136921271
ENSDARG00000008239	81,6015295495367	0,650195566919836	0,282242300401315	2,30367866898525	0,021240688117551	0,999976227669273	mocs3	molybdenum cofactor synthesis 3 [Source:NCBI gene;Acc:393095]	393095	74,6299075671152	64,8220971485995	51,5731502576035	106,117104573638	108,839902248771	83,6270155014935
ENSDARG00000079467	210,337800482261	0,48995694455017	0,212785281689178	2,30258850922718	0,0213020062886104	0,999976227669273	si:ch73-15b2.5	si:ch73-15b2.5 [Source:ZFIN;Acc:ZDB-GENE-030131-5406]	558551	204,421051162098	177,966121262519	132,753108996424	264,734250357391	330,980358477819	151,171912637315
ENSDARG00000089795	369,203797066199	-0,378966405153503	0,164643346021759	-2,3017413962385	0,0213497602070705	0,999976227669273	sertad4	SERTA domain containing 4 [Source:ZFIN;Acc:ZDB-GENE-090313-199]	797299	406,678916597613	370,075245539277	475,619052375677	299,361937113	294,403014279461	369,084616492169
ENSDARG00000016479	76,8853642731203	-0,713425545230824	0,309987037407216	-2,30146896205092	0,0213651378167079	0,999976227669273	ugt5a1	UDP glucuronosyltransferase 5 family, polypeptide A1 [Source:ZFIN;Acc:ZDB-GENE-051120-60]	641479	77,8746861569897	53,0362613033996	149,944159082292	62,553240590776	21,4111283112336	96,492710194031
ENSDARG00000051886	1538,21267507639	-0,329731522471372	0,143341965157628	-2,30031395278262	0,0214304397592668	0,999976227669273	ankrd11	ankyrin repeat domain 11 [Source:ZFIN;Acc:ZDB-GENE-030131-3932]	327352	1676,46893810186	1622,90959588403	1804,10520067802	1127,07535278738	1248,98248482196	1749,7344781851
ENSDARG00000099323	303,665788102403	-0,492405947461523	0,214131502135866	-2,29954930755164	0,0214737668450015	0,999976227669273	dlg2	discs, large homolog 2 (Drosophila) [Source:NCBI gene;Acc:497638]	497638	347,191309116579	246,323969164678	433,596485499111	178,723544545074	157,014940949046	459,144479339931
ENSDARG00000077982	313,985010975866	0,413300694591733	0,180208736009	2,29345537705282	0,0218218015880166	0,999976227669273	elf3	E74-like factor 3 (ets domain transcription factor, epithelial-specific ) [Source:ZFIN;Acc:ZDB-GENE-030131-8760]	560869	230,379279881095	265,181306516998	314,21419323614	337,340690328828	385,400309602204	351,39428628993
ENSDARG00000006747	1007,34785036239	-0,356732789600073	0,15576404821469	-2,29021262408633	0,0220089939752084	0,999976227669273	tmem178b	transmembrane protein 178B [Source:NCBI gene;Acc:436669]	436669	1083,75604901811	958,188454214753	1303,65463151164	686,96862434513	721,733450157831	1289,78589292688
ENSDARG00000071384	143,446426336643	-0,541937671601072	0,236755260944561	-2,28902060904139	0,0220781549836667	0,999976227669273	slc7a11	solute carrier family 7 member 11 [Source:ZFIN;Acc:ZDB-GENE-150416-1]	100151597	124,383179278525	166,180285417319	215,843184411452	70,3723956646231	147,201507139731	136,698006108211
ENSDARG00000112931	954,08490324627	0,334455039935108	0,146165518465691	2,2881938465782	0,0221262349059163	0,999976227669273	ndufaf3	NADH:ubiquinone oxidoreductase complex assembly factor [Source:NCBI gene;Acc:791133]	791133	814,439426058517	713,043068634595	1005,67643002327	1211,96903644629	884,993303530987	1094,38815478397
ENSDARG00000006757	1691,13768310168	0,2914050823529	0,127463004456289	2,28619342213005	0,0222429454227125	0,999976227669273	klhl41b	kelch-like family member 41b [Source:NCBI gene;Acc:321064]	321064	1547,75938737017	1404,87163274783	1600,67777466192	2024,04414197297	1597,8054502258	1971,66771163137
ENSDARG00000007745	4270,46970797503	0,286822587269564	0,125494820655701	2,28553326560363	0,022281578161759	0,999976227669273	uqcrfs1	ubiquinol-cytochrome c reductase, Rieske iron-sulfur polypeptide 1 [Source:ZFIN;Acc:ZDB-GENE-040426-2060]	406359	3635,23361352281	3664,21636427265	4254,78489625229	4907,0783199157	4607,85323864672	4553,65181523998
ENSDARG00000053058	13779,1607932538	0,322492893179664	0,141256823647734	2,28302523624555	0,0224288818721054	0,999976227669273	rps11	ribosomal protein S11 [Source:ZFIN;Acc:ZDB-GENE-040426-2701]	406686	12171,1644906195	13929,6793854418	9924,01119123626	18116,9823061035	18974,7203354844	9558,40705063705
ENSDARG00000045639	5933,47335442016	-0,331267540658731	0,145224876268075	-2,28106608985663	0,0225445363673907	0,999976227669273	elavl4	ELAV like neuron-specific RNA binding protein 4 [Source:NCBI gene;Acc:30737]	30737	5967,14782677934	5368,44822748856	8046,36649852425	3864,89665078723	4006,55738523958	8347,42353770196
ENSDARG00000056175	560,278555961057	-0,43476415572386	0,190600710431602	-2,28102064645702	0,0225472251722672	0,999976227669273	scrt2	scratch family zinc finger 2 [Source:ZFIN;Acc:ZDB-GENE-030131-4097]	325372	582,978553314131	717,757402972675	605,50698635779	345,159845402675	438,036000033986	672,232547685083
ENSDARG00000104028	941,887253839652	0,327850984810131	0,143806426210754	2,27980760977714	0,0226191014843836	0,999976227669273	si:dkey-74k8.3	si:dkey-74k8.3 [Source:ZFIN;Acc:ZDB-GENE-141222-20]	559618	868,519069223094	942,866867615993	669,495895010742	1228,72436874739	1220,43431374031	721,283008700382
ENSDARG00000078674	26,1333280884549	1,12365455459876	0,49347824301559	2,27700931196526	0,0227856695526818	0,999976227669273	hspb9	heat shock protein, alpha-crystallin-related, 9 [Source:ZFIN;Acc:ZDB-GENE-080214-6]	100137108	27,0398215822881	16,5001701832799	6,68540836672638	45,7979082896753	45,4986476613713	15,2780124473882
ENSDARG00000035132	569,748348019895	-0,347359334319726	0,152580183954443	-2,27656911479042	0,0228119689723014	0,999976227669273	rgs3b	regulator of G protein signaling 3b [Source:ZFIN;Acc:ZDB-GENE-060531-24]	NA	629,487046435667	585,756041506436	695,282470139544	437,872684135432	479,073995963851	591,01784993844
ENSDARG00000069737	795,607804627886	-0,357680133726082	0,157299190737857	-2,27388413156025	0,0229729540329559	0,999976227669273	pou4f2	POU class 4 homeobox 2 [Source:ZFIN;Acc:ZDB-GENE-040401-1]	402816	788,481197339521	775,507998614155	1075,39568870484	506,011035493242	586,129637520018	1042,12127009553
ENSDARG00000001873	1763,2413508411	0,334492050678173	0,147371419443609	2,26972130648552	0,0232244978210312	0,999976227669273	phgdh	phosphoglycerate dehydrogenase [Source:ZFIN;Acc:ZDB-GENE-030131-647]	321928	1571,55443036258	1780,83979620971	1259,72194795887	2511,0658008583	2145,57348285486	1310,69264680225
ENSDARG00000076679	694,129679136159	-0,451538618220616	0,199151536221677	-2,26731175057573	0,023371188151594	0,999976227669273	rai1	retinoic acid induced 1 [Source:ZFIN;Acc:ZDB-GENE-101203-2]	101885257	706,280139729365	684,757062606115	911,125654550996	361,915177703776	442,496651765493	1058,20338846121
ENSDARG00000011125	3192,87588274468	0,288658241414135	0,127332104208825	2,26697142254662	0,0233919715211135	0,999976227669273	snrpb	small nuclear ribonucleoprotein polypeptides B and B1 [Source:ZFIN;Acc:ZDB-GENE-040426-1819]	402966	2734,26675840097	3368,39188455814	2511,80342921291	3841,43918556569	3845,97392290533	2855,38011582503
ENSDARG00000087206	878,387988875815	0,314450229334207	0,138745771625519	2,26637702648642	0,0234283089588863	0,999976227669273	cct2	chaperonin containing TCP1, subunit 2 (beta) [Source:ZFIN;Acc:ZDB-GENE-020419-6]	NA	724,667218405321	834,437177840154	791,743362288024	977,394384230876	971,529947122222	970,555843368295
ENSDARG00000029689	2603,27650542242	-0,329471557124169	0,145497473703604	-2,2644486446228	0,0235465349707692	0,999976227669273	tkta	transketolase a [Source:ZFIN;Acc:ZDB-GENE-130530-578]	557518	2277,83457009195	2508,02586785854	3705,62635184262	1456,59688804236	1966,25528324828	3705,32007145079
ENSDARG00000040045	656,906896277279	0,366634396710019	0,16199487388432	2,26324690355221	0,023620473362322	0,999976227669273	cldn1	claudin 1 [Source:ZFIN;Acc:ZDB-GENE-010328-11]	NA	606,773596306545	660,006807331195	423,09084377997	977,394384230876	827,896961367697	446,278784647393
ENSDARG00000013360	609,034809284095	-0,350471433358151	0,155236767734922	-2,25765737377763	0,0239670286981333	0,999976227669273	sh3gl3a	SH3-domain GRB2-like 3a [Source:ZFIN;Acc:ZDB-GENE-070112-242]	571626	739,809518491402	590,470375844516	720,113986930242	490,372725345548	527,249034664126	586,193214428738
ENSDARG00000067964	1836,92272143323	-0,365622848116836	0,161963412370179	-2,25744100328769	0,0239805320326415	0,999976227669273	slc6a5	solute carrier family 6 member 5 [Source:ZFIN;Acc:ZDB-GENE-050105-2]	494450	2154,53298367672	1589,90925551747	2346,57833672096	1252,18183396893	1209,7287495847	2468,60516913063
ENSDARG00000034670	1322,20210572239	-0,295251937050959	0,130933194381644	-2,25498154570611	0,0241344871524391	0,999976227669273	ube2e2	ubiquitin-conjugating enzyme E2E 2 [Source:ZFIN;Acc:ZDB-GENE-040801-237]	445100	1369,29656492707	1488,55106724875	1509,94723254206	1118,13917556012	1128,54488807127	1318,73370598509
ENSDARG00000043279	487,523754863358	0,397362050527301	0,176236036119077	2,25471509276807	0,0241512176929668	0,999976227669273	aqp12	aquaporin 12 [Source:ZFIN;Acc:ZDB-GENE-040718-310]	436844	332,049009030498	385,396832138037	559,664186128809	525,000412101156	567,394900247689	555,637189533962
ENSDARG00000012388	199,809896937675	0,485534946563403	0,215351445236463	2,25461661532046	0,0241574036217152	0,999976227669273	cox4i1l	cytochrome c oxidase subunit 4I1, like [Source:ZFIN;Acc:ZDB-GENE-130814-2]	402880	259,582287189966	127,287027128159	104,101358853311	373,085399237843	223,03258657535	111,770722641419
ENSDARG00000103288	773,676574537648	0,317422024238103	0,140805796059217	2,25432498605816	0,0241757305727789	0,999976227669273	PDPR	si:cabz01113374.3 [Source:ZFIN;Acc:ZDB-GENE-161017-151]	100330789	704,116954002782	639,970886394355	719,158928592138	891,383678418559	745,820969507969	941,608030310086
ENSDARG00000079665	216,140786413245	-0,454374450971397	0,201644666483423	-2,25334227230231	0,0242375763412678	0,999976227669273	gpr158b	G protein-coupled receptor 158b [Source:ZFIN;Acc:ZDB-GENE-130530-875]	568637	205,50264402539	160,287367494719	379,158160227196	125,106481181552	128,466769867401	298,323295683213
ENSDARG00000075849	2216,25976824528	-0,388570179786045	0,172456007543422	-2,25315537174434	0,0242493541862896	0,999976227669273	prr12b	proline rich 12b [Source:ZFIN;Acc:ZDB-GENE-130625-2]	557848	2421,68642090972	2278,20206887714	2659,837471619	1304,68187517904	1702,18470074307	2930,96607214369
ENSDARG00000043729	529,943120752564	-0,404478128432825	0,17961347370883	-2,25193645042755	0,024326288265332	0,999976227669273	plac8.1	placenta associated 8, tandem duplicate 1 [Source:ZFIN;Acc:ZDB-GENE-050809-124]	791783	422,902809546986	396,004084398717	1049,60911357604	384,25562077191	347,930835057545	578,956261164186
ENSDARG00000073978	1037,71138087645	-0,307449788042007	0,13660292486963	-2,25068232130042	0,0244056652631787	0,999976227669273	crabp2a	cellular retinoic acid binding protein 2, a [Source:ZFIN;Acc:ZDB-GENE-020320-4]	171480	1249,23975710171	1237,51276374599	939,777404694109	1060,05402358297	1055,39019967455	684,294136459336
ENSDARG00000037285	2086,65506926193	-0,27654849276474	0,12298899001266	-2,2485630033735	0,02454031245036	0,999976227669273	mipa	major intrinsic protein of lens fiber a [Source:ZFIN;Acc:ZDB-GENE-040801-41]	445140	1676,46893810186	2311,2024092437	2853,71431425406	1344,89467270169	1893,99272519787	2439,65735607242
ENSDARG00000019081	345,339347318814	0,410717859233829	0,183029099110806	2,2440030641531	0,0248322041938919	0,999976227669273	DHDH	zgc:101723 [Source:NCBI gene;Acc:449558]	449558	275,806180139339	300,538814052598	308,483843207517	440,106728442246	424,654044839465	322,44647323172
ENSDARG00000070957	195,71216037261	0,447970232803433	0,199801032165893	2,24208167469069	0,0249560941367099	0,999976227669273	im:7160594	im:7160594 [Source:ZFIN;Acc:ZDB-GENE-080917-43]	100003326	175,218043853227	168,537452586359	152,809334096603	244,627851596071	224,816847267952	208,26343283545
ENSDARG00000033451	143,512744228501	0,507105270467518	0,226360120839874	2,24025887857801	0,0250741212092697	0,999976227669273	atpsckmt	fATP synthase c subunit lysine N-methyltransferase [Source:ZFIN;Acc:ZDB-GENE-041114-90]	492519	110,322472055735	135,537112219799	107,921592205726	165,319278704194	206,082109995623	135,893900189927
ENSDARG00000077341	4726,58972387685	-0,297020408759082	0,132612693319913	-2,23975851272813	0,0251066045947159	0,999976227669273	ppp1r14c	protein phosphatase 1, regulatory (inhibitor) subunit 14C [Source:ZFIN;Acc:ZDB-GENE-050706-92]	568055	5071,58893597396	5317,7691333542	5178,32630919864	3686,17310624216	3993,17543004506	5112,50542844708
ENSDARG00000075542	3770,20269101731	-0,352300119728087	0,157383474117794	-2,23848229112294	0,0251896209759999	0,999976227669273	zfhx4	zinc finger homeobox 4 [Source:ZFIN;Acc:ZDB-GENE-070530-3]	556453	3747,71927130513	4051,97036357973	4609,11153968879	2212,8208858987	3084,09460716393	4915,4994784676
ENSDARG00000036840	4731,58263126389	0,287778203538105	0,128703268201948	2,23598209710225	0,0253529438986408	0,999976227669273	krt15	keratin 15 [Source:ZFIN;Acc:ZDB-GENE-040426-2931]	406844	5295,4786586753	4077,89920243917	3220,45671608591	7195,85671224606	5263,56904317825	3336,23545495862
ENSDARG00000069846	912,919260802475	0,355050954485853	0,158813252170694	2,23565067545019	0,0253746623598767	0,999976227669273	zgc:162944	zgc:162944 [Source:ZFIN;Acc:ZDB-GENE-070424-75]	569993	750,625447124318	951,116952707633	674,271186701261	1236,54352382123	1167,79862330853	697,159831151874
ENSDARG00000055278	1196,44884510405	0,400299968084304	0,179119616227111	2,23481925942021	0,0254292169246859	0,999976227669273	cfb	complement factor B [Source:ZFIN;Acc:ZDB-GENE-980526-487]	30604	1197,32329966372	836,794345009194	1040,058530195	1435,37346712763	1657,578183428	1011,56524520076
ENSDARG00000044655	594,572072332035	0,341053873099663	0,15268967816662	2,23364065727805	0,0255067265026188	0,999976227669273	st14b	suppression of tumorigenicity 14b [Source:ZFIN;Acc:ZDB-GENE-061103-613]	777629	552,693953141969	556,291451893436	454,607768937394	793,085728918768	698,538061153995	512,215469946648
ENSDARG00000101687	627,270013017664	-0,362892803829851	0,162507074647325	-2,23308926468221	0,0255430584062787	0,999976227669273	CU929259.1	microtubule-associated protein 4-like [Source:NCBI gene;Acc:100001114]	100001114	630,568639298958	677,685561098995	784,102895583194	413,298196760485	492,455951158372	765,508834205979
ENSDARG00000035871	13620,2915404936	0,344730350512202	0,154412978731772	2,23252186016712	0,0255804920865384	0,999976227669273	rpl30	ribosomal protein L30 [Source:ZFIN;Acc:ZDB-GENE-030131-8657]	336713	11430,2733792648	13546,6397204728	10112,1576838427	17681,3436662749	19831,1654679338	9120,1693251725
ENSDARG00000095743	892,617560008989	-0,316246173217049	0,141694116265193	-2,23189347273366	0,0256220043997989	0,999976227669273	sox11b	SRY-box transcription factor 11b [Source:ZFIN;Acc:ZDB-GENE-980526-466]	30603	948,556941106666	1101,97565152619	922,586354608241	741,702709862059	803,80944201756	837,074260933219
ENSDARG00000070000	278,778481925517	0,434388226877069	0,194674756875543	2,23135363746609	0,0256577133328432	0,999976227669273	txnipb	thioredoxin interacting protein b [Source:ZFIN;Acc:ZDB-GENE-040917-1]	448858	229,297687017803	229,823798981398	244,494934554565	253,564028823324	291,726623240557	423,763818935453
ENSDARG00000043171	140,619072517165	0,520239544437773	0,233154951409388	2,23130386591835	0,0256610077792337	0,999976227669273	cela1.4	chymotrypsin like elastase family member 1, tandem duplicate 4 [Source:ZFIN;Acc:ZDB-GENE-050626-127]	574008	91,9353933797795	60,1077628105196	190,05660928265	121,755414721332	84,7523828986328	295,106872010078
ENSDARG00000093173	33,2686364905813	1,01855998892411	0,456947267716785	2,229053680556	0,0258103333081219	0,999976227669273	si:dkey-93m18.6	si:dkey-93m18.6 [Source:ZFIN;Acc:ZDB-GENE-091204-133]	NA	15,1423000860813	40,0718418736797	12,415758395349	55,8511076703358	54,4199511243853	21,710859793657
ENSDARG00000028625	2808,3738165114	0,266943865793387	0,119789534714214	2,22844062655593	0,0258511464769922	0,999976227669273	jph2	junctophilin 2 [Source:ZFIN;Acc:ZDB-GENE-030131-9848]	553333	2741,83790844401	2234,5944762499	2663,65770497141	3387,92819128257	2621,07895743351	3201,14566068698
ENSDARG00000063924	91717,4349564083	-0,255869226429424	0,114847194804682	-2,22791011016485	0,0258865098566852	0,999976227669273	mt-cyb	cytochrome b [Source:NCBI gene;Acc:140512]	140512	110600,441421601	106231,631390709	81784,51066684	91192,5715819708	96067,2720807734	64428,1825965545
ENSDARG00000031588	178,838783563782	-0,592668106849972	0,266129823061097	-2,22698869308574	0,0259480294772475	0,999976227669273	si:dkey-239b22.1	si:dkey-239b22.1 [Source:ZFIN;Acc:ZDB-GENE-131119-12]	100330672	102,751322012695	200,359209368399	368,652518508055	110,585193187265	150,770028524936	139,914429781345
ENSDARG00000036894	447,243094158218	0,357673768587957	0,160635924779303	2,22661132047121	0,0259732617187778	0,999976227669273	aimp1b	aminoacyl tRNA synthetase complex interacting multifunctional protein 1b [Source:ZFIN;Acc:ZDB-GENE-041212-13]	494049	386,128652195074	505,612357759076	274,101743035782	533,93658932841	670,882020418651	312,797202212317
ENSDARG00000092419	142,832665664131	0,621244707954032	0,279107019006144	2,22582975579111	0,0260255868991939	0,999976227669273	vtg7	vitellogenin 7 [Source:ZFIN;Acc:ZDB-GENE-001201-6]	559856	75,7115004304067	94,2866867615993	169,045325844367	118,404348261112	243,551584540282	155,996548147017
ENSDARG00000099104	14444,446932614	0,284915765767195	0,128057021569624	2,22491326344247	0,0260870614527928	0,999976227669273	rpl24	ribosomal protein L24 [Source:NCBI gene;Acc:192301]	192301	11886,7055675738	13267,3154109415	13910,4246944814	16843,5770512199	16356,3177690898	14402,3411023774
ENSDARG00000036456	2165,30229408611	0,277139191129826	0,124570354277084	2,22476039935939	0,0260973271541034	0,999976227669273	anxa4	annexin A4 [Source:ZFIN;Acc:ZDB-GENE-030707-1]	353362	2137,22749786405	1944,66291445799	1775,45345053491	2800,37453859063	2257,08977614254	2077,00558692652
ENSDARG00000017444	476,318324408461	0,368728829187605	0,165871162921742	2,22298332448282	0,0262169244343903	0,999976227669273	hal	histidine ammonia-lyase [Source:ZFIN;Acc:ZDB-GENE-070410-5]	100004331	385,047059331783	295,824479714518	580,675469567092	565,213209623798	410,379959298643	620,769768914933
ENSDARG00000051853	198,124879113016	0,454969636589912	0,204906335600662	2,22037857080512	0,0263930804466466	0,999976227669273	galns	galactosamine (N-acetyl)-6-sulfatase [Source:ZFIN;Acc:ZDB-GENE-070112-1152]	791159	174,136450989935	152,037282403079	172,865559196782	275,904471891459	208,758501034527	205,047009162316
ENSDARG00000012694	5522,19781710336	0,346688722319989	0,156366402638154	2,21715609281015	0,0266124268026164	0,999976227669273	c3a.1	complement component c3a, duplicate 1 [Source:ZFIN;Acc:ZDB-GENE-990415-35]	321046	4716,82647681434	4990,12289685764	4545,12263103584	5243,30198809112	8933,7932878622	4704,01962195901
ENSDARG00000008275	1276,87075181978	-0,331725649475661	0,149723782025384	-2,21558422441814	0,0267199902583715	0,999976227669273	klhl24b	kelch-like family member 24b [Source:ZFIN;Acc:ZDB-GENE-040426-1185]	NA	1375,78612210682	1266,97735335899	1619,77894142399	1342,66062839487	1017,9207251299	1038,10074050412
ENSDARG00000100494	1200,60093894109	-0,342850219219392	0,154781220771046	-2,21506341345207	0,0267557122327066	0,999976227669273	pbx1a	pre-B-cell leukemia homeobox 1a [Source:ZFIN;Acc:ZDB-GENE-000405-1]	58138	1161,6307351751	1386,01429539551	1428,76727380324	784,149551691514	971,529947122222	1471,51383045897
ENSDARG00000063412	391,1758892044	-0,378562355361154	0,171040095294045	-2,21329598016387	0,0268772465833179	0,999976227669273	cers1	ceramide synthase 1 [Source:ZFIN;Acc:ZDB-GENE-050208-406]	568169	400,189359417864	379,503914215437	543,428194381044	258,032117436951	338,11740124823	427,784348526871
ENSDARG00000105529	455,284992760417	-0,377826225271201	0,170831949408871	-2,21168362580063	0,026988532668801	0,999976227669273	vgf	VGF nerve growth factor inducible [Source:ZFIN;Acc:ZDB-GENE-121009-2]	100535309	606,773596306545	420,754339673637	509,046094209309	416,649263220705	286,373841162749	492,112821989558
ENSDARG00000009443	92,6017570034436	0,66165421308652	0,299577711108655	2,20862296676852	0,0272008765217995	0,999976227669273	zgc:92137	zgc:92137 [Source:ZFIN;Acc:ZDB-GENE-040801-179]	445049	32,4477858987457	18,8573373523199	162,359917477641	61,4362184373693	23,1953890038363	257,313893850749
ENSDARG00000019644	10280,6976982237	0,266796153674216	0,120844187116582	2,20776985670671	0,0272603203401304	0,999976227669273	ldhba	lactate dehydrogenase Ba [Source:NCBI gene;Acc:30497]	30497	9140,54128767667	7976,6537000313	10947,8337296835	12050,4349909516	9830,3842858951	11738,3381951039
ENSDARG00000099959	8869,67034458211	0,294136911530934	0,133352822407097	2,20570443295904	0,0274047013361115	0,999976227669273	smyhc1	slow myosin heavy chain 1 [Source:ZFIN;Acc:ZDB-GENE-030131-271]	321552	8438,58751940047	7791,61607726166	7618,50036305376	8369,84699547652	10637,7622492979	10361,7088630024
ENSDARG00000070271	53,2806143986943	0,76154785604004	0,346222060089817	2,19959368228148	0,0278357358259253	0,999976227669273	tut4	terminal uridylyl transferase 4 [Source:ZFIN;Acc:ZDB-GENE-030131-2403]	NA	52,9980503012847	30,6431731975198	36,2922168479432	70,3723956646231	56,2042118169881	73,1736385638068
ENSDARG00000033160	848,641952878705	-0,32795450796392	0,149113107173274	-2,19936740760708	0,0278518081848005	0,999976227669273	nr1d1	nuclear receptor subfamily 1, group d, member 1 [Source:ZFIN;Acc:ZDB-GENE-050105-1]	494487	875,008626402843	918,116612341074	1024,77759678534	710,426089566671	614,677808601663	948,844983574638
ENSDARG00000031222	506,250940584994	-0,374727874804039	0,170489725347814	-2,19794990014536	0,0279526763460322	0,999976227669273	lhx2b	LIM homeobox 2b [Source:ZFIN;Acc:ZDB-GENE-051220-1]	791744	492,124752797643	558,648619062476	640,844144867629	312,76620295388	405,919307567136	627,202616261201
ENSDARG00000099860	4334,5213600658	0,266433867892696	0,121251298455955	2,19736919344809	0,0279940895913457	0,999976227669273	pkmb	pyruvate kinase M1/2b [Source:ZFIN;Acc:ZDB-GENE-040801-230]	445094	3725,00582117601	3640,64469258225	4389,44812192492	4206,70542972969	4234,05062354643	5811,27347143552
ENSDARG00000029822	298,067195381746	0,468746438544883	0,21334078218344	2,1971722131488	0,0280081492991188	0,999976227669273	cel.2	carboxyl ester lipase, tandem duplicate 2 [Source:ZFIN;Acc:ZDB-GENE-061110-10]	565117	108,159286329152	66,0006807331195	632,248619824695	214,468253454089	85,6445132449342	681,881818704486
ENSDARG00000056640	1407,27966895646	0,325033367075214	0,147983479391074	2,19641657577365	0,0280621403080382	0,999976227669273	rpia	ribose 5-phosphate isomerase A (ribose 5-phosphate epimerase) [Source:ZFIN;Acc:ZDB-GENE-041114-24]	407673	1262,21887146121	1252,83435034475	1197,64315598213	1617,44807813292	1907,37468039239	1206,15887742539
ENSDARG00000037746	87391,2194264999	0,262895269709112	0,119708236075615	2,19613351869166	0,0280823880888705	0,999976227669273	actb1	actin, beta 1 [Source:NCBI gene;Acc:57934]	57934	81374,7206626011	92549,4545580169	62513,3435205822	106993,966964062	114584,329548605	66331,5013051318
ENSDARG00000004415	2742,89558646769	-0,303546524684004	0,138253702853598	-2,1955760924931	0,0281222989960134	0,999976227669273	tcf7l2	transcription factor 7 like 2 [Source:ZFIN;Acc:ZDB-GENE-991110-8]	30510	2922,4639166137	2683,63482195202	3381,86157522545	2141,33146808067	1940,38350320554	3387,69823372877
ENSDARG00000032865	1705,0358119142	-0,337369027195741	0,153733298754985	-2,19450847622433	0,0281988752608105	0,999976227669273	pacsin1a	protein kinase C and casein kinase substrate in neurons 1a [Source:ZFIN;Acc:ZDB-GENE-050522-155]	553559	1719,73265263352	1344,76386993731	2486,01685408411	1101,38384325902	994,725336126059	2583,59231544518
ENSDARG00000004074	977,776719671755	-0,354388944191101	0,161576406531186	-2,19332111537399	0,0282842513568818	0,999976227669273	bach2b	BTB and CNC homology 1, basic leucine zipper transcription factor 2b [Source:ZFIN;Acc:ZDB-GENE-041001-139]	555350	992,902248501619	1098,43990077263	1154,66553076746	633,351560981608	785,966835091532	1201,33424191569
ENSDARG00000025350	5787,18467057428	0,293053491594732	0,133735969134856	2,19128401648792	0,028431245978015	0,999976227669273	prdx2	peroxiredoxin 2 [Source:ZFIN;Acc:ZDB-GENE-030326-2]	791455	5059,69141447775	4994,83723119572	5508,77649418254	7182,45244640518	6448,3181430665	5529,03229411798
ENSDARG00000039131	662,881293414873	0,351442259333566	0,160402540861569	2,19100182232693	0,0284516605786351	0,999976227669273	atp1a1a.3	ATPase Na+/K+ transporting subunit alpha 1a, tandem duplicate 3 [Source:ZFIN;Acc:ZDB-GENE-001212-3]	64614	686,811468190118	536,255530956596	511,91126922362	850,05385874251	851,092350371534	541,163283004857
ENSDARG00000025703	1653,38516778047	0,309150541120941	0,141108645288731	2,19086889033886	0,0284612815709621	0,999976227669273	dmgdh	dimethylglycine dehydrogenase [Source:ZFIN;Acc:ZDB-GENE-080227-8]	100141496	1450,41602967393	1596,98075702459	1332,30638165476	1745,9056257747	2389,12506739514	1405,57714515972
ENSDARG00000097770	87,159391376485	-0,601941429443013	0,275132138935184	-2,18782666311775	0,028682230908005	0,999976227669273	si:ch211-167j9.4	si:ch211-167j9.4 [Source:ZFIN;Acc:ZDB-GENE-131121-196]	NA	126,546365005108	113,144024113919	76,4046670483015	72,6064399714365	81,1838615134272	53,070990606717
ENSDARG00000058032	201,775760895846	0,433577862214485	0,198218675035386	2,18737140754817	0,0287154217124499	0,999976227669273	tpk2	thiamin pyrophosphokinase 2 [Source:ZFIN;Acc:ZDB-GENE-060503-173]	751683	182,789193896268	173,251786924439	158,539684125226	259,149139590358	223,03258657535	213,892174263435
ENSDARG00000063921	45816,5907970934	-0,251675591323954	0,115154998239564	-2,18553771153188	0,0288494440248596	0,999976227669273	mt-nd5	NADH dehydrogenase subunit 5 [Source:NCBI gene;Acc:140535]	140535	57828,4440287446	51989,6790803459	39316,8866047179	46783,12182898	47387,2876044914	31594,1256352806
ENSDARG00000023656	267,665281752869	1,39028578642439	0,636341509311805	2,18481077547175	0,0289027236513881	0,999976227669273	he1.1	hatching enzyme 1, tandem duplicate 1 [Source:ZFIN;Acc:ZDB-GENE-021211-3]	569018	258,500694326674	76,6079329937995	109,831708881933	457,979082896753	532,601816741935	170,470454676121
ENSDARG00000112895	43,1667906095629	-0,8138474172487	0,372566175304276	-2,18443721195041	0,0289301363328383	0,999976227669273	FO834857.1	homeobox protein TGIF2-like [Source:NCBI gene;Acc:100535338]	100535338	60,5692003443253	53,0362613033996	51,5731502576035	32,3936424487947	27,6560407353433	33,7724485679108
ENSDARG00000001015	939,701426956211	-0,299949265758965	0,137383593286425	-2,18329757275757	0,0290139031917949	0,999976227669273	znf384l	zinc finger protein 384 like [Source:ZFIN;Acc:ZDB-GENE-030616-498]	368610	897,722076531965	1206,86959054847	1003,76631334706	683,61755788491	961,716513312907	884,516510111951
ENSDARG00000045567	307,764961569943	-0,406249829320362	0,186127129562271	-2,18264704492983	0,0290618124486354	0,999976227669273	phpt1	phosphohistidine phosphatase 1 [Source:ZFIN;Acc:ZDB-GENE-040801-85]	445172	330,967416167206	451,397512871157	276,011859711989	292,659804192559	271,207625275625	224,345551201122
ENSDARG00000101984	888,280158307209	-0,314005298967913	0,143906497989246	-2,18200917509214	0,0291088555846171	0,999976227669273	pde6gb	phosphodiesterase 6G, cGMP-specific, rod, gamma, paralog b [Source:ZFIN;Acc:ZDB-GENE-030904-1]	554700	753,870225714192	1171,51208301287	1035,28323850449	637,819649595234	814,515006173176	916,680746843294
ENSDARG00000061473	256,120353659325	-0,448608576902274	0,205634099586004	-2,18158650635008	0,0291400636486185	0,999976227669273	tbkbp1	TBK1 binding protein 1 [Source:ZFIN;Acc:ZDB-GENE-100203-1]	559568	290,94848022542	215,680795967158	362,922168479432	164,202256550787	150,770028524936	352,198392208213
ENSDARG00000090444	174,967299866685	0,507819808108347	0,233025015081002	2,1792501887912	0,0293130873681096	0,999976227669273	ponzr1	plac8 onzin related protein 1 [Source:ZFIN;Acc:ZDB-GENE-070727-1]	567858	155,749372313979	141,430030142399	124,15758395349	271,436383277832	236,41454176987	120,615887742539
ENSDARG00000013561	2199,97359744048	0,272954173676953	0,125304059467557	2,17833464324134	0,0293811317862005	0,999976227669273	pgm1	phosphoglucomutase 1 [Source:ZFIN;Acc:ZDB-GENE-040426-1245]	394000	1782,46503870443	1872,76931580227	2336,07269500182	2188,24639852376	2423,0260205546	2597,262116056
ENSDARG00000008735	2272,32708395856	0,26548572552096	0,121879736546911	2,17825975869889	0,0293867032999962	0,999976227669273	atp6ap2	ATPase H+ transporting accessory protein 2 [Source:ZFIN;Acc:ZDB-GENE-040426-1960]	406296	2141,55386931722	1863,34064712611	2183,26336090522	2670,79996879546	2202,66982501815	2572,33483258921
ENSDARG00000063126	1951,67530926931	-0,284431255245714	0,130596552135331	-2,17793847230339	0,0294106177698316	0,999976227669273	gusb	glucuronidase, beta [Source:ZFIN;Acc:ZDB-GENE-070705-256]	571441	2170,75687662609	2038,94960121959	2202,36452766729	1691,17154025777	1544,27762944772	2062,53168039741
ENSDARG00000029415	631,666033024316	0,325162012738117	0,149342438313471	2,17729144113477	0,0294588293734071	0,999976227669273	mtx2	metaxin 2 [Source:ZFIN;Acc:ZDB-GENE-021210-2]	286741	532,14368873943	519,755360773316	630,338503148487	750,638887089313	625,38337275728	731,736385638068
ENSDARG00000017490	410,267282401807	0,47249550187093	0,217142572244616	2,17596898197674	0,0295575799913741	0,999976227669273	cel.1	carboxyl ester lipase, tandem duplicate 1 [Source:ZFIN;Acc:ZDB-GENE-030131-1201]	322481	200,094679708932	99,0010210996793	817,529937416826	437,872684135432	131,143160906305	775,962211143666
ENSDARG00000068738	229,010041521528	0,446011781183924	0,205099510798038	2,17461162851389	0,0296592321806709	0,999976227669273	cox5b2	cytochrome c oxidase subunit 5B2 [Source:ZFIN;Acc:ZDB-GENE-060825-71]	751638	231,460872744386	219,216546720718	113,651942234349	393,191797999164	293,51088393316	123,02820549739
ENSDARG00000100833	27,7533054598834	1,09125432784086	0,501844871828219	2,17448536211085	0,0296687035363816	0,999976227669273	si:dkey-269i1.4	si:dkey-269i1.4 [Source:ZFIN;Acc:ZDB-GENE-121214-37]	100536033	27,0398215822881	11,7858358451999	12,415758395349	49,1489747498955	50,8514297391797	15,2780124473882
ENSDARG00000013968	4877,47765800948	0,265480551106737	0,122124022346446	2,17386019561009	0,0297156361625425	0,999976227669273	psap	prosaposin [Source:ZFIN;Acc:ZDB-GENE-020108-1]	140811	4221,45694542682	4234,65081918033	4845,01094920042	5194,15301334123	5535,66879880017	5233,9254221079
ENSDARG00000053122	253,242863004017	-0,444294533522966	0,204484475113061	-2,17275435348973	0,0297988105124441	0,999976227669273	clvs2	clavesin 2 [Source:NCBI gene;Acc:566769]	566769	277,969365865922	233,359549734958	350,506410084083	154,149057170127	172,18115683617	331,29163833284
ENSDARG00000038658	1590,45264783089	0,273205964492364	0,125824473733401	2,17132610521572	0,0299065303299212	0,999976227669273	cavin4a	caveolae associated protein 4a [Source:NCBI gene;Acc:552940]	552940	1452,57921540052	1595,80217344007	1270,22758967801	1811,80993282569	1911,8353321239	1500,46164351718
ENSDARG00000075560	1792,34974881734	-0,320894893205429	0,147898001377143	-2,16970405426332	0,0300292727293949	0,999976227669273	kmt2cb	lysine (K)-specific methyltransferase 2Cb [Source:ZFIN;Acc:ZDB-GENE-070705-340]	568162	1880,88998926396	1949,37724879607	2081,07211872811	1235,42650166783	1492,53406936224	2114,79856508585
ENSDARG00000014976	567,704200594493	0,329959723971533	0,152092750880386	2,16946384401339	0,0300474864644224	0,999976227669273	lims2	LIM and senescent cell antigen-like domains 2 [Source:ZFIN;Acc:ZDB-GENE-050522-56]	553696	534,306874466013	510,326692097156	459,383060627913	663,511159123589	712,812146694817	525,885270557469
ENSDARG00000029114	1844,2836706009	-0,338507783190457	0,156054159020046	-2,16916860989892	0,0300698853423372	0,999976227669273	si:dkey-40m6.8	si:dkey-40m6.8 [Source:ZFIN;Acc:ZDB-GENE-100922-162]	562728	2058,27121884377	1662,98143775771	2342,75810336855	1290,16058718476	1236,49265997374	2475,03801647689
ENSDARG00000086917	7437,97880193047	0,313415203070171	0,144488348203821	2,16913825208975	0,0300721893478421	0,999976227669273	crygm2d2	crystallin, gamma M2d2 [Source:ZFIN;Acc:ZDB-GENE-060918-1]	558501	5834,11190459448	7386,18332418679	6350,18289005196	7528,72931396126	11433,5425181987	6095,12286058962
ENSDARG00000062592	4018,99617740221	0,28075489673158	0,129485300927667	2,16823758928757	0,0301406141978596	0,999976227669273	myl10	myosin, light chain 10, regulatory [Source:ZFIN;Acc:ZDB-GENE-050417-421]	550569	3834,24670036845	3703,10962256181	3265,34445797679	5149,47212720496	4801,44552379412	3360,35863250713
ENSDARG00000093628	891,581644119876	0,407989004968648	0,188288234958989	2,16683217120555	0,0302476534198494	0,999976227669273	s100a11	S100 calcium binding protein A11 [Source:ZFIN;Acc:ZDB-GENE-070717-5]	100307070	859,866326316762	669,435476007355	694,32741180144	1446,5436886617	1095,53606525812	583,780896673887
ENSDARG00000017772	7685,6494767022	0,260583782937739	0,120268382660578	2,16668568391047	0,0302588289348816	0,999976227669273	mdh1aa	malate dehydrogenase 1Aa, NAD (soluble) [Source:ZFIN;Acc:ZDB-GENE-040204-1]	399662	6416,00886504532	6516,38863881103	8095,07447376755	8482,6662329706	7756,18123074435	8847,57741887436
ENSDARG00000063665	319,756265807784	0,403074943165351	0,186207107660819	2,16465927766604	0,0304137878180619	0,999976227669273	mat2al	methionine adenosyltransferase II, alpha-like [Source:ZFIN;Acc:ZDB-GENE-060421-5255]	678634	267,153437233006	262,824139347958	292,247851459753	385,372642925317	408,59569860604	302,34382527463
ENSDARG00000100055	630,02749106334	-0,373362475440681	0,172613776978281	-2,16299348740663	0,0305416805251183	0,999976227669273	tox2	TOX high mobility group box family member 2 [Source:ZFIN;Acc:ZDB-GENE-040426-2095]	405844	688,974653916701	641,149469978875	769,777020511638	428,936506908179	449,633694535905	801,693600528741
ENSDARG00000057568	187,022828591786	-0,44418407111068	0,205661704891942	-2,15978016589944	0,0307896917826358	0,999976227669273	nefla	neurofilament, light polypeptide a [Source:ZFIN;Acc:ZDB-GENE-091117-1]	793912	167,646893810186	179,144704847039	301,798434840791	136,276702715619	125,790378828497	211,479856508585
ENSDARG00000101766	26264,1183428835	-0,246541288795914	0,114243943028676	-2,15802503187438	0,0309258856549071	0,999976227669273	ptmab	prothymosin alpha b [Source:NCBI gene;Acc:559194]	559194	28814,7154709495	33713,3834351944	23157,2995240021	25176,562315634	26618,4931425948	20104,2561689264
ENSDARG00000016691	1337,38441170041	0,315422777136234	0,146326679815445	2,15560673920888	0,0311143858826716	0,999976227669273	cd9b	CD9 molecule b [Source:ZFIN;Acc:ZDB-GENE-040426-2768]	406737	1240,58701419538	1232,79842940791	1058,20463861898	1741,43753716107	1699,50830970416	1051,77054111494
ENSDARG00000103038	970,004914783746	-0,321008461186172	0,149120945763348	-2,15267184326745	0,0313444778732746	0,999976227669273	pik3r3a	phosphoinositide-3-kinase, regulatory subunit 3a (gamma) [Source:ZFIN;Acc:ZDB-GENE-040426-1978]	406311	1165,95710662826	1157,36907999863	877,698612717364	1148,2987737021	847,523828986328	623,182086669784
ENSDARG00000056767	867,806362289078	0,313719411114972	0,145887041509438	2,15042684990411	0,0315214664085564	0,999976227669273	itgb3a	integrin beta 3a [Source:ZFIN;Acc:ZDB-GENE-071207-1]	564266	893,395705078799	837,972928593714	556,799011114497	1207,50094783266	1124,97636668606	586,193214428738
ENSDARG00000012381	1670,03889578186	0,272249148807841	0,1266081367633	2,15032900544792	0,0315291996265013	0,999976227669273	hsc70	heat shock cognate 70 [Source:ZFIN;Acc:ZDB-GENE-040426-1221]	393586	1482,86381557268	1183,29791885807	1867,13905099287	1902,28872725164	1368,52795122634	2216,11591078958
ENSDARG00000013390	30,4393855997868	-1,01890349949175	0,474040214406582	-2,14940308548979	0,0316024610774487	0,999976227669273	CABZ01088367.1		NA	37,8557502152033	33,0003403665598	46,7978585670847	12,2872436874739	12,4898248482196	40,2052959141796
ENSDARG00000075931	746,082181674672	0,388970469450158	0,181070737752105	2,14816857919184	0,0317003658219223	0,999976227669273	acsl5	acyl-CoA synthetase long chain family member 5 [Source:ZFIN;Acc:ZDB-GENE-040912-169]	447860	622,997489255918	491,469354744836	836,631104178902	690,31969080535	954,579470542496	880,495980520533
ENSDARG00000023445	2137,23589420559	-0,331608794904586	0,154410953622544	-2,14757300000361	0,0317476922368159	0,999976227669273	atp2b3b	ATPase plasma membrane Ca2+ transporting 3b [Source:ZFIN;Acc:ZDB-GENE-080409-2]	558525	2119,92201205139	1651,19560191251	3169,83862416641	1299,09676441201	1295,37326282963	3287,98909986161
ENSDARG00000077840	2357,1431090431	-0,30172712844164	0,140498499693021	-2,14754697808797	0,0317497613927989	0,999976227669273	meis2a	Meis homeobox 2a [Source:ZFIN;Acc:ZDB-GENE-020122-2]	30066	2500,64269993	2570,4907978381	2680,84875505728	1864,30997403581	1819,94590645485	2706,62052094257
ENSDARG00000103057	3985,19012970261	-0,31668527636451	0,14761573240525	-2,1453355357484	0,0319260292178583	0,999976227669273	zfhx3	zinc finger homeobox 3 [Source:ZFIN;Acc:ZDB-GENE-030131-7577]	100333211	4063,54438738626	4034,29160981193	4952,93254140615	2525,58708885258	3286,60819577435	5048,17695498439
ENSDARG00000076830	2378,01196989816	0,264062750646775	0,123089423002744	2,14529196908241	0,0319295102032628	0,999976227669273	si:dkey-65b12.6	si:dkey-65b12.6 [Source:ZFIN;Acc:ZDB-GENE-060526-329]	NA	2345,97492047932	2238,13022700346	1897,70091781219	2654,04463649436	2856,60136885708	2275,61974874256
ENSDARG00000063922	13943,4828376457	-0,255355162350771	0,11905272486487	-2,14489137179019	0,0319615332610145	0,999976227669273	mt-nd6	NADH dehydrogenase subunit 6 [Source:NCBI gene;Acc:140536]	140536	16202,261092107	15510,1599722831	13685,985985027	13269,1061603184	14434,6690031566	10558,7148129818
ENSDARG00000063180	693,025642502336	-0,429774356271917	0,200502412704872	-2,14348720533613	0,0320739973796033	0,999976227669273	dock3	dedicator of cytokinesis 3 [Source:ZFIN;Acc:ZDB-GENE-100624-1]	100536057	814,439426058517	625,827883380116	866,237912660118	406,596063840044	432,683217956178	1012,36935111904
ENSDARG00000019713	207,569376432518	0,444776466626425	0,207566148249669	2,14281794202506	0,0321277200354488	0,999976227669273	oatx	organic anion transporter X [Source:ZFIN;Acc:ZDB-GENE-070115-1]	555218	175,218043853227	186,216206354159	159,494742463329	270,319361124425	283,697450123845	170,470454676121
ENSDARG00000069484	441,512906739467	-0,394365217681536	0,184063909408298	-2,14254504834372	0,0321496476972838	0,999976227669273	dab2ipa	DAB2 interacting protein a [Source:ZFIN;Acc:ZDB-GENE-081104-516]	100002454	498,614309977393	454,933263624717	528,147260971384	332,872601715201	283,697450123845	550,81255402426
ENSDARG00000102115	994,968550441129	0,308563974864687	0,144020158386865	2,14250545424223	0,0321528302435097	0,999976227669273	ndufc2	NADH:ubiquinone oxidoreductase subunit C2 [Source:ZFIN;Acc:ZDB-GENE-050320-87]	541390	832,826504734473	913,402278002994	916,856004579618	1225,37330228717	1046,46889621154	1034,88431683098
ENSDARG00000069464	199,408612937908	0,454841789043049	0,212307259162342	2,14237511631786	0,0321633086221593	0,999976227669273	cox7a1	cytochrome c oxidase subunit 7A1 [Source:ZFIN;Acc:ZDB-GENE-060929-340]	767664	138,443886501315	221,573713889758	145,168867391773	247,978918056291	271,207625275625	172,078666512689
ENSDARG00000099499	3733,07008227234	0,281387197236488	0,131456721009548	2,14053108183072	0,0323118716909801	0,999976227669273	ndufa4l	NADH:ubiquinone oxidoreductase subunit A4, like [Source:ZFIN;Acc:ZDB-GENE-040426-2756]	406726	3144,19045358846	3461,49998773522	3488,82810909307	4447,98221486554	4235,83488423904	3620,08484411273
ENSDARG00000010267	975,986842899997	0,303806400888465	0,141969036790705	2,13994831377454	0,0323589440032308	0,999976227669273	dpydb	dihydropyrimidine dehydrogenase b [Source:NCBI gene;Acc:405829]	405829	754,951818577484	807,329755396194	1061,06981363329	882,447501191305	1154,41666811401	1195,7055004877
ENSDARG00000063014	693,16843644635	-0,325995664839685	0,152347006092715	-2,13982324431956	0,0323690539755883	0,999976227669273	dbpa	D site albumin promoter binding protein a [Source:ZFIN;Acc:ZDB-GENE-060503-802]	565056	767,930932936982	550,398533970836	965,56397982291	593,138763458966	385,400309602204	896,578098886205
ENSDARG00000016319	2901,82494909577	0,337705558895285	0,158054391785744	2,13664141236311	0,0326271686100908	0,999976227669273	c9	complement component 9 [Source:ZFIN;Acc:ZDB-GENE-050522-442]	554141	2409,78889941352	2649,45589800094	2468,82580399824	2868,51288994844	4606,06897795412	2408,29722525936
ENSDARG00000105590	2969,77859481412	-0,289564567746352	0,135717783081657	-2,13357867459514	0,0328772851777287	0,999976227669273	si:cabz01007794.1	si:cabz01007794.1 [Source:ZFIN;Acc:ZDB-GENE-160728-147]	100537515	3582,23556322153	3614,71585372281	2479,33144571738	3495,16231800961	2936,8931000242	1710,3332881892
ENSDARG00000015057	227,516491775543	-0,431085504091409	0,202202850265174	-2,13194573432606	0,0330113078854394	0,999976227669273	ube2d4	ubiquitin-conjugating enzyme E2D 4 (putative) [Source:ZFIN;Acc:ZDB-GENE-070424-86]	100001914	253,092730010217	285,217227453838	244,494934554565	172,021411624634	181,102460299184	229,170186710824
ENSDARG00000017658	1296,10834903848	0,296148923614372	0,138934710922441	2,1315690056727	0,0330422939973735	0,999976227669273	gmppb	GDP-mannose pyrophosphorylase B [Source:NCBI gene;Acc:445097]	445097	1158,38595658522	1230,44126223887	1079,21592205726	1531,43737232061	1652,22540135019	1124,94417967874
ENSDARG00000028099	297,950135378508	-0,399429922233543	0,187457934280818	-2,13077095811365	0,033108016027877	0,999976227669273	sh2d3ca	SH2 domain containing 3Ca [Source:ZFIN;Acc:ZDB-GENE-080102-1]	558860	340,70175193683	322,931902158478	347,641235069772	220,053364221123	227,493238306856	328,879320577989
ENSDARG00000009779	1123,1979423994	0,309776163030397	0,145446342547884	2,12983123263077	0,0331855491472785	0,999976227669273	mcl1a	MCL1 apoptosis regulator, BCL2 family member a [Source:ZFIN;Acc:ZDB-GENE-000511-7]	58122	996,147027091494	1000,61746325747	996,125846642231	1389,57555883795	1343,54830152991	1013,17345703733
ENSDARG00000102274	355,360742992308	0,387545988198044	0,181999784059299	2,12937608800555	0,0332231571937325	0,999976227669273	aaas	achalasia, adrenocortical insufficiency, alacrimia [Source:ZFIN;Acc:ZDB-GENE-030912-4]	378454	259,582287189966	390,111166476117	276,966918050093	437,872684135432	437,143869687685	330,487532414556
ENSDARG00000068516	1202,20982440936	-0,310174711753349	0,145693689341038	-2,12895090484871	0,0332583225046033	0,999976227669273	hapln1b	hyaluronan and proteoglycan link protein 1b [Source:ZFIN;Acc:ZDB-GENE-050920-1]	569074	1329,27762898528	1317,65644749335	1327,53108996424	1187,39454907134	1182,96483919565	868,434391746279
ENSDARG00000099470	251,27888419327	-0,501478946494655	0,235739667887571	-2,12725737245808	0,0333987045013538	0,999976227669273	muc5.3	mucin 5.3 [Source:ZFIN;Acc:ZDB-GENE-040426-1562]	100147849	165,483708083603	186,216206354159	455,562827275498	82,6596393520969	107,947771902469	509,803152191797
ENSDARG00000114245	997,932838109025	0,316075854759694	0,148631257513572	2,12657727618857	0,0334552222330341	0,999976227669273	PLBD2	zgc:158619 [Source:ZFIN;Acc:ZDB-GENE-070209-116]	100009622	858,78473345347	933,438198939833	853,822154264769	1155,00090662254	1322,13717321867	864,413862154861
ENSDARG00000038694	911,313892974273	0,330574752552063	0,155479867973546	2,12615791909669	0,0334901126392501	0,999976227669273	zgc:101744	zgc:101744 [Source:ZFIN;Acc:ZDB-GENE-050320-111]	541409	878,253404992717	687,114229775155	847,136745898043	1223,13925798035	999,185987857566	833,053731341801
ENSDARG00000068640	1283,70804472222	-0,29138119636829	0,137068308360129	-2,1258101150758	0,0335190734570899	0,999976227669273	rsf1b.1	remodeling and spacing factor 1b, tandem duplicate 1 [Source:ZFIN;Acc:ZDB-GENE-030131-5829]	327618	1237,3422356055	1506,22982101655	1476,52019070843	909,256032873066	1187,42549092716	1385,47449720263
ENSDARG00000030340	1744,86550155957	-0,2664501457792	0,125352585759468	-2,12560550039612	0,0335361212442623	0,999976227669273	guk1a	guanylate kinase 1a [Source:ZFIN;Acc:ZDB-GENE-040625-130]	415216	2032,31299012477	1870,41214863323	1808,88049236854	1728,03327132019	1602,26610195731	1427,28800495338
ENSDARG00000024295	934,570000124967	0,332756644772439	0,1565907573778	2,12500820830447	0,0335859279857717	0,999976227669273	slc11a2	solute carrier family 11 member 2 [Source:ZFIN;Acc:ZDB-GENE-021115-1]	678623	796,052347382562	841,508679347274	824,215345783553	1206,38392567925	1130,32914876387	808,930553793293
ENSDARG00000014915	1236,0766599292	0,317320350937541	0,149428799311984	2,12355551539317	0,0337073286724721	0,999976227669273	ndufab1b	NADH:ubiquinone oxidoreductase subunit AB1b [Source:ZFIN;Acc:ZDB-GENE-030131-4437]	325712	945,312162516792	1164,44058150575	1194,77798096781	1464,4160431162	1422,05577200443	1225,45741946419
ENSDARG00000057911	1489,99527762883	0,275104862684695	0,129560258132912	2,12337383893195	0,033722537635913	0,999976227669273	ACTC1	zgc:86709 [Source:ZFIN;Acc:ZDB-GENE-040625-35]	570210	1330,35922184857	1456,72931046671	1251,12642291594	1743,67158146788	1747,68334840444	1410,40178066942
ENSDARG00000076928	2079,45494423896	-0,296512266157713	0,139660462807202	-2,12309382482171	0,0337459903845809	0,999976227669273	tet2	tet methylcytosine dioxygenase 2 [Source:ZFIN;Acc:ZDB-GENE-090312-98]	101887161	2150,20661222355	2145,02212382638	2521,35401259395	1455,47986588895	1752,14400013595	2452,52305076495
ENSDARG00000061121	1978,22096971682	-0,32100000999259	0,151285530188935	-2,12181567921072	0,033853219452067	0,999976227669273	adgrl3.1	adhesion G protein-coupled receptor L3.1 [Source:ZFIN;Acc:ZDB-GENE-030131-7856]	560631	1933,88803956524	1936,41282936635	2584,3878629088	1260,00098904277	1448,81968239347	2705,81641502429
ENSDARG00000028118	1407,93708077796	-0,358014309656143	0,168767420679496	-2,12134728500735	0,0338925879102915	0,999976227669273	dscamb	Down syndrome cell adhesion molecule b [Source:ZFIN;Acc:ZDB-GENE-031118-67]	386937	1545,59620164359	1424,90755368467	1679,94761672453	903,670922106033	1046,46889621154	1847,03129429741
ENSDARG00000095434	193,467341441122	-0,432330875967369	0,203910684061983	-2,12019727144828	0,0339894124356985	0,999976227669273	si:ch211-217k17.8	si:ch211-217k17.8 [Source:ZFIN;Acc:ZDB-GENE-031010-46]	NA	215,236979795013	328,824820081078	127,977817305905	154,149057170127	229,277498999459	105,33787529515
ENSDARG00000099185	341,538323186066	-0,397026183818327	0,187299741573568	-2,11973695469506	0,0340282346743831	0,999976227669273	chia.2	chitinase, acidic.2 [Source:ZFIN;Acc:ZDB-GENE-040426-2014]	406338	203,339458298807	163,823118248279	772,642195525949	178,723544545074	95,4579470542496	635,243675444037
ENSDARG00000012987	3516,31886645894	0,255244588884287	0,120461803155831	2,11888401300202	0,0341002703491879	0,999976227669273	gpia	glucose-6-phosphate isomerase a [Source:ZFIN;Acc:ZDB-GENE-020513-2]	246094	3179,88301807708	2621,16989197246	3848,88510255819	3870,48176155427	3288,39245646695	4289,10096812468
ENSDARG00000016706	1976,96093828949	0,327925240712673	0,154791398406493	2,11849782409432	0,034132928997917	0,999976227669273	atic	5-aminoimidazole-4-carboxamide ribonucleotide formyltransferase/IMP cyclohydrolase [Source:ZFIN;Acc:ZDB-GENE-011212-4]	140622	1747,8540670791	1980,02042199359	1383,87953191236	1938,03343616065	3359,76288417106	1452,21528842017
ENSDARG00000021351	1081,33207871003	-0,305152282853824	0,144103524981118	-2,11759068970595	0,0342097473550622	0,999976227669273	nefma	neurofilament, medium polypeptide a [Source:ZFIN;Acc:ZDB-GENE-050522-205]	553718	1055,63463457253	960,545621383793	1517,58769924689	808,724039066462	686,048236305775	1459,45224168472
ENSDARG00000077650	878,055882531462	-0,315183519249199	0,148860412512115	-2,11730918872435	0,0342336155656092	0,999976227669273	tnksa	tankyrase, TRF1-interacting ankyrin-related ADP-ribose polymerase a [Source:ZFIN;Acc:ZDB-GENE-030131-7450]	559022	985,331098458578	1030,08205287047	903,485187846165	808,724039066462	693,185279076186	847,527637870906
ENSDARG00000086523	444,668816032716	-0,333499343585465	0,157566839835605	-2,11655792509018	0,0342973842048388	0,999976227669273	ch25hl3	cholesterol 25-hydroxylase like 3 [Source:ZFIN;Acc:ZDB-GENE-180119-1]	100151163	466,166524078647	466,719099469917	554,88889443829	395,425842305977	358,636399213162	426,176136690304
ENSDARG00000035891	1571,04961636211	-0,269631689506915	0,127466566915249	-2,11531302703233	0,0344032769058436	0,999976227669273	acana	aggrecan a [Source:ZFIN;Acc:ZDB-GENE-050208-221]	497505	1743,52769562594	1708,94619755399	1698,0937251485	1375,05427084367	1510,37667628827	1390,29913271233
ENSDARG00000002084	1876,61736244564	0,268453300360511	0,126924662386539	2,11506018856254	0,0344248177807618	0,999976227669273	lamb2	laminin, beta 2 (laminin S) [Source:ZFIN;Acc:ZDB-GENE-081030-4]	337767	1739,20132417277	1837,41180826667	1537,64392434707	1984,94836660373	2135,76004904555	2024,73870223808
ENSDARG00000045563	305,496735141331	0,380710109310939	0,180031872329186	2,11468171932809	0,0344570834527684	0,999976227669273	washc3	WASH complex subunit 3 [Source:NCBI gene;Acc:393142]	393142	276,88777300263	304,074564806158	216,798242749556	396,542864459384	336,333140555627	302,34382527463
ENSDARG00000026098	24,6631747644131	-1,04813356736491	0,496160101204475	-2,11249063522131	0,0346443883588466	0,999976227669273	si:dkey-13a21.4	si:dkey-13a21.4 [Source:ZFIN;Acc:ZDB-GENE-040724-163]	494576	38,9373430784949	16,5001701832799	44,8877418908771	14,5212879942873	9,81343380931538	23,3190716302242
ENSDARG00000115439	30,0103760716373	0,96865717229824	0,459443788929116	2,10832575309378	0,0350028218145533	0,999976227669273	BX547993.3		NA	18,3870786759559	16,5001701832799	25,7865751288018	35,7447089090149	49,0671690465769	34,5765544861944
ENSDARG00000103118	139,478341780847	0,491916547092127	0,233338675164765	2,10816550983148	0,0350166755081086	0,999976227669273	cib1	calcium and integrin binding 1 (calmyrin) [Source:ZFIN;Acc:ZDB-GENE-050417-170]	550376	116,812029235485	121,394109205559	106,966533867622	202,181009766615	155,230680256443	134,28568835336
ENSDARG00000019778	26818,3180326589	0,279321591234385	0,132501317605335	2,1080665179977	0,0350252361009448	0,999976227669273	rps6	ribosomal protein S6 [Source:ZFIN;Acc:ZDB-GENE-040801-8]	445028	22808,6303010917	27403,2469236743	21985,4429431488	33471,5688268322	33003,4700310739	22237,5491701327
ENSDARG00000060539	190,720117022912	-0,501674435421823	0,238208475194901	-2,10603100922986	0,0352016588451105	0,999976227669273	shank1	SH3 and multiple ankyrin repeat domains 1 [Source:ZFIN;Acc:ZDB-GENE-130530-691]	568908	227,13450129122	175,608954093479	251,180342921291	110,585193187265	116,869075365483	262,942635278734
ENSDARG00000109715	2565,53876136289	-0,288545396529682	0,137045013168003	-2,10547899452537	0,0352496339060192	0,999976227669273	sncgb	synuclein, gamma b (breast cancer-specific protein 1) [Source:ZFIN;Acc:ZDB-GENE-050522-235]	553679	2753,73542994022	2042,48535197315	3541,35631768878	1954,78876846175	1585,31562537758	3515,55107473586
ENSDARG00000101089	822,371034108926	0,300868835109272	0,14289924764914	2,1054612956955	0,0352511730169152	0,999976227669273	gart	phosphoribosylglycinamide formyltransferase [Source:ZFIN;Acc:ZDB-GENE-000616-14]	58141	707,361732592657	789,651001628394	703,877995182478	816,543194140309	1098,21245629702	818,579824812696
ENSDARG00000009447	11843,7953146412	0,281033370402226	0,133554748990776	2,10425591396706	0,0353561294734751	0,999976227669273	atp5mc3b	ATP synthase membrane subunit c locus 3b [Source:ZFIN;Acc:ZDB-GENE-020814-1]	81541	10443,860687943	10692,1102787654	10777,833345501	14773,7350009572	13752,189288236	10623,0432864445
ENSDARG00000038106	483,882590339366	0,33981682611516	0,161576890385463	2,10312765213195	0,0354546123606144	0,999976227669273	slc37a4a	solute carrier family 37 member 4a [Source:ZFIN;Acc:ZDB-GENE-040426-2230]	406465	383,965466468491	419,575756089117	479,439285728092	548,457877322697	554,012945053168	517,844211374633
ENSDARG00000037071	3200,76386814034	0,312705828012285	0,14878198118396	2,10177217377986	0,0355732377796471	0,999976227669273	rps26	ribosomal protein S26 [Source:ZFIN;Acc:ZDB-GENE-030131-8606]	336662	2610,96517198574	3166,85409160522	2707,59038852419	4141,9181448321	3965,51938930971	2611,73602258511
ENSDARG00000039652	306,467705532708	0,366515730778147	0,174493440045963	2,10045564281158	0,0356887786782788	0,999976227669273	si:dkey-235d18.5	si:dkey-235d18.5 [Source:ZFIN;Acc:ZDB-GENE-041014-243]	100034409	260,663880053257	292,288728960958	248,31516790698	347,393889709488	393,429482718917	296,715083846645
ENSDARG00000076584	527,014890311975	-0,3209714316848	0,152840643532147	-2,10003978174359	0,0357253417835313	0,999976227669273	patz1	POZ/BTB and AT hook containing zinc finger 1 [Source:ZFIN;Acc:ZDB-GENE-111223-4]	560290	647,874125111623	478,504935315117	632,248619824695	473,617393044447	402,350786181931	527,493482394036
ENSDARG00000040374	1208,14314186343	0,281930006448713	0,134269475907421	2,09973267969783	0,0357523631433795	0,999976227669273	tmem182a	transmembrane protein 182a [Source:NCBI gene;Acc:503742]	503742	1195,16011393713	1024,18913494787	1041,01358853311	1562,71399261599	1285,55982902031	1140,22219212613
ENSDARG00000040432	1027,3320502642	0,282251364432621	0,134436803598034	2,09950963485083	0,035771999386771	0,999976227669273	klf2b	Kruppel-like factor 2b [Source:ZFIN;Acc:ZDB-GENE-011109-2]	117509	1029,67640585353	1043,04647230019	709,6083452111	1175,10730538386	1329,27421598908	877,279556847398
ENSDARG00000067815	129,393355225619	-0,525007356656868	0,250254128640246	-2,09789688389754	0,0359142553506364	0,999976227669273	CABZ01060891.1	leucine-rich repeat and immunoglobulin-like domain-containing nogo receptor-interacting protein 3 [Source:NCBI gene;Acc:100151059]	100151059	194,686715392474	117,858358451999	145,168867391773	106,117104573638	75,8310794356188	136,698006108211
ENSDARG00000005518	92,6511957899847	0,563327426758709	0,268564066753568	2,09755323401329	0,0359446299530816	0,999976227669273	slc5a9	solute carrier family 5 member 9 [Source:NCBI gene;Acc:564815]	564815	88,690614789905	77,7865165783194	59,2136169624337	121,755414721332	107,947771902469	100,513239785449
ENSDARG00000031317	7538,11685600562	0,263578770211549	0,125686427023162	2,09711403573416	0,0359834817939114	0,999976227669273	ppdpfb	pancreatic progenitor cell differentiation and proliferation factor b [Source:NCBI gene;Acc:336303]	336303	7862,09852326609	7174,03827897319	5261,41638461366	10590,4870364491	8893,64742227864	5447,01349045305
ENSDARG00000060309	692,337154744743	-0,356989856286134	0,17027228671838	-2,09658226342244	0,0360305707275312	0,999976227669273	srgap3	SLIT-ROBO Rho GTPase activating protein 3 [Source:ZFIN;Acc:ZDB-GENE-060524-4]	561567	756,033411440775	697,721482035835	844,271570883732	460,213127203567	520,111991893715	875,671345010831
ENSDARG00000074719	77,0444658235611	0,607701738949891	0,289943576192168	2,09593103227478	0,036088309411709	0,999976227669273	rab38c	RAB38c, member of RAS oncogene family [Source:ZFIN;Acc:ZDB-GENE-091118-91]	562524	77,8746861569897	60,1077628105196	43,9326835527734	129,574569795179	85,6445132449342	65,1325793809709
ENSDARG00000098239	807,215382726759	0,309904045521305	0,147892901380558	2,0954626126636	0,0361298886345593	0,999976227669273	zgc:85932	zgc:85932 [Source:ZFIN;Acc:ZDB-GENE-040426-2460]	405875	736,564739901528	713,043068634595	701,96787850627	1022,07527036714	932,276211884961	737,365127066053
ENSDARG00000101631	3320,46545943348	0,282459328319689	0,134840146742637	2,09477173633462	0,0361912887405329	0,999976227669273	etfa	electron transfer flavoprotein subunit alpha [Source:ZFIN;Acc:ZDB-GENE-030131-4449]	325724	3044,68391016564	3232,85477233834	2618,76996308053	4269,25867032047	4126,99498199027	2630,23045870563
ENSDARG00000099203	6179,26423246967	-0,27800581379527	0,132731975026402	-2,09449014632662	0,036216339932478	0,999976227669273	atp1b2a	ATPase Na+/K+ transporting subunit beta 2a [Source:ZFIN;Acc:ZDB-GENE-001127-2]	64269	6285,13612858705	5587,66477420928	8163,83867411102	4491,5460788484	4377,68360930096	8169,71612976129
ENSDARG00000062924	12,487105754487	1,44618655970136	0,6913429873379	2,09185105828596	0,0364518413048133	0,999976227669273	si:ch211-243o19.4	si:ch211-243o19.4 [Source:ZFIN;Acc:ZDB-GENE-070424-167]	100141366	9,73433576962372	5,89291792259996	4,77529169051884	21,2234209147276	19,6268676186308	13,6698006108211
ENSDARG00000019995	493,424309195778	-0,345525105439325	0,165207605734303	-2,09146003843806	0,0364868450661663	0,999976227669273	bmp4	bone morphogenetic protein 4 [Source:ZFIN;Acc:ZDB-GENE-980528-2059]	30612	533,225281602721	668,256892422835	446,01224389446	514,947212720496	493,348081504673	304,756143029481
ENSDARG00000100313	717,439858185523	-0,337583942101548	0,16148679540657	-2,09047396879493	0,0365752443848969	0,999976227669273	pip5k1cb	phosphatidylinositol-4-phosphate 5-kinase, type I, gamma b [Source:ZFIN;Acc:ZDB-GENE-110408-21]	100005033	705,198546866074	579,863123583836	1058,20463861898	485,904636731921	406,811437913437	1068,65676539889
ENSDARG00000098291	61,3892647546102	-0,70774272729897	0,338851013141646	-2,08865459995871	0,0367388264168507	0,999976227669273	trpc3	transient receptor potential cation channel, subfamily C, member 3 [Source:ZFIN;Acc:ZDB-GENE-140129-1]	101887082	75,7115004304067	44,7861762117597	102,191242177103	34,6276867556082	24,9796496964391	86,0393332563443
ENSDARG00000077946	1456,88403987015	-0,315685940131045	0,151231341104862	-2,08743728531874	0,0368486245495408	0,999976227669273	smarcc2	SWI/SNF related, matrix associated, actin dependent regulator of chromatin, subfamily c, member 2 [Source:ZFIN;Acc:ZDB-GENE-100728-1]	567476	1310,89055030933	1468,51514631191	1962,64488480325	882,447501191305	1084,8305011025	2031,97565550264
ENSDARG00000076667	12277,4406182494	0,348251677209261	0,166863829290398	2,08704114420859	0,0368844155109169	0,999976227669273	ccng1	cyclin G1 [Source:ZFIN;Acc:ZDB-GENE-020322-1]	171473	11240,9946281888	10917,2197434087	9180,02074585343	16053,8423887613	18459,0689953222	7813,49720796166
ENSDARG00000061099	1170,93373705689	-0,327787083602343	0,157082069488601	-2,0867250136791	0,0369129988318931	0,999976227669273	nfasca	neurofascin homolog (chicken) a [Source:ZFIN;Acc:ZDB-GENE-080229-6]	100141490	1261,13727859792	1006,51038118007	1592,08224961898	759,575064316566	868,04282695126	1538,25462167651
ENSDARG00000106989	127,935623577071	-0,489026520875745	0,234392997247322	-2,0863529483338	0,0369466637303373	0,999976227669273	ZNF821	zinc finger protein 821 [Source:NCBI gene;Acc:571740]	571740	163,32052235702	129,644194297199	155,674509110914	106,117104573638	95,4579470542496	117,399464069404
ENSDARG00000105380	34,7256849877586	0,962229637577057	0,461543821641716	2,08480666939576	0,0370868530861119	0,999976227669273	fgl1	fibrinogen-like 1 [Source:ZFIN;Acc:ZDB-GENE-130815-1]	100003029	49,7532717114101	5,89291792259996	22,9214001144905	62,553240590776	29,4403014279461	37,7929781593288
ENSDARG00000109820	1102,40237308852	-0,336239355971519	0,161356917818592	-2,08382361610019	0,0371762143511067	0,999976227669273	NPAS3	neuronal PAS domain protein 3 [Source:NCBI gene;Acc:570491]	570491	1212,4655997498	978,224375151593	1418,2616320841	828,830437827783	659,284325916733	1517,34786780114
ENSDARG00000068434	3109,63906592552	0,254085279369663	0,122076190572815	2,08136638420174	0,0374003831356275	0,999976227669273	h3f3b.1	H3 histone, family 3B.1 [Source:ZFIN;Acc:ZDB-GENE-050417-65]	550262	2688,83985814273	3010,10247486406	2813,6018640537	3483,99209647554	3382,9582731749	3278,3398288422
ENSDARG00000020771	688,311628301229	-0,364659946759419	0,17521309473801	-2,08123683509319	0,0374122335220955	0,999976227669273	tnr	tenascin R (restrictin, janusin) [Source:ZFIN;Acc:ZDB-GENE-030804-1]	369191	717,09606836228	647,042387901475	904,440246184269	427,819484754772	470,152692500837	963,318890103743
ENSDARG00000070228	541,460527740894	-0,334316391593927	0,160689908627155	-2,08050645152605	0,0374791045062906	0,999976227669273	cdk6	cyclin-dependent kinase 6 [Source:ZFIN;Acc:ZDB-GENE-060503-786]	100034507	599,202446263504	642,328053563395	566,349594495535	395,425842305977	522,788382932619	522,668846884335
ENSDARG00000017034	535,744286120916	0,337729912501045	0,162363220624961	2,08008877380648	0,037517391096977	0,999976227669273	sqor	sulfide quinone oxidoreductase [Source:ZFIN;Acc:ZDB-GENE-050417-436]	550580	515,919795790057	486,755020406757	403,989677017894	790,851684611954	527,249034664126	489,700504234707
ENSDARG00000022218	144,084574544532	-0,474406851125384	0,228097717611196	-2,07984041266925	0,0375401729930067	0,999976227669273	uck1	uridine-cytidine kinase 1 [Source:NCBI gene;Acc:447928]	447928	202,257865435515	137,894279388839	161,404859139537	139,627769175839	87,428773937537	135,893900189927
ENSDARG00000092553	64136,1286085238	0,254139481500808	0,122221943087005	2,07932777929979	0,0375872335202972	0,999976227669273	slc25a5	solute carrier family 25 member 5 [Source:ZFIN;Acc:ZDB-GENE-020419-9]	192321	53551,8258472899	60629,8753384619	61244,0709892423	70442,7680602877	75697,2598836736	63250,9715321873
ENSDARG00000105178	345,736770960018	-0,442126146191164	0,212837757984706	-2,07729187892936	0,0377746281645605	0,999976227669273	erc2	ELKS/RAB6-interacting/CAST family member 2 [Source:ZFIN;Acc:ZDB-GENE-130530-700]	572002	359,088830612786	307,610315559718	482,304460742403	178,723544545074	216,78767415124	529,905800148887
ENSDARG00000074363	335,557650620274	-0,381532955494833	0,1837955387101	-2,07585536717854	0,0379073297627266	0,999976227669273	TTC9	si:ch211-259k16.3 [Source:ZFIN;Acc:ZDB-GENE-090312-172]	560706	362,333609202661	281,681476700278	481,3494024043	221,17038637453	222,140456229048	444,670572810826
ENSDARG00000009823	1164,13320313058	-0,294463298700584	0,141904677775906	-2,07507816737089	0,0379792908162653	0,999976227669273	pou3f1	POU class 3 homeobox 1 [Source:NCBI gene;Acc:30398]	30398	1172,44666380801	1228,08409506983	1420,1717487603	918,19221010032	880,53265179948	1365,37184924554
ENSDARG00000041232	6949,21309429707	0,294959643434525	0,142181889293123	2,07452330884726	0,0380307363066089	0,999976227669273	rps29	ribosomal protein S29 [Source:ZFIN;Acc:ZDB-GENE-040622-5]	405889	6008,24835558442	6813,39170211007	5647,25995320759	8658,03871105545	9237,11760560468	5331,22223822021
ENSDARG00000100499	1991,87241352015	-0,300258714193214	0,144832682322364	-2,07314198272534	0,038159067871191	0,999976227669273	cpeb4b	cytoplasmic polyadenylation element binding protein 4b [Source:ZFIN;Acc:ZDB-GENE-170601-167]	100333151	2403,29934223377	1883,37656806295	2278,76919471559	1575,00123630347	1541,60123840882	2269,1869013963
ENSDARG00000113737	124,578551229845	-0,578196430409432	0,278948702149311	-2,07276974567153	0,0381937133263112	0,999976227669273	LO018287.1		NA	126,546365005108	128,465610712679	172,865559196782	64,7872848975895	64,2333849337007	190,573102633211
ENSDARG00000062293	42,1204448088854	0,787026085845802	0,380185654624256	2,07010989571301	0,0384420544117323	0,999976227669273	qpctlb	glutaminyl-peptide cyclotransferase-like b [Source:ZFIN;Acc:ZDB-GENE-091118-40]	564655	30,2846001721627	29,4645896129998	32,4719834955281	55,8511076703358	41,9301262761657	62,7202616261201
ENSDARG00000105212	99,7438527241222	0,560866382914026	0,27110019621985	2,06885273686482	0,0385599078702561	0,999976227669273	cfhl1	complement factor H like 1 [Source:ZFIN;Acc:ZDB-GENE-050208-342]	570905	91,9353933797795	88,3937688389994	55,3933836100186	130,691591948586	167,720505104663	64,3284734626873
ENSDARG00000052511	114,53766778037	-0,516903575333572	0,250418769429817	-2,0641566784731	0,0390028634948653	0,999976227669273	lin28b	lin-28 homolog B (C. elegans) [Source:ZFIN;Acc:ZDB-GENE-140811-1]	103752590	171,973265263352	122,572692790079	112,696883896245	98,2979494997909	89,2130346301398	92,472180602613
ENSDARG00000038608	1279,10433294863	0,295559486232571	0,14332435041457	2,06217216668107	0,0391913475996786	0,999976227669273	sdhc	succinate dehydrogenase complex, subunit C, integral membrane protein [Source:ZFIN;Acc:ZDB-GENE-040801-26]	445129	1121,61179923331	1097,26131718811	1218,65443942041	1567,18208122962	1437,22198789155	1232,69437272875
ENSDARG00000009313	152,919933491759	0,45143928431478	0,219149701901553	2,05995846856126	0,0394025113588318	0,999976227669273	napsa	napsin A aspartic peptidase [Source:ZFIN;Acc:ZDB-GENE-030131-8690]	336746	120,056807825359	150,858698818559	116,51711724866	176,489500238261	201,621458264116	151,976018555599
ENSDARG00000023600	905,07587836033	-0,297888890438641	0,144683970567564	-2,05889352683706	0,0395044393340045	0,999976227669273	sh3gl2a	SH3 domain containing GRB2 like 2a, endophilin A1 [Source:ZFIN;Acc:ZDB-GENE-040121-3]	394091	1006,96295572441	683,578479021595	1278,82311472095	718,245244640518	549,552293321661	1193,29318273285
ENSDARG00000060854	357,376965772917	-0,341394174758728	0,165817948626835	-2,05884934402981	0,0395086730013026	0,999976227669273	kctd3	potassium channel tetramerization domain containing 3 [Source:ZFIN;Acc:ZDB-GENE-060503-169]	569113	434,800331043193	305,253148390678	458,428002289809	337,340690328828	241,767323847679	366,672298737318
ENSDARG00000016457	160,800789415044	0,442796568766744	0,215108116837487	2,05848377679432	0,0395437170175699	0,999976227669273	irf9	interferon regulatory factor 9 [Source:ZFIN;Acc:ZDB-GENE-040912-165]	403013	151,423000860813	134,358528635279	122,247467277282	208,883142687056	192,700154801102	155,192442228733
ENSDARG00000078550	331,917081690213	0,364996691278896	0,177402267202094	2,05745223573212	0,0396427449319028	0,999976227669273	zgc:194839	zgc:194839 [Source:ZFIN;Acc:ZDB-GENE-081022-153]	100005569	241,19520851401	397,182667983237	235,899409511631	371,968377084436	463,015649730426	282,241177317541
ENSDARG00000031768	1288,70206125662	-0,32230183803276	0,156663404737483	-2,05728860912242	0,0396584724069414	0,999976227669273	roraa	RAR-related orphan receptor A, paralog a [Source:NCBI gene;Acc:564951]	564951	1281,68754300046	1277,58460561967	1652,25092491952	832,181504288003	949,226688464688	1739,28110124741
ENSDARG00000062347	827,226246555374	-0,353285041039773	0,171802697436544	-2,05634164254179	0,0397495970560783	0,999976227669273	mtus2a	microtubule associated tumor suppressor candidate 2a [Source:ZFIN;Acc:ZDB-GENE-091204-75]	556195	925,843490977545	819,115591241394	992,305613289816	555,160010243137	603,080114099745	1067,85265948061
ENSDARG00000032039	304,542089974735	-0,396083507547905	0,192673342500581	-2,05572552179454	0,0398089804495144	0,999976227669273	mxd1	MAX dimerization protein 1 [Source:ZFIN;Acc:ZDB-GENE-060526-246]	570082	369,904759245701	284,038643869318	373,427810198574	231,22358575519	197,160806532609	371,496934247019
ENSDARG00000093357	427,567507903155	-0,434804750772518	0,21158266015942	-2,05501126814886	0,0398779163601556	0,999976227669273	nyap2b	neuronal tyrosine-phosphorylated phosphoinositide-3-kinase adaptor 2b [Source:ZFIN;Acc:ZDB-GENE-070705-169]	100535812	441,289888222942	526,826862280436	470,843760685158	244,627851596071	314,922012244393	566,894672389932
ENSDARG00000075827	199,770831360485	0,436293747049876	0,212545889675939	2,05270376065647	0,040101317107059	0,999976227669273	f7i	coagulation factor VIIi [Source:ZFIN;Acc:ZDB-GENE-021206-10]	282671	205,50264402539	181,501872016079	111,741825558141	268,085316817612	309,569230166585	122,224099579106
ENSDARG00000090462	394,094714850884	0,343363923799078	0,167303633795641	2,05233990445475	0,0401366404658737	0,999976227669273	mrpl20	mitochondrial ribosomal protein L20 [Source:ZFIN;Acc:ZDB-GENE-030131-5299]	751640	351,517680569745	381,861081384477	302,753493178895	508,245079800055	480,858256656454	339,332697515676
ENSDARG00000101260	897,170251247523	-0,290284319916742	0,141445005856394	-2,0522769125653	0,0401427584320994	0,999976227669273	GPATCH2	si:ch73-21k16.4 [Source:ZFIN;Acc:ZDB-GENE-081031-96]	555214	1024,26844153707	915,759445172033	1021,91242177103	758,45804216316	844,847437947424	817,775718894413
ENSDARG00000068582	504,295311316513	-0,341653113540831	0,166542182037647	-2,05145092588976	0,0402230540147762	0,999976227669273	rnf44	ring finger protein 44 [Source:NCBI gene;Acc:767686]	767686	483,472009891311	543,327032463716	646,574494896252	366,383266317403	360,420659905765	625,594404424634
ENSDARG00000010710	1136,49023126009	-0,297637155959883	0,145191118364857	-2,04996806493312	0,0403675472661723	0,999976227669273	msi1	musashi RNA-binding protein 1 [Source:ZFIN;Acc:ZDB-GENE-050320-86]	541389	1163,79392090168	1410,76455067043	1180,45210589626	863,458124583391	1031,30268032442	1169,17000518434
ENSDARG00000062335	388,145352855887	-0,344133643075939	0,167928526139568	-2,04928638979373	0,0404341187312141	0,999976227669273	nudt14	nudix (nucleoside diphosphate linked moiety X)-type motif 14 [Source:ZFIN;Acc:ZDB-GENE-041014-254]	559149	425,065995273569	432,540175518837	442,192010542045	313,883225107287	313,137751551791	402,052959141796
ENSDARG00000095688	114,306414445075	0,539276773626444	0,263575506227064	2,04600488621226	0,040755889938246	0,999976227669273	zgc:162509	zgc:162509 [Source:ZFIN;Acc:ZDB-GENE-050809-100]	100149015	155,749372313979	95,4652703461193	39,1573918622545	168,670345164414	155,230680256443	71,5654267272397
ENSDARG00000007320	25057,061294423	0,27571672663743	0,134823633432878	2,0450177733468	0,0408531058949326	0,999976227669273	rpl7	ribosomal protein L7 [Source:ZFIN;Acc:ZDB-GENE-030131-8654]	336710	21983,3749464002	25741,4440695011	19567,23523107	32441,6744013912	31203,1509922377	19405,4881259379
ENSDARG00000024160	1232,68280729514	0,363543961391841	0,178388975645544	2,03792840940013	0,04155709296773	0,999976227669273	hao1	hydroxyacid oxidase (glycolate oxidase) 1 [Source:ZFIN;Acc:ZDB-GENE-060519-2]	402827	1059,96100602569	1094,90415001907	977,024679880156	1291,27760933816	2071,52666411185	901,402734395906
ENSDARG00000054578	1244,79836115997	0,278571879970677	0,136722635791472	2,037496412778	0,0416003210573132	0,999976227669273	arl6ip1	ADP-ribosylation factor-like 6 interacting protein 1 [Source:ZFIN;Acc:ZDB-GENE-040426-1087]	394087	1238,42382846879	1065,43956040607	1058,20463861898	1599,57572367842	1124,08423633976	1383,06217944778
ENSDARG00000036911	570,442537540063	-0,331677268898126	0,162976525224136	-2,03512296290512	0,0418385019960886	0,999976227669273	scamp1	secretory carrier membrane protein 1 [Source:ZFIN;Acc:ZDB-GENE-040426-1803]	402992	604,610410579962	678,864144683515	617,922744753139	447,925883516093	463,015649730426	610,316391977246
ENSDARG00000044575	1405,71396673763	0,259359901730319	0,127476558085718	2,03456937985351	0,0418942209851662	0,999976227669273	vars1	valyl-tRNA synthetase 1 [Source:ZFIN;Acc:ZDB-GENE-010601-1]	114427	1111,87746346369	1320,01361466239	1406,80093202685	1321,43720748014	1620,10870888334	1654,04587390935
ENSDARG00000068629	623,285425039104	0,327812356429384	0,161262805980784	2,03278340864568	0,0420744100871711	0,999976227669273	cd151l	CD151 antigen, like [Source:ZFIN;Acc:ZDB-GENE-040426-1868]	402948	622,997489255918	519,755360773316	502,360685842582	780,798485231294	797,56452959345	516,235999538066
ENSDARG00000024278	3443,66355716535	0,283565152720017	0,139518603116104	2,03245406982782	0,0421077090501371	0,999976227669273	adh8b	alcohol dehydrogenase 8b [Source:ZFIN;Acc:ZDB-GENE-030529-2]	402841	3070,64213888464	3318,8913740083	2824,10750577284	4269,25867032047	4449,94616735137	2729,13548665451
ENSDARG00000095744	13,1235508649317	1,4307471715093	0,704379704487196	2,0312157809131	0,0422331102333186	0,999976227669273	si:dkey-269i1.4	si:dkey-269i1.4 [Source:ZFIN;Acc:ZDB-GENE-121214-37]	564835	10,8159286329152	7,07150150711995	2,86517501431131	21,2234209147276	30,3324317742475	6,43284734626873
ENSDARG00000059600	1091,80971559499	-0,274381881695388	0,135137687874705	-2,03038756997075	0,0423171591438299	0,999976227669273	rabep1	rabaptin, RAB GTPase binding effector protein 1 [Source:ZFIN;Acc:ZDB-GENE-060526-165]	568064	1158,38595658522	1232,79842940791	1190,0026892773	869,043235350424	1062,52724244496	1038,10074050412
ENSDARG00000095896	1163,54649733367	-0,287796910687533	0,141777251057303	-2,02992305564742	0,0423643611205864	0,999976227669273	pou3f3b	POU class 3 homeobox 3b [Source:NCBI gene;Acc:30321]	30321	1156,22277085864	1210,40534130203	1440,22797386048	831,064482134596	955,471600888797	1387,88681495748
ENSDARG00000062231	292,88073110176	-0,360255136682549	0,177496584450923	-2,02964545935901	0,042392590533617	0,999976227669273	znf362b	zinc finger protein 362b [Source:ZFIN;Acc:ZDB-GENE-070424-35]	100038768	326,64104471404	281,681476700278	378,203101889093	232,340607908597	224,816847267952	313,601308130601
ENSDARG00000091130	339,52595885291	-0,405707716219564	0,199891594838938	-2,0296386976474	0,0423932783462726	0,999976227669273	kcnq2b	potassium voltage-gated channel, KQT-like subfamily, member 2b [Source:ZFIN;Acc:ZDB-GENE-120130-1]	100537363	396,944580827989	314,681817066838	426,911077132385	225,638474988156	219,464065190144	453,515737911946
ENSDARG00000077180	743,862740229189	0,28440957057645	0,140153487513694	2,02927216169816	0,042430577125543	0,999976227669273	slc37a4b	solute carrier family 37 member 4b [Source:ZFIN;Acc:ZDB-GENE-040426-827]	393914	616,507932076169	674,149810345435	722,024103606449	766,277197237007	802,917311671258	881,300086438816
ENSDARG00000029476	557,097051419476	-0,303325672924259	0,149509539375099	-2,02880481200104	0,0424781749891829	0,999976227669273	ldlra	low density lipoprotein receptor a [Source:ZFIN;Acc:ZDB-GENE-031217-1]	387529	666,261203787579	438,433093441437	736,349978678006	550,691921629511	338,11740124823	612,728709732097
ENSDARG00000077409	123,399328303409	-0,487524192044332	0,240324995502254	-2,02860377059597	0,0424986642110242	0,999976227669273	cby1	chibby homolog 1 (Drosophila) [Source:ZFIN;Acc:ZDB-GENE-030131-5074]	326875	150,341407997522	166,180285417319	114,607000572452	92,7128387327574	132,927421598908	83,6270155014935
ENSDARG00000034291	13308,9784337634	0,316258253179601	0,155946501418461	2,02799197354844	0,0425610671998959	0,999976227669273	rpl37	ribosomal protein L37 [Source:ZFIN;Acc:ZDB-GENE-040625-39]	415159	11369,7041789205	13988,6085646678	8991,87425324698	16698,364171277	20934,7307063086	7870,58872815979
ENSDARG00000057481	892,762967546611	-0,330157759995814	0,162816749855857	-2,0277874376445	0,0425819470347405	0,999976227669273	RNF157	si:dkey-49c17.3 [Source:ZFIN;Acc:ZDB-GENE-130531-49]	555415	955,046498286416	915,759445172033	1068,71028033812	635,585605288421	647,686631414815	1133,78934477986
ENSDARG00000101512	303,742245936874	-0,389204251140249	0,191985214350436	-2,0272615912485	0,0426356672834905	0,999976227669273	tmx4	thioredoxin-related transmembrane protein 4 [Source:ZFIN;Acc:ZDB-GENE-050706-155]	792311	382,883873605199	358,289409694077	293,202909797857	221,17038637453	293,51088393316	273,396012216421
ENSDARG00000039008	394,025734743619	0,351018839089663	0,173193425566598	2,0267445946133	0,0426885393036138	0,999976227669273		zgc:85858 [Source:ZFIN;Acc:ZDB-GENE-040426-2333]	405879	323,396266124166	423,111506842677	293,202909797857	503,776991186429	461,231389037823	359,435345472765
ENSDARG00000013615	2753,29572628583	-0,26856199474983	0,132512885676231	-2,02668588325824	0,0426945470786414	0,999976227669273	pbx3b	pre-B-cell leukemia homeobox 3b [Source:ZFIN;Acc:ZDB-GENE-000405-3]	58140	2860,81312340608	2783,81442663622	3313,09737488197	2189,36342067716	2107,2118779639	3265,47413414967
ENSDARG00000021805	473,809453833377	-0,32345078125522	0,159641338987197	-2,02610917264456	0,0427535983353403	0,999976227669273	tle5	TLE family member 5, transcriptional modulator [Source:ZFIN;Acc:ZDB-GENE-040426-1409]	393395	525,654131559681	470,254850223477	580,675469567092	367,500288470809	388,96883098741	509,803152191797
ENSDARG00000090615	203,14740170834	0,42756973088857	0,211097007586362	2,02546561780914	0,0428195754974387	0,999976227669273	cd59	CD59 molecule (CD59 blood group) [Source:ZFIN;Acc:ZDB-GENE-030131-7871]	567192	179,544415306393	122,572692790079	223,483651116282	246,861895902884	205,189979649322	241,231775485077
ENSDARG00000013623	13228,7001768137	0,238770058452575	0,11791367907655	2,02495639456356	0,0428718419847598	0,999976227669273	vdac2	voltage-dependent anion channel 2 [Source:ZFIN;Acc:ZDB-GENE-030131-845]	322126	11770,9751312017	11878,943948377	12751,9389303615	15227,2459952403	13811,9620214382	13931,1350342632
ENSDARG00000094860	122,519692528144	-0,502175816835516	0,248120058854661	-2,02392268949795	0,0429781069698135	0,999976227669273	gpr186	G protein-coupled receptor 186 [Source:ZFIN;Acc:ZDB-GENE-060503-489]	796164	166,565300946895	129,644194297199	134,663225672631	97,1809273463842	85,6445132449342	121,419993660822
ENSDARG00000056753	1125,57557919048	-0,330174678203669	0,163226364617975	-2,02280237617514	0,0430935266083084	0,999976227669273	dctn1b	dynactin 1b [Source:ZFIN;Acc:ZDB-GENE-050419-28]	100003026	1103,22472055735	944,045451200513	1602,58789133812	684,734580038316	710,135755655913	1708,72507635263
ENSDARG00000007181	232,188859618473	0,383464050913939	0,189596586868515	2,02252612901661	0,0431220270414387	0,999976227669273	nadk2	NAD kinase 2, mitochondrial [Source:ZFIN;Acc:ZDB-GENE-040801-202]	445071	177,38122957981	193,287707861279	233,989292835423	244,627851596071	239,090932808775	304,756143029481
ENSDARG00000098925	318,844125290087	-0,386743377223382	0,191274571524855	-2,02192781894758	0,0431838093377489	0,999976227669273	prdm1b	PR domain containing 1b, with ZNF domain [Source:ZFIN;Acc:ZDB-GENE-080618-2]	110437762	315,825116081125	515,041026435236	253,090459597499	185,425677465515	395,213743411519	248,46872874963
ENSDARG00000068624	410,498256852532	-0,364808384172309	0,180566705507637	-2,02035244064903	0,0433468428809591	0,999976227669273	sptbn4a	spectrin, beta, non-erythrocytic 4a [Source:ZFIN;Acc:ZDB-GENE-060531-133]	100003123	444,534666812816	327,646236496558	586,405819595714	278,138516198272	240,875193501377	585,389108510455
ENSDARG00000042816	195,104820212185	0,441271667659567	0,218446481533996	2,02004474762343	0,0433787462014657	0,999976227669273	mmp9	matrix metallopeptidase 9 [Source:ZFIN;Acc:ZDB-GENE-040426-2132]	406397	175,218043853227	201,537792952919	103,146300515207	217,819319914309	359,528529559463	113,378934477986
ENSDARG00000006301	1159,01257613423	-0,322772774155404	0,159799530117028	-2,0198605960795	0,0433978495432137	0,999976227669273	RAPH1	wu:fj59g11 [Source:ZFIN;Acc:ZDB-GENE-030131-8202]	557435	1190,83374248397	1209,22675771751	1402,02564033633	751,755909242719	920,678517383043	1479,55488964181
ENSDARG00000007982	261,457734177528	-0,409780752011949	0,203021322951676	-2,01841238178458	0,0435483309286155	0,999976227669273	onecut1	one cut homeobox 1 [Source:ZFIN;Acc:ZDB-GENE-040426-1469]	393545	295,274851678586	300,538814052598	292,247851459753	184,308655312108	198,05293687891	298,323295683213
ENSDARG00000069630	108,507525995481	0,513748035205873	0,254584865329219	2,0179834120992	0,0435929889324421	0,999976227669273	tat	tyrosine aminotransferase [Source:ZFIN;Acc:ZDB-GENE-030131-1144]	561410	111,404064919027	93,1081031770793	64,9439669910563	159,73416793716	113,300553980278	108,554298968285
ENSDARG00000045514	7432,28434177904	0,265727049585719	0,131680219867428	2,01797240203004	0,0435941356475903	0,999976227669273	atp5f1c	ATP synthase F1 subunit gamma [Source:ZFIN;Acc:ZDB-GENE-030131-8901]	336957	6541,47363718714	6826,35612153979	6797,15019228452	9263,46471820189	8327,14465237725	6838,11672908366
ENSDARG00000091402	486,680152134413	0,328523889190024	0,162890035470029	2,01684460465643	0,0437117324750796	0,999976227669273	eif2b1	eukaryotic translation initiation factor 2B, subunit 1 alpha [Source:ZFIN;Acc:ZDB-GENE-040625-25]	415150	411,005288050779	458,469014378277	417,360493751347	564,096187470391	632,520415527691	436,62951362799
ENSDARG00000008127	338,089896716142	-0,415648519627967	0,206174575730745	-2,01600278867937	0,0437996841848675	0,999976227669273	pcdh15b	protocadherin-related 15b [Source:ZFIN;Acc:ZDB-GENE-050214-1]	503521	363,415202065952	318,217567820398	442,192010542045	210,000164840462	203,405718956719	491,308716071274
ENSDARG00000077228	651,057015605057	-0,373950966569623	0,185520065977064	-2,01569013357216	0,0438323879715382	0,999976227669273	ntrk3a	neurotrophic tyrosine kinase, receptor, type 3a [Source:ZFIN;Acc:ZDB-GENE-010126-3]	568668	738,727925628111	528,005445864956	881,518846069779	398,776908766197	411,272089644944	948,040877656354
ENSDARG00000042010	1097,51699964946	0,296372153526128	0,147051305805926	2,01543367399452	0,0438592290856839	0,999976227669273	pklr	pyruvate kinase L/R [Source:ZFIN;Acc:ZDB-GENE-010907-1]	114551	820,928983238267	962,902788552833	1185,22739758678	1128,19237494078	1303,40243594634	1184,44801763173
ENSDARG00000020876	1429,24136481713	-0,271585118226657	0,134787490107894	-2,01491338706033	0,0439137250668418	0,999976227669273	pdk2a	pyruvate dehydrogenase kinase, isozyme 2a [Source:ZFIN;Acc:ZDB-GENE-120910-1]	794083	1638,61318788666	1495,62256875587	1537,64392434707	1559,36292615577	1167,79862330853	1176,40695844889
ENSDARG00000055618	22402,478376336	0,255275064090803	0,126706839344369	2,01469048878258	0,0439370894025096	0,999976227669273	acta1b	actin alpha 1, skeletal muscle b [Source:ZFIN;Acc:ZDB-GENE-030131-55]	407658	20099,2401785464	20875,0724490181	20096,3375503795	28310,9264780932	21809,9105760303	23223,3830259484
ENSDARG00000075754	624,278743699261	-0,329133869547787	0,163431843682303	-2,01389069677017	0,0440210105084194	0,999976227669273	mri1	methylthioribose-1-phosphate isomerase 1 [Source:NCBI gene;Acc:100002302]	100002302	697,627396823033	605,791962443276	763,091612144911	451,276949976313	472,829083539741	755,055457268293
ENSDARG00000103739	629,099778869234	-0,35583233724262	0,176711910933454	-2,0136296153609	0,044048434711417	0,999976227669273	bahcc1a	BAH domain and coiled-coil containing 1a [Source:ZFIN;Acc:ZDB-GENE-170301-1]	797750	736,564739901528	642,328053563395	717,24881191593	430,053529061585	493,348081504673	755,055457268293
ENSDARG00000102730	558,743333447721	-0,357944265353747	0,177778419889776	-2,01342922035012	0,0440694941482815	0,999976227669273	mapk10	mitogen-activated protein kinase 10 [Source:ZFIN;Acc:ZDB-GENE-051120-117]	569698	577,570588997674	512,683859266196	751,630912087666	339,574734635641	393,429482718917	777,570422980233
ENSDARG00000017036	696,40801996806	0,285888262377723	0,142103604689482	2,01182977027522	0,0442378845958915	0,999976227669273	svilc	supervillin c [Source:ZFIN;Acc:ZDB-GENE-041008-237]	100006087	566,754660364759	631,720801302715	684,776828420402	708,192045259857	746,71309985427	840,290684606353
ENSDARG00000058771	1019,78997698385	-0,337970206649885	0,168078088396509	-2,01079278015459	0,0443473490571888	0,999976227669273	nav1b	neuron navigator 1b [Source:ZFIN;Acc:ZDB-GENE-120215-84]	100005000	1032,92118444341	925,188113848193	1361,91319013597	642,287738208861	666,421368687144	1490,0082665795
ENSDARG00000040492	1344,93516793883	0,264238997515943	0,13146383284251	2,00997484861479	0,044433850909914	0,999976227669273	mthfd1b	methylenetetrahydrofolate dehydrogenase (NADP+ dependent) 1b [Source:ZFIN;Acc:ZDB-GENE-020905-4]	260441	1157,30436372193	1178,58358451999	1331,35132331665	1370,58618223004	1543,38549910142	1488,40005474293
ENSDARG00000021582	193,148432086139	-0,462348500609219	0,230448787303218	-2,00629608868748	0,0448246670913636	0,999976227669273	dynlrb1	dynein, light chain, roadblock-type 1 [Source:ZFIN;Acc:ZDB-GENE-040426-989]	394163	246,603172830467	188,573373523199	233,03423449732	158,617145783754	203,405718956719	128,656946925375
ENSDARG00000036684	649,942372056744	0,308546597736061	0,153893453368002	2,00493647379684	0,0449698388111841	0,999976227669273	ndufa7	NADH:ubiquinone oxidoreductase subunit A7 [Source:ZFIN;Acc:ZDB-GENE-040801-169]	445042	614,344746349586	594,006126598076	518,596677590347	885,798567651525	736,899666044955	550,008448105977
ENSDARG00000076820	127,731882136994	-0,498207031479284	0,248935214396905	-2,00135216982575	0,0453544512815417	0,999976227669273	xkr8.2	XK, Kell blood group complex subunit-related family, member 8, tandem duplicate 2 [Source:ZFIN;Acc:ZDB-GENE-110106-2]	100149957	209,829015478556	134,358528635279	97,4159504865844	178,723544545074	70,4782973578104	75,5859563186576
ENSDARG00000104108	1210,56180786823	0,280566310733675	0,140208621748042	2,00106318167694	0,0453855814767989	0,999976227669273	slco1d1	solute carrier organic anion transporter family, member 1D1 [Source:ZFIN;Acc:ZDB-GENE-030131-5044]	326845	894,47729794209	1001,79604684199	1389,60988194098	1276,75632134388	1081,26197971729	1619,46931942315
ENSDARG00000086336	161,846445176298	-0,428181902578783	0,214064290854664	-2,00024908810919	0,0454733735797262	0,999976227669273	si:ch211-157b11.12	si:ch211-157b11.12 [Source:ZFIN;Acc:ZDB-GENE-041111-80]	559239	186,033972486142	200,359209368399	170,000384182471	148,563946403093	146,309376793429	119,811781824255
ENSDARG00000077761	197,739299708969	-0,420187647654075	0,210150855968726	-1,99945722665344	0,0455589054319408	0,999976227669273	nlgn4xb	neuroligin 4 X-linked b [Source:ZFIN;Acc:ZDB-GENE-100309-1]	100147967	196,849901119057	167,358869001839	305,618668193206	120,638392567925	125,790378828497	270,179588543287
ENSDARG00000014746	2489,51687439521	-0,294287628953772	0,147255347494936	-1,99848517531014	0,0456640855677653	0,999976227669273	rbfox1	RNA binding fox-1 homolog 1 [Source:NCBI gene;Acc:449554]	449554	2604,47561480599	2310,02382565918	3169,83862416641	1750,37371438832	1763,74169463786	3338,64777271347
ENSDARG00000069624	442,512537191811	-0,322530229663179	0,161400682325715	-1,99832011250297	0,0456819663789707	0,999976227669273	mrps18c	mitochondrial ribosomal protein S18C [Source:ZFIN;Acc:ZDB-GENE-060503-609]	569841	474,819266984979	597,541877351636	403,03461867979	431,170551214992	438,928130380288	309,580778539183
ENSDARG00000015128	10939,8164934467	0,263211243779215	0,131726887250329	1,99815883661638	0,0456994426606945	0,999976227669273	rpl27	ribosomal protein L27 [Source:NCBI gene;Acc:325618]	325618	9851,1477988592	11059,8283571356	8582,15422620047	13348,4147332102	14385,60183411	8411,75201116465
ENSDARG00000055294	63,5669175714758	0,635089431572952	0,318029111083027	1,99695376756611	0,0458302055117942	0,999976227669273	atoh1a	atonal bHLH transcription factor 1a [Source:ZFIN;Acc:ZDB-GENE-990415-17]	30303	50,8348645747016	63,6435135640795	36,2922168479432	86,0107058123171	80,2917311671258	64,3284734626873
ENSDARG00000029230	117,993997801841	-0,550739614911863	0,275798935120898	-1,99688811224178	0,0458373388600623	0,999976227669273	pnp4b	purine nucleoside phosphorylase 4b [Source:ZFIN;Acc:ZDB-GENE-040426-1887]	402940	93,0169862430711	148,501531649519	181,461084239716	88,2447501191305	119,545466404387	77,1941681552248
ENSDARG00000056659	472,938367977625	-0,374883288239246	0,187821539854998	-1,99595471599617	0,0459388521104442	0,999976227669273	ttbk1b	tau tubulin kinase 1b [Source:ZFIN;Acc:ZDB-GENE-100609-5]	100000353	601,365631990087	429,004424765277	553,933836100186	342,925801095862	319,3826639759	591,01784993844
ENSDARG00000019566	2830,62305135646	-0,297093478355215	0,148867045030602	-1,99569675272417	0,0459669407636101	0,999976227669273	neurod1	neuronal differentiation 1 [Source:NCBI gene;Acc:30169]	30169	2668,28959374019	3353,07029795938	3214,72636605729	1770,48011314964	2545,24787799789	3431,92405923437
ENSDARG00000011405	20399,497503748	0,265125786143075	0,132925515494178	1,99454397568003	0,0460926391539456	0,999976227669273	rps9	ribosomal protein S9 [Source:ZFIN;Acc:ZDB-GENE-010724-15]	114420	17912,2594089709	20733,6424188757	16405,9921319465	25466,9880755197	25771,8614439548	16106,2415432203
ENSDARG00000098240	3611,9327310634	-0,265826390829277	0,133373550755763	-1,9930967521144	0,0462508535899559	0,999976227669273	meis2a	Meis homeobox 2a [Source:ZFIN;Acc:ZDB-GENE-020122-2]	170454	3728,25059976588	3849,25398704229	4170,73976249916	2791,43836136338	2936,8931000242	4195,0205756855
ENSDARG00000110729	244,167155774733	0,390298307417802	0,195959321811223	1,99173126243923	0,0464005516705344	0,999976227669273	PCP4	Purkinje cell protein 4 [Source:HGNC Symbol;Acc:HGNC:8742]	NA	197,931493982349	198,002042199359	235,899409511631	322,819402334541	233,738150730966	276,612435889556
ENSDARG00000089243	469,822481247873	-0,31568011670079	0,158535693026406	-1,99122425161512	0,046456238808467	0,999976227669273	r3hcc1l	R3H domain and coiled-coil containing 1-like [Source:ZFIN;Acc:ZDB-GENE-030131-4156]	561802	472,656081258396	526,826862280436	564,439477819327	420,000329680925	427,33043587837	407,681700569781
ENSDARG00000103851	1980,88078994443	-0,321171833349385	0,161430175404494	-1,98954026125926	0,0466416024826481	0,999976227669273	tnrc6c2	trinucleotide repeat containing adaptor 6C2 [Source:ZFIN;Acc:ZDB-GENE-061207-48]	100149391	1992,29405418299	2093,16444610751	2377,14020354028	1216,43712505991	1588,88414676279	2617,36476401309
ENSDARG00000103498	900,796678529852	0,275881275885024	0,138670852238052	1,98946838093579	0,0466495284746695	0,999976227669273	epd	ependymin [Source:NCBI gene;Acc:30199]	30199	886,90614789905	681,221311852555	882,473904407883	1057,81997927616	899,267389071809	997,091338671654
ENSDARG00000098424	450,38088563602	-0,356897121640132	0,179477220999322	-1,98853715058069	0,0467523145024603	0,999976227669273	CABZ01079241.1	zinc finger Y-chromosomal protein 1-like [Source:NCBI gene;Acc:563292]	563292	572,162624681216	444,326011364037	494,720219137752	350,744956169709	334,548879863024	505,782622600379
ENSDARG00000035458	10515,574778592	0,228319115237443	0,114897903943742	1,9871477842558	0,0469060222548804	0,999976227669273	atp2a1l	ATPase sarcoplasmic/endoplasmic reticulum Ca2+ transporting 1, like [Source:ZFIN;Acc:ZDB-GENE-041229-2]	494489	10011,2235426263	8248,90650805542	10784,5187538678	12369,903326826	9520,81505572852	12158,0814844479
ENSDARG00000006040	476,746679361182	0,344810830217142	0,173538086375404	1,98694613625758	0,0469283661790632	0,999976227669273	cyp20a1	cytochrome P450, family 20, subfamily A, polypeptide 1 [Source:ZFIN;Acc:ZDB-GENE-040426-2646]	406641	407,760509460905	434,897342687877	403,989677017894	622,18133944754	596,835201675635	394,816005877243
ENSDARG00000056008	5421,94593647726	0,249960158838595	0,125890921793616	1,98552965755844	0,0470855738511615	0,999976227669273	atp5mc1	ATP synthase membrane subunit c locus 1 [Source:ZFIN;Acc:ZDB-GENE-040426-1966]	406301	4569,72984740669	4987,7657296886	5305,34906816644	6305,59005598091	5570,46188230593	5792,77903531499
ENSDARG00000076554	204,349814414514	-0,393529571493307	0,198239253428871	-1,98512436203513	0,0471306369402556	0,999976227669273	cdkn1a	cyclin-dependent kinase inhibitor 1A [Source:ZFIN;Acc:ZDB-GENE-070705-7]	100151416	263,908658643132	261,645555763438	169,045325844367	217,819319914309	188,239503069595	125,44052325224
ENSDARG00000056028	695,589703836806	0,32120957897677	0,16181740786578	1,98501251016948	0,047143079659704	0,999976227669273	slc22a7a	solute carrier family 22 member 7a [Source:ZFIN;Acc:ZDB-GENE-050506-52]	794188	774,420490116731	648,220971485995	387,75368527013	987,447583611536	992,941075433456	382,75441710299
ENSDARG00000060372	885,724072335621	-0,323901085051137	0,163174886692104	-1,98499347306004	0,0471451976769969	0,999976227669273	plxna2	plexin A2 [Source:ZFIN;Acc:ZDB-GENE-090311-6]	561285	924,761898114253	815,579840487834	1159,44082245798	575,266409004458	638,765327951801	1200,5301359974
ENSDARG00000112637	141,981176395781	0,46934773345416	0,236466163332629	1,9848409888308	0,0471621655480738	0,999976227669273	ANOS1	anosmin-1-like [Source:NCBI gene;Acc:100535716]	100535716	130,872736458274	127,287027128159	99,326067162792	186,542699618921	137,388073330415	170,470454676121
ENSDARG00000088318	4107,62276232087	-0,259561853010181	0,130812979935407	-1,98422093234439	0,0472312160196048	0,999976227669273	ubap2a	ubiquitin associated protein 2a [Source:ZFIN;Acc:ZDB-GENE-070424-16]	563733	3942,4059866976	4658,94090960753	4753,32534874246	3124,31096307858	3449,86804914751	4716,88531665155
ENSDARG00000051912	78,8406797334245	0,589551773272795	0,297240860731503	1,98341429849826	0,0473211712767913	0,999976227669273	hpxb	hemopexin b [Source:ZFIN;Acc:ZDB-GENE-060929-800]	NA	93,0169862430711	31,8217567820398	68,7642003434714	121,755414721332	66,0176456263034	91,6680746843294
ENSDARG00000101713	428,733334236034	-0,332329055853803	0,167756970279709	-1,98101488897716	0,0475896039028719	0,999976227669273	scn2b	sodium channel, voltage-gated, type II, beta [Source:ZFIN;Acc:ZDB-GENE-070920-1]	777666	482,39041702802	359,467993278597	579,720411228988	333,989623868608	275,668277007132	541,163283004857
ENSDARG00000005254	3428,73669461723	-0,270924351144383	0,13677735208412	-1,98076908944517	0,0476171747351223	0,999976227669273	kdelr2a	KDEL endoplasmic reticulum protein retention receptor 2a [Source:NCBI gene;Acc:373129]	373129	3675,2525494646	3879,89716023981	3615,85086806087	3091,91732062979	3835,26835874971	2474,23391055861
ENSDARG00000094695	902,283745798953	-0,302650851403347	0,152851883752064	-1,98002696449765	0,047700498863503	0,999976227669273	si:dkey-204f11.64	si:dkey-204f11.64 [Source:ZFIN;Acc:ZDB-GENE-030131-8332]	100537752	1129,18294927635	986,474460243233	841,40639586942	977,394384230876	934,060472577564	545,183812596275
ENSDARG00000086826	773,488789819355	0,301212686023584	0,152147350452829	1,97974322344162	0,047732389046271	0,999976227669273	sult6b1	sulfotransferase family, cytosolic, 6b, member 1 [Source:NCBI gene;Acc:322462]	322462	666,261203787579	695,364314866795	709,6083452111	943,883719628674	903,728040803316	722,087114618665
ENSDARG00000000503	7127,2055942833	-0,314293587441036	0,158791729968568	-1,97928183982408	0,0477842830672551	0,999976227669273	stx1b	syntaxin 1B [Source:ZFIN;Acc:ZDB-GENE-000330-4]	58038	6989,25308258983	5527,55701139876	10322,2705182255	4127,39685683781	4401,7711286511	11394,9849679968
ENSDARG00000079484	61,7939362038028	-0,719832600074189	0,363701623073324	-1,97918445892958	0,0477952420203347	0,999976227669273	kcnt1	potassium channel, subfamily T, member 1 [Source:ZFIN;Acc:ZDB-GENE-091231-1]	100004419	80,0378718835728	76,6079329937995	68,7642003434714	27,9255538351679	41,0379959298643	76,3900622369412
ENSDARG00000076585	511,272080789546	-0,301465808078982	0,152331992722711	-1,97900521545555	0,0478154190646005	0,999976227669273	si:ch211-113e8.11	si:ch211-113e8.11 [Source:ZFIN;Acc:ZDB-GENE-090313-12]	569198	582,978553314131	568,077287738636	540,563019366733	487,021658885328	477,289735271248	411,702230161199
ENSDARG00000016348	550,605535943133	-0,387442395435817	0,195944812992999	-1,97730365768682	0,0480073164842	0,999976227669273	dip2bb	disco-interacting protein 2 homolog Bb [Source:ZFIN;Acc:ZDB-GENE-100729-4]	568954	641,384567931874	517,398193604276	665,675661658327	350,744956169709	361,312790252066	767,117046042546
ENSDARG00000076070	46,8316470468297	-0,79464106926128	0,401925076795723	-1,97708755969251	0,0480317337231625	0,999976227669273	dlgap2b	discs, large (Drosophila) homolog-associated protein 2b [Source:ZFIN;Acc:ZDB-GENE-040724-191]	110437706	72,4667218405321	45,9647597962797	57,3035002862261	21,2234209147276	28,5481710816447	55,4833083615678
ENSDARG00000023537	407,477464869456	-0,424724845136261	0,214908225993763	-1,9763079945976	0,0481199047013563	0,999976227669273	ahr1b	aryl hydrocarbon receptor 1b [Source:ZFIN;Acc:ZDB-GENE-050922-1]	554265	403,434138007738	458,469014378277	488,98986910913	203,298031920022	306,892839127681	583,780896673887
ENSDARG00000018907	2709,14866019476	-0,273288789912073	0,13828283541491	-1,97630305375274	0,0481204639580138	0,999976227669273	kat6a	K(lysine) acetyltransferase 6A [Source:ZFIN;Acc:ZDB-GENE-021022-3]	266966	2812,14144455796	3021,88831070926	3003,65847333635	1981,59730014351	2394,47784947295	3041,12858294854
ENSDARG00000101873	155,588471236048	-0,512136256943615	0,259170057592515	-1,97606259650886	0,0481476880323793	0,999976227669273	dtwd2	DTW domain containing 2 [Source:ZFIN;Acc:ZDB-GENE-120215-183]	100537837	161,157336630437	198,002042199359	176,685792549197	75,9575064316566	123,113987789593	198,614161816047
ENSDARG00000069356	1433,91118515055	-0,25764507254756	0,130469977204501	-1,97474605321439	0,0482969738336545	0,999976227669273	adgrl2a	adhesion G protein-coupled receptor L2a [Source:ZFIN;Acc:ZDB-GENE-000607-49]	57987	1470,96629407647	1588,73067193295	1617,86882474778	1171,75623892364	1272,17787382579	1481,96720739666
ENSDARG00000100234	30,3314405227777	-0,943037071747935	0,477735810315643	-1,97397191373379	0,0483849366414756	0,999976227669273	BX511246.1		NA	25,9582287189966	34,1789239510798	57,3035002862261	8,93617722725372	33,9009531594531	21,710859793657
ENSDARG00000097897	1314,62279810847	-0,319989982153239	0,162148370653843	-1,9734393929641	0,0484455232313559	0,999976227669273	sgip1a	SH3GL interacting endocytic adaptor 1a [Source:ZFIN;Acc:ZDB-GENE-131121-25]	566542	1413,64187232202	1193,90517111875	1681,85773340074	869,043235350424	922,462778075646	1806,82599838323
ENSDARG00000099420	24805,8388414589	0,233596749887963	0,11841601294718	1,97267872878104	0,048532176926953	0,999976227669273	nme2b.2	NME/NM23 nucleoside diphosphate kinase 2b, tandem duplicate 2 [Source:ZFIN;Acc:ZDB-GENE-000210-33]	30084	22799,9775581853	21942,8691765932	23568,9296677248	29794,3318978173	25209,8193257849	25519,1054226481
ENSDARG00000025608	40,3993298477264	0,782840582212102	0,396883165518999	1,9724711205334	0,048555849937764	0,999976227669273	casp6b.1	caspase 6b.1, apoptosis-related cysteine peptidase [Source:ZFIN;Acc:ZDB-GENE-041010-48]	791531	43,263714531661	21,2145045213598	25,7865751288018	59,2021741305559	53,5278207780839	39,401189995896
ENSDARG00000075748	83,2083250992214	0,559110924130959	0,283458305355705	1,97246266405687	0,0485568144125665	0,999976227669273		zgc:172352 [Source:ZFIN;Acc:ZDB-GENE-080204-117]	556951	61,6507932076169	74,2507658247595	65,8990253291601	108,351148880451	90,9972953227426	98,1009220305982
ENSDARG00000103394	964,065156467005	-0,321807066120899	0,163163623421895	-1,97229663923801	0,0485757530698851	0,999976227669273	kif5ba	kinesin family member 5B, a [Source:ZFIN;Acc:ZDB-GENE-070629-2]	334108	1005,88136286112	931,081031770793	1213,87914772989	654,574981896335	677,126932842761	1301,84748170113
ENSDARG00000102310	159,134078788608	-0,472296872517207	0,239535597260367	-1,97171893413335	0,0486417009589852	0,999976227669273	si:ch211-156l18.8	si:ch211-156l18.8 [Source:ZFIN;Acc:ZDB-GENE-141215-43]	100537469	164,402115220312	190,930540692239	191,011667620754	92,7128387327574	119,545466404387	196,201844061196
ENSDARG00000061836	426,122632619795	-0,339584883754152	0,172308469970348	-1,97079623429185	0,0487471876191384	0,999976227669273	nfixb	nuclear factor I/Xb [Source:ZFIN;Acc:ZDB-GENE-060421-5000]	678521	389,373430784949	405,432753074877	609,327219710205	289,308737732339	273,884016314529	589,409638101873
ENSDARG00000042033	90,275012531767	0,537099714098048	0,272675735237107	1,9697378412898	0,0488684236947285	0,999976227669273	mettl11b	methyltransferase like 11B [Source:NCBI gene;Acc:568419]	568419	69,2219432506575	81,3222673318794	69,7192586815751	84,8936836589104	123,113987789593	113,378934477986
ENSDARG00000004988	1237,63899164163	-0,314240865694536	0,159550732022591	-1,96953571889625	0,048891605032582	0,999976227669273	ppp3ca	protein phosphatase 3, catalytic subunit, alpha isozyme [Source:ZFIN;Acc:ZDB-GENE-091113-24]	794574	1321,70647894224	1109,04715303331	1595,9024829714	871,277279657238	804,701572363861	1723,19898288174
ENSDARG00000045909	304,167312180109	-0,349908427064441	0,177764757196947	-1,96837906783049	0,0490244385101827	0,999976227669273	dynlt1	dynein, light chain, Tctex-type 1 [Source:ZFIN;Acc:ZDB-GENE-041210-9]	565740	303,927594584918	398,361251567757	322,809718279074	250,212962363104	273,884016314529	275,808329971272
ENSDARG00000058232	1639,44788285366	-0,301055399109252	0,15298396083616	-1,96788864312168	0,0490808518136622	0,999976227669273	fbrsl1	fibrosin-like 1 [Source:ZFIN;Acc:ZDB-GENE-070705-487]	557358	1798,6889316538	1870,41214863323	1724,83535861541	1165,0541060032	1460,41737689539	1817,27937532092
ENSDARG00000100670	303,763735178362	-0,417030833366852	0,211918730042916	-1,96788095739531	0,049081736332246	0,999976227669273	pcdh1g31	protocadherin 1 gamma 31 [Source:ZFIN;Acc:ZDB-GENE-050609-24]	554015	436,963516769776	371,253829123797	245,449992892669	232,340607908597	263,178452158912	273,396012216421
ENSDARG00000010042	1320,27624674773	-0,334877201061106	0,170526107963243	-1,96378844894114	0,0495546301995527	0,999976227669273	dnm1a	dynamin 1a [Source:NCBI gene;Acc:100307098]	100307098	1372,54134351694	993,545961750353	1900,5660928265	790,851684611954	773,477010243312	2090,67538753734
ENSDARG00000102517	67,5088683798001	-0,672451272698148	0,342625904680833	-1,9626399040801	0,0496880305732388	0,999976227669273	crtac1b	cartilage acidic protein 1b [Source:ZFIN;Acc:ZDB-GENE-090312-28]	565516	87,6090219266134	57,7505956414796	100,281125500896	29,0425759885746	49,9592993928783	80,4105918283592
ENSDARG00000099370	26,6886955487102	-1,00400561640366	0,511903484576745	-1,96131819113089	0,0498419165359511	0,999976227669273	AL954861.2		NA	24,8766358557051	47,1433433807997	34,3821001717357	18,9893766079142	9,81343380931538	24,9272834667913
ENSDARG00000002632	3487,58461665984	0,259220014633244	0,132205491305711	1,96073560994396	0,0499098727772499	0,999976227669273	anxa11b	annexin A11b [Source:ZFIN;Acc:ZDB-GENE-030707-5]	353365	3169,06708944417	3159,7825900981	3153,60263241865	4277,07782539431	4007,44951558588	3158,52804701795
ENSDARG00000004060	2101,68259608593	0,241452413742164	0,123186944524672	1,96004872654184	0,0499900953181558	0,999976227669273	bhlhe40	basic helix-loop-helix family, member e40 [Source:ZFIN;Acc:ZDB-GENE-030131-3133]	324413	1787,87300302089	1784,37554696327	2214,78028606264	2155,85275607496	2169,661002205	2497,55298218884
ENSDARG00000035835	1779,77238936033	0,25942594304688	0,132357774659404	1,96003554543328	0,0499916358237876	0,999976227669273	eef2k	eukaryotic elongation factor 2 kinase [Source:ZFIN;Acc:ZDB-GENE-020916-2]	437013	1622,38929493729	1559,26608231995	1662,75656663866	2218,40599666574	1676,31292070033	1939,50347490002
ENSDARG00000058656	3672,18970753265	0,230730977492849	0,117741974179606	1,95963231549768	0,0500387814437115	0,999976227669273	desma	desmin a [Source:ZFIN;Acc:ZDB-GENE-980526-221]	30148	3170,14868230746	3336,5701277761	3634,95203482294	3778,88594497492	3952,13743411519	4160,4440211993
ENSDARG00000035700	217,476620916132	-0,376881872399355	0,192342469963665	-1,9594313854374	0,0500622880853552	0,999976227669273	zgc:101664	zgc:101664 [Source:ZFIN;Acc:ZDB-GENE-041010-187]	450064	261,745472916549	248,681136333718	226,348826130593	207,766120533649	188,239503069595	172,078666512689
ENSDARG00000019658	493,573624107568	-0,383891805926722	0,195966959878203	-1,95896188911293	0,0501172501608907	0,999976227669273	pou2f2a	POU class 2 homeobox 2a [Source:ZFIN;Acc:ZDB-GENE-060310-2]	557055	557,020324595135	497,362272667436	585,45076125761	302,71300357322	359,528529559463	659,366852992545
ENSDARG00000069934	399,103532367653	0,316161469565784	0,161434439155772	1,95845119058339	0,050177093041911	0,999976227669273	parp4	poly (ADP-ribose) polymerase family, member 4 [Source:ZFIN;Acc:ZDB-GENE-070912-387]	558045	385,047059331783	360,646576863117	321,85465994097	474,734415197854	431,791087609877	420,547395262318
ENSDARG00000054191	5819,02502541374	0,2292201632129	0,117104380870545	1,95740041071815	0,0503004102488099	0,999976227669273	pgk1	phosphoglycerate kinase 1 [Source:ZFIN;Acc:ZDB-GENE-040426-2711]	406696	5117,0158362322	4894,65762651153	6065,57550529704	6382,66458456597	5568,67762161333	6885,55897826239
ENSDARG00000090850	4610,52511041284	0,270172815291289	0,13830100166289	1,95351307685997	0,0507588292909815	0,999976227669273	serpina1l	serine (or cysteine) proteinase inhibitor, clade A (alpha-1 antiproteinase, antitrypsin), member 1, like [Source:ZFIN;Acc:ZDB-GENE-040721-3]	321195	3471,91309116579	4178,07880712337	4925,23584960114	4622,23767079699	5747,99582121991	4717,68942256983
ENSDARG00000069559	875,052484231741	-0,280060643922656	0,143373454290359	-1,95336469577889	0,0507763964421155	0,999976227669273	muc13a	mucin 13a, cell surface associated [Source:ZFIN;Acc:ZDB-GENE-061207-26]	100538303	716,014475498989	1355,37112219799	774,552312202157	595,372807765779	1244,52183309045	564,482354635081
ENSDARG00000071345	539,213761802157	0,309207420926774	0,158469880250855	1,95120625091218	0,0510325156983442	0,999976227669273	mgst2	microsomal glutathione S-transferase 2 [Source:ZFIN;Acc:ZDB-GENE-060616-94]	723997	482,39041702802	555,112868308916	391,573918622545	654,574981896335	743,144578469065	408,485806488065
ENSDARG00000093091	266,769181579927	-0,425047947992872	0,217931729525688	-1,95037202209131	0,0511317940295153	0,999976227669273	iqsec3b	IQ motif and Sec7 domain ArfGEF 3b [Source:ZFIN;Acc:ZDB-GENE-050420-210]	555340	272,561401549464	233,359549734958	375,337926874781	157,500123630347	144,525116100826	417,330971589184
ENSDARG00000039077	816,711524819372	0,272901932528771	0,139980441910109	1,9495718745053	0,0512271683739189	0,999976227669273	tyr	tyrosinase [Source:ZFIN;Acc:ZDB-GENE-991026-3]	30207	1197,32329966372	648,220971485995	390,618860284441	1394,04364745158	769,908488858106	500,153881172394
ENSDARG00000053269	405,673145044615	0,316838029206146	0,162576184909019	1,94885880354159	0,0513122890043157	0,999976227669273	slc2a15b	solute carrier family 2 member 15b [Source:ZFIN;Acc:ZDB-GENE-050508-1]	552924	526,735724422972	357,110826109557	196,742017649376	650,106893282708	470,152692500837	233,190716302242
ENSDARG00000075455	116,544686983459	-0,500768172135795	0,257023309056994	-1,94833758063846	0,051374583247032	0,999976227669273	soga3b	SOGA family member 3b [Source:ZFIN;Acc:ZDB-GENE-081022-198]	336052	138,443886501315	122,572692790079	144,213809053669	89,3617722725372	69,586167011509	135,089794271643
ENSDARG00000062510	1731,81242624887	-0,29144532725935	0,149641086877194	-1,94762904588184	0,0514593656768679	0,999976227669273	bcl11ba	BAF chromatin remodeling complex subunit BCL11B a [Source:ZFIN;Acc:ZDB-GENE-061207-62]	100093707	1695,93760964111	1728,98211849083	2192,81394428625	1150,53281800892	1313,21586975566	2309,39219731048
ENSDARG00000005394	465,56079314296	-0,324497605757911	0,166715748665755	-1,94641243166828	0,0516052174692856	0,999976227669273	dnmt3aa	DNA (cytosine-5-)-methyltransferase 3 alpha a [Source:ZFIN;Acc:ZDB-GENE-050314-5]	553187	457,513781172315	454,933263624717	621,742978105554	337,340690328828	321,166924668503	600,667120957843
ENSDARG00000014018	994,600726284215	-0,313769137088264	0,161215954857267	-1,9462660340663	0,0516227914012669	0,999976227669273	lhx1a	LIM homeobox 1a [Source:NCBI gene;Acc:30463]	30463	1064,28737747886	898,080691404234	1277,86805638284	709,309067413264	649,470892107418	1368,58827291867
ENSDARG00000101726	1033,28418588419	0,263385567850476	0,135426726739577	1,94485663348389	0,0517922356912728	0,999976227669273	ces2b	carboxylesterase 2b [Source:ZFIN;Acc:ZDB-GENE-041014-96]	561967	762,522968620524	777,865165783194	1255,90171460646	875,745368270865	900,159519418111	1627,51037860599
ENSDARG00000023082	1382,43190288507	0,293932825738539	0,151150265677316	1,94463982197718	0,0518183429701997	0,999976227669273	krt1-19d	keratin, type 1, gene 19d [Source:ZFIN;Acc:ZDB-GENE-060316-1]	664718	1309,80895744604	1262,26301902091	1107,86767220037	2049,73565150132	1269,50148278689	1295,41463435487
ENSDARG00000094840	8,57392875645589	1,85532078810605	0,95443277069197	1,94389887384204	0,0519076470963348	0,999976227669273	si:dkey-21e2.13	si:dkey-21e2.13 [Source:ZFIN;Acc:ZDB-GENE-050208-379]	556666	2,16318572658305	0	13,3708167334528	11,1702215340672	6,24491242410979	18,4944361205226
ENSDARG00000045956	35,6815000767096	-0,787131599075993	0,404927023075623	-1,94388508106309	0,0519093107161301	0,999976227669273	kcnk10b	potassium channel, subfamily K, member 10b [Source:ZFIN;Acc:ZDB-GENE-050420-31]	565629	45,426900258244	47,1433433807997	42,9776252146696	23,457465221541	28,5481710816447	26,5354953033585
ENSDARG00000097080	57,1938320927478	-0,689100833108805	0,354572357294747	-1,94347026476171	0,0519593647447354	0,999976227669273	si:ch73-181m17.1	si:ch73-181m17.1 [Source:ZFIN;Acc:ZDB-GENE-131122-49]	100330610	40,0189359417864	63,6435135640795	112,696883896245	33,5106646022015	49,0671690465769	44,2258255055975
ENSDARG00000054319	1023,88857426286	0,288149302558418	0,148269343199358	1,94341794696549	0,051965680565617	0,999976227669273	oxct1b	3-oxoacid CoA transferase 1b [Source:ZFIN;Acc:ZDB-GENE-060929-212]	560273	948,556941106666	948,759785538593	841,40639586942	1252,18183396893	1318,56865183347	833,857837260084
ENSDARG00000053520	144,84554556105	0,499111248662669	0,256900941263353	1,94281595936631	0,0520383989176757	0,999976227669273	LO017829.1	testis expressed 47 [Source:NCBI gene;Acc:100006770]	100006770	219,563351248179	71,8935986557195	84,0451337531317	224,52145283475	159,69133198795	109,358404886568
ENSDARG00000013721	1534,78824492231	-0,326282446714007	0,167947034222467	-1,94276992281867	0,0520439635006048	0,999976227669273	g6pca.2	glucose-6-phosphatase a, catalytic subunit, tandem duplicate 2 [Source:ZFIN;Acc:ZDB-GENE-050309-17]	563180	1634,28681643349	1515,65848969271	1955,95947643652	1302,44783087223	1667,39161723731	1132,98523886158
ENSDARG00000100722	569,081791112124	-0,32451963779582	0,16710575452367	-1,94200157092647	0,0521369101198645	0,999976227669273	si:ch211-160f23.7	si:ch211-160f23.7 [Source:ZFIN;Acc:ZDB-GENE-141216-470]	NA	564,591474638176	457,290430793757	830,900754150279	395,425842305977	321,166924668503	845,115320116055
ENSDARG00000078748	4444,8493145821	-0,254472750774303	0,131238795166048	-1,93900553911925	0,0525006636849324	0,999976227669273	si:ch211-137a8.4	si:ch211-137a8.4 [Source:ZFIN;Acc:ZDB-GENE-030131-3742]	560240	3911,03979366215	5322,48346769228	5182,14654255105	3051,70452310715	3996,74395143026	5204,97760904969
ENSDARG00000062462	267,285626856156	-0,39618658493492	0,204338279715753	-1,93887599272168	0,0525164398790407	0,999976227669273	shisa7a	shisa family member 7a [Source:ZFIN;Acc:ZDB-GENE-100922-37]	101883130	287,703701635545	215,680795967158	386,798626932026	166,436300857601	157,907071295347	389,187264449258
ENSDARG00000013822	427,477803911922	0,359191608782096	0,185276653553557	1,93867711820619	0,0525406665815971	0,999976227669273	anapc16	anaphase promoting complex subunit 16 [Source:ZFIN;Acc:ZDB-GENE-050417-430]	550576	389,373430784949	372,432412708317	340,000768364942	586,436630538525	563,826378862484	312,797202212317
ENSDARG00000091359	687,824402894322	-0,361150297722887	0,186355419343482	-1,93796509377187	0,0526274813351751	0,999976227669273	CAMSAP3	calmodulin-regulated spectrin-associated protein 3-like [Source:NCBI gene;Acc:100007608]	100007608	804,705090288894	672,971226760915	796,518653978543	460,213127203567	479,073995963851	913,46432317016
ENSDARG00000003523	64,2929223582037	0,68399981950808	0,353081769847619	1,93722779797801	0,0527175036764942	0,999976227669273	itln3	intelectin 3 [Source:ZFIN;Acc:ZDB-GENE-090527-4]	555334	31,3661930354542	50,6790941343596	67,8091420053676	90,4787944259439	80,2917311671258	65,1325793809709
ENSDARG00000076434	381,7961028607	-0,34320203554364	0,177188902718037	-1,93692737117844	0,0527542220768764	0,999976227669273	ARHGAP22	si:dkey-191m6.4 [Source:ZFIN;Acc:ZDB-GENE-121214-182]	555573	448,861038265982	334,717738003678	486,124694094818	294,893848499373	253,365018349597	472,814279950752
ENSDARG00000075282	1097,10101765793	-0,268034240139066	0,138411564803187	-1,93650176934416	0,0528062760566466	0,999976227669273	irs2b	insulin receptor substrate 2b [Source:ZFIN;Acc:ZDB-GENE-081104-462]	572001	1005,88136286112	1118,47582170947	1445,003265551	791,968706765361	859,121523488246	1362,1554255724
ENSDARG00000060482	154,42182617884	-0,463844062025624	0,239567943965248	-1,93616914829352	0,0528469877359238	0,999976227669273	mid1	midline 1 [Source:ZFIN;Acc:ZDB-GENE-110411-205]	100330952	156,830965177271	189,751957107719	183,371200915924	90,4787944259439	119,545466404387	186,552573041793
ENSDARG00000038378	2411,06874497363	0,238120504233508	0,12300715997375	1,93582637209349	0,0528889698114186	0,999976227669273	sagb	S-antigen; retina and pineal gland (arrestin) b [Source:ZFIN;Acc:ZDB-GENE-050913-98]	619268	2154,53298367672	2082,55719384683	2386,69078692132	2503,24664578445	2332,02872523185	3007,35613438063
ENSDARG00000032389	275,145495290949	0,348116930560385	0,179904882112955	1,93500546773276	0,0529896247224844	0,999976227669273	tspan12	tetraspanin 12 [Source:ZFIN;Acc:ZDB-GENE-040426-1285]	394127	281,214144455796	235,716716903998	207,247659368518	367,500288470809	313,137751551791	246,056410994779
ENSDARG00000073944	2485,57501856719	-0,320803287919933	0,16583819467822	-1,93443548117727	0,0530596075437221	0,999976227669273	si:ch73-386h18.1	si:ch73-386h18.1 [Source:ZFIN;Acc:ZDB-GENE-050309-237]	563768	2603,3940219427	2499,7757827669	2986,46742325049	1519,15012863313	1947,52054597595	3357,142208834
ENSDARG00000099309	149,155996426053	0,457328799794318	0,236431000882049	1,93430133141665	0,0530760896426129	0,999976227669273	si:zfos-169g10.3	si:zfos-169g10.3 [Source:ZFIN;Acc:ZDB-GENE-120215-190]	NA	129,791143594983	115,501191282959	127,977817305905	202,181009766615	190,023763762198	129,461052843658
ENSDARG00000062693	691,857831526588	-0,349282459220895	0,180643977413277	-1,93354057091983	0,0531696402155799	0,999976227669273	nrxn3b	neurexin 3b [Source:NCBI gene;Acc:570698]	570698	761,441375757233	630,542217718196	874,833437703052	453,510994283126	451,417955228507	979,401008469415
ENSDARG00000101458	2853,40453746398	-0,319095084895267	0,165035841891129	-1,93348960588675	0,0531759122960984	0,999976227669273	r3hdm1	R3H domain containing 1 [Source:ZFIN;Acc:ZDB-GENE-030131-7119]	110437712	3148,51682504163	2924,0658731941	3258,65904961006	1836,38442020064	2290,09859895569	3662,70245778176
ENSDARG00000087616	1775,05480471305	-0,275863339706301	0,142713344471767	-1,93298910292776	0,0532375402143371	0,999976227669273	maptb	microtubule-associated protein tau b [Source:ZFIN;Acc:ZDB-GENE-081027-2]	567833	1611,57336630437	1509,76557177011	2596,80362130415	1101,38384325902	1239,16905101264	2591,63337462802
ENSDARG00000104696	378,030321021939	0,32511659462808	0,168463144514074	1,92989745956523	0,0536195442684882	0,999976227669273	apooa	apolipoprotein O, a [Source:NCBI gene;Acc:641319]	641319	345,028123389996	360,646576863117	299,888318164583	483,670592425108	396,998004104122	381,950311184706
ENSDARG00000069129	240,264664592101	-0,379510516042375	0,196701634628376	-1,92937143994444	0,0536847666469404	0,999976227669273	fhdc3	FH2 domain containing 3 [Source:ZFIN;Acc:ZDB-GENE-061103-76]	550342	272,561401549464	241,609634826598	299,888318164583	172,021411624634	223,924716921651	231,582504465674
ENSDARG00000043371	7182,31350119106	0,226099613661619	0,117191867181194	1,92931147100882	0,0536922065372867	0,999976227669273	mdh2	malate dehydrogenase 2, NAD (mitochondrial) [Source:ZFIN;Acc:ZDB-GENE-040426-2143]	406405	6103,42852755407	6132,17039025752	7649,06222987309	7682,87837113139	6974,67504738433	8551,666440946
ENSDARG00000101868	109,613570987132	-0,48886432015581	0,253395771679164	-1,92925208229119	0,0536995752927762	0,999976227669273	dennd1b	DENN/MADD domain containing 1B [Source:ZFIN;Acc:ZDB-GENE-060503-16]	NA	136,280700774732	130,822777881719	116,51711724866	101,649015960011	76,7232097819202	95,6886042757474
ENSDARG00000062325	452,735481056559	-0,373356738354387	0,19356456468879	-1,92884859351536	0,0537496612028769	0,999976227669273	shank2b	SH3 and multiple ankyrin repeat domains 2b [Source:ZFIN;Acc:ZDB-GENE-061207-58]	567595	471,574488395104	436,075926272397	579,720411228988	301,595981419813	272,099755621926	655,346323401127
ENSDARG00000027355	8632,90459217187	0,246646913736566	0,127986903189314	1,92712619487116	0,0539639049658406	0,999976227669273	slc25a4	solute carrier family 25 member 4 [Source:ZFIN;Acc:ZDB-GENE-030131-5275]	327067	7997,29763117753	7177,57402972675	8421,70442539904	11222,7215752773	8168,3454507356	8809,78444071503
ENSDARG00000030408	6015,56631443617	0,263704900499271	0,136860066975394	1,92682136087718	0,0540018964500158	0,999976227669273	rps26l	ribosomal protein S26, like [Source:ZFIN;Acc:ZDB-GENE-040426-1706]	393715	4804,43549874095	6167,52789779312	5395,12455194819	7102,0268513599	7243,20628162105	5381,0768051538
ENSDARG00000058005	541,979204648433	0,306059865801474	0,158844113186128	1,92679388403172	0,0540053219879046	0,999976227669273	hgd	homogentisate 1,2-dioxygenase [Source:ZFIN;Acc:ZDB-GENE-020802-5]	259189	505,103867157142	421,932923258157	523,371969280865	711,543111720078	541,523120204949	548,400236269409
ENSDARG00000044241	518,559419355468	0,30257184275091	0,15704174762164	1,92669686458085	0,0540174188521114	0,999976227669273	dram2b	DNA-damage regulated autophagy modulator 2b [Source:ZFIN;Acc:ZDB-GENE-040625-141]	415225	471,574488395104	474,969184561557	440,281893865838	595,372807765779	653,931543838925	475,226597705603
ENSDARG00000044332	807,013259549433	-0,289363417610864	0,150246028126614	-1,92593056348228	0,0541130445531099	0,999976227669273	zranb2	zinc finger, RAN-binding domain containing 2 [Source:ZFIN;Acc:ZDB-GENE-040426-2743]	406716	962,617648329456	982,938709489673	720,113986930242	651,223915436115	861,797914527151	663,387382583963
ENSDARG00000034470	10119,1422109155	0,222834336809153	0,115731574135437	1,92544116395044	0,0541741899660415	0,999976227669273	aldoab	aldolase a, fructose-bisphosphate, b [Source:ZFIN;Acc:ZDB-GENE-040426-2299]	406496	8840,94006454492	9400,38267013145	9780,7524405207	10985,912878755	10423,6509661855	11283,2142453554
ENSDARG00000104874	550,21649580606	0,288095164371699	0,149703320591393	1,92444070868702	0,0542993659219578	0,999976227669273	fzd6	frizzled class receptor 6 [Source:ZFIN;Acc:ZDB-GENE-040426-1451]	393533	504,02227429385	532,719780203036	446,967302232564	613,245162220287	682,479714920569	521,864740966051
ENSDARG00000110698	3126,61970001447	0,235211996622061	0,122273050924733	1,92366179500051	0,0543969898224127	0,999976227669273	CABZ01061524.1		NA	2496,31632847684	2663,59890101518	3410,51332536856	2751,22556384074	3081,41821612503	4356,6458652605
ENSDARG00000092660	170,092212411292	-0,424741623456941	0,220852558251918	-1,92319086914291	0,054456083557389	0,999976227669273	cyp27c1	cytochrome P450, family 27, subfamily C, polypeptide 1 [Source:ZFIN;Acc:ZDB-GENE-080204-68]	558396	241,19520851401	212,145045213599	134,663225672631	140,744791329246	178,42606926028	113,378934477986
ENSDARG00000067630	236,299789673417	0,371932286382231	0,193487106244093	1,92225876753266	0,0545732054505155	0,999976227669273	zgc:154075	zgc:154075 [Source:ZFIN;Acc:ZDB-GENE-060929-910]	556929	226,052908427929	182,680455600599	209,157776044725	283,723626965306	276,560407353433	239,62356364851
ENSDARG00000079742	366,048070129562	-0,359991264724498	0,187429834521669	-1,92067215789426	0,0547730518128966	0,999976227669273	mcf2l2	MCF.2 cell line derived transforming sequence-like 2 [Source:ZFIN;Acc:ZDB-GENE-100812-1]	100149630	499,695902840684	334,717738003678	403,03461867979	288,191715578933	285,481710816447	385,16673485784
ENSDARG00000042133	92,1088995093696	0,515872806577278	0,268764072878714	1,91942621293017	0,0549304161778318	0,999976227669273	si:dkey-51e6.1	si:dkey-51e6.1 [Source:ZFIN;Acc:ZDB-GENE-041014-198]	558617	71,3851289772406	71,8935986557195	84,0451337531317	98,2979494997909	116,869075365483	110,162510804852
ENSDARG00000103759	945,860770918738	0,35271449627415	0,183790749081251	1,91910908485508	0,0549705299699873	0,999976227669273	fahd2a	fumarylacetoacetate hydrolase domain containing 2A [Source:ZFIN;Acc:ZDB-GENE-040426-2499]	405854	762,522968620524	945,224034785033	669,495895010742	1004,20291591264	1715,56665593759	578,152155245902
ENSDARG00000098057	1044,64225595553	-0,363394508532898	0,189367851013697	-1,91898733912661	0,0549859361743035	0,999976227669273	dscaml1	Down syndrome cell adhesion molecule like 1 [Source:ZFIN;Acc:ZDB-GENE-110601-1]	100002762	1128,10135641306	1056,01089172991	1232,98031449197	611,011117913473	752,95801227838	1486,79184290636
ENSDARG00000104342	845,12221020257	-0,27850117842364	0,145147741601002	-1,91874276066392	0,0550168970174703	0,999976227669273	csnk1g1	casein kinase 1, gamma 1 [Source:NCBI gene;Acc:494092]	494092	943,148976790209	912,223694418474	919,721179593929	671,330314197436	774,369140589613	849,939955625756
ENSDARG00000075116	440,145091058008	-0,337127096185573	0,175734362325531	-1,91839030070327	0,0550615399908525	0,999976227669273	sall2	spalt-like transcription factor 2 [Source:ZFIN;Acc:ZDB-GENE-030829-32]	568044	524,572538696389	401,897002321317	537,697844352422	326,170468794761	323,843315707407	526,689376475753
ENSDARG00000104924	67,3278038303043	0,607908709625144	0,317374846069453	1,91542813538572	0,0554379258943454	0,999976227669273	BX072577.1	myozenin-2 [Source:NCBI gene;Acc:100536537]	100536537	49,7532717114101	44,7861762117597	65,8990253291601	80,4255950452835	88,3209042838384	74,781850400374
ENSDARG00000093237	79,8038130120323	-0,549721965157396	0,287009730149244	-1,91534260832043	0,0554488251114976	0,999976227669273	si:ch211-89o9.4	si:ch211-89o9.4 [Source:ZFIN;Acc:ZDB-GENE-090313-134]	566247	108,159286329152	76,6079329937995	97,4159504865844	88,2447501191305	47,2829083539741	61,112049789553
ENSDARG00000103130	13,7963177855528	-1,28136689994957	0,669015125976616	-1,9153033320122	0,0554538309208112	0,999976227669273	BX571960.2		NA	6,48955717974914	25,9288388594398	26,7416334669055	3,35106646022015	9,81343380931538	10,4533769376867
ENSDARG00000013491	94,4238174425598	-0,551822331075804	0,288188245858681	-1,91479818835638	0,0555182456180115	0,999976227669273	map3k9	mitogen-activated protein kinase kinase kinase 9 [Source:ZFIN;Acc:ZDB-GENE-081113-5]	560639	117,893622098776	97,8224375151593	115,562058910556	62,553240590776	55,3120814706867	117,399464069404
ENSDARG00000068562	1440,79888147516	-0,337860337374569	0,176629143151198	-1,91282328242602	0,0557706794999254	0,999976227669273	rbm33a	RNA binding motif protein 33a [Source:ZFIN;Acc:ZDB-GENE-140106-90]	100149667	1838,70786759559	1622,90959588403	1352,36260675494	1029,89442544099	1240,95331170524	1559,96548147017
ENSDARG00000070835	40470,8177234384	0,225620980363493	0,118074943825823	1,91082860641726	0,0560266102194883	0,999976227669273	tnnc2	troponin C type 2 (fast) [Source:ZFIN;Acc:ZDB-GENE-000322-2]	58082	37412,2971412538	36942,7024567791	37382,8934700577	48740,1446417486	41831,9919380726	40514,8766927188
ENSDARG00000052057	672,045979033086	-0,31759452297612	0,166227074359051	-1,91060646528685	0,0560551728947395	0,999976227669273	pcolceb	procollagen C-endopeptidase enhancer b [Source:ZFIN;Acc:ZDB-GENE-080722-44]	794872	697,627396823033	689,471396944195	847,136745898043	688,085646498537	589,698158905224	520,256529129484
ENSDARG00000061044	140,92200645207	0,465445625022681	0,243616993379712	1,91056304638494	0,0560607570684139	0,999976227669273	si:dkey-72l14.3	si:dkey-72l14.3 [Source:ZFIN;Acc:ZDB-GENE-060526-332]	562480	167,646893810186	108,429689775839	76,4046670483015	197,712921152989	206,082109995623	89,2557569294787
ENSDARG00000079700	89,5754850779735	-0,549939897652728	0,287971490928149	-1,90970257465501	0,0561715192964716	0,999976227669273	b3galt1a	UDP-Gal:betaGlcNAc beta 1,3-galactosyltransferase, polypeptide 1a [Source:ZFIN;Acc:ZDB-GENE-120215-203]	559521	114,648843508902	96,6438539306393	105,056417191415	63,6702627441828	55,3120814706867	102,121451622016
ENSDARG00000071336	530,173849306843	0,333836969847834	0,174811129498015	1,90970089150774	0,0561717361341368	0,999976227669273	mif	macrophage migration inhibitory factor [Source:ZFIN;Acc:ZDB-GENE-080708-1]	751093	443,453073949525	487,933603991277	460,338118966017	695,904801572384	658,392195570432	435,021301791423
ENSDARG00000113771	373,853977697374	-0,367416741392962	0,192496855845321	-1,9086895719907	0,0563021491883255	0,999976227669273	GRIK2	glutamate receptor, ionotropic, kainate 2 [Source:NCBI gene;Acc:556013]	556013	455,350595445732	301,717397637118	482,304460742403	275,904471891459	213,219152766034	514,627787701499
ENSDARG00000079012	482,70025775885	-0,342843785517796	0,179639642062011	-1,90850850949395	0,05632552439132	0,999976227669273	cbfa2t3	CBFA2/RUNX1 partner transcriptional co-repressor 3 [Source:ZFIN;Acc:ZDB-GENE-070209-2]	563252	465,084931215355	502,076607005516	618,877803091242	291,542782039153	364,881311637272	653,73811156456
ENSDARG00000110634	13,6997430968549	1,2936396720062	0,678300016456709	1,90717918416675	0,0564973880687558	0,999976227669273	CABZ01061508.1		NA	17,3054858126644	4,71433433807997	3,82023335241508	29,0425759885746	16,0583462334252	11,2574828559703
ENSDARG00000104431	646,605189271355	0,279341183573636	0,146478259049226	1,90704876878527	0,0565142724901914	0,999976227669273	slc1a3a	solute carrier family 1 member 3a [Source:NCBI gene;Acc:323439]	323439	626,242267845792	586,934625090956	533,877611000007	803,138928299428	736,007535698653	593,430167693291
ENSDARG00000074919	1030,55277827335	-0,283827003214538	0,148894445742362	-1,90622962327054	0,0566204204481721	0,999976227669273	BFSP1	beaded filament structural protein 1 [Source:HGNC Symbol;Acc:HGNC:1040]	NA	806,868276015477	1118,47582170947	1424,94704045082	537,28765578863	1075,90919763949	1219,82867803621
ENSDARG00000034093	528,936956791336	-0,309352795253687	0,16240223610369	-1,90485551600517	0,0567988550485579	0,999976227669273	dclk2a	doublecortin-like kinase 2a [Source:ZFIN;Acc:ZDB-GENE-050420-170]	572548	531,062095876138	684,757062606115	541,518077704837	402,127975226418	482,642517349056	531,514011985454
ENSDARG00000100095	3182,15477963579	0,269833005812562	0,141738095413872	1,90374369730774	0,0569435724241167	0,999976227669273	anxa1b	annexin A1b [Source:ZFIN;Acc:ZDB-GENE-030131-6554]	353358	3164,740717991	2931,13737470122	2418,20771207874	4299,41826846245	3994,95969073766	2284,46491384368
ENSDARG00000022176	251,789637758238	-0,393098375365734	0,206506972195863	-1,90355982263348	0,0569675355936005	0,999976227669273	IGLON5	zgc:110372 [Source:ZFIN;Acc:ZDB-GENE-050417-297]	550472	287,703701635545	222,752297474278	337,13559335063	158,617145783754	182,886720991787	321,642367313437
ENSDARG00000011235	1043,96695457058	-0,300015609334132	0,157895080628996	-1,90009472200767	0,0574206902271058	0,999976227669273	otx2b	orthodenticle homeobox 2b [Source:NCBI gene;Acc:30501]	30501	1017,77888435732	1351,83537144443	1073,48557202864	726,064399714365	944,76603673318	1149,87146314554
ENSDARG00000061672	301,575681039992	0,338533969746797	0,178183019517924	1,89992273485265	0,0574432600074928	0,999976227669273	si:ch73-334d15.1	si:ch73-334d15.1 [Source:ZFIN;Acc:ZDB-GENE-091118-35]	NA	297,438037405169	267,538473686038	228,258942806801	413,298196760485	348,822965403847	254,097470177615
ENSDARG00000098983	274,129720290807	0,347232744612935	0,182773187700871	1,89980132743113	0,057459196678236	0,999976227669273	CABZ01112656.1		NA	232,542465607678	243,966801995638	246,405051230772	335,106646022015	282,805319777543	303,952037111198
ENSDARG00000103658	696,308030884511	-0,314034528052896	0,165334628004564	-1,89938751393462	0,0575135439581761	0,999976227669273	hivep1	HIVEP zinc finger 1 [Source:ZFIN;Acc:ZDB-GENE-070912-512]	100000517	847,968804820555	535,076947372076	899,66495449375	554,042988089731	405,919307567136	935,175182963817
ENSDARG00000089444	30,7396507520161	-0,830110600591594	0,437950120707918	-1,89544553441331	0,0580334010188585	0,999976227669273	omgb	oligodendrocyte myelin glycoprotein b [Source:ZFIN;Acc:ZDB-GENE-110628-1]	101882436	44,3453073949525	25,9288388594398	47,7529169051884	27,9255538351679	15,1662158871238	23,3190716302242
ENSDARG00000018809	377,304884193793	-0,326443996734134	0,172272363835505	-1,89492957237087	0,0581017327297029	0,999976227669273	abhd3	abhydrolase domain containing 3 [Source:ZFIN;Acc:ZDB-GENE-040912-90]	447830	394,781395101406	341,789239510798	518,596677590347	261,383183897171	304,216448088777	443,062360974259
ENSDARG00000044807	184,746776943717	-0,406827903036618	0,214697184018062	-1,89489165820821	0,058106756547967	0,999976227669273	dck	deoxycytidine kinase [Source:ZFIN;Acc:ZDB-GENE-041024-3]	474325	204,421051162098	242,788218411118	185,281317592131	134,042658408806	165,044114065759	176,90330202239
ENSDARG00000100225	349,932496141467	-0,33171867555504	0,175108393153005	-1,89436194109321	0,0581769845022848	0,999976227669273	kif16ba	kinesin family member 16Ba [Source:ZFIN;Acc:ZDB-GENE-090313-233]	100334507	402,352545144447	383,039664968997	382,978393579611	266,968294664205	318,490533629599	345,765544861944
ENSDARG00000062208	346,80588291171	-0,392202155056936	0,207050402822471	-1,89423517032816	0,058193801759862	0,999976227669273	prrt1	proline-rich transmembrane protein 1 [Source:ZFIN;Acc:ZDB-GENE-060503-686]	559734	386,128652195074	318,217567820398	445,057185556356	206,649098380242	231,061759692062	493,721033826125
ENSDARG00000063144	1467,55200055337	-0,332056626830458	0,175427329236039	-1,89284433774668	0,0583785733255377	0,999976227669273	shisa7b	shisa family member 7 [Source:ZFIN;Acc:ZDB-GENE-060503-31]	100034520	1585,61513758537	1263,44160260543	1899,6110344884	909,256032873066	946,550297425783	2200,83789834219
ENSDARG00000057649	260,939353121481	-0,378925093438691	0,200205832782237	-1,89267759172054	0,0584007581499204	0,999976227669273	satb1a	SATB homeobox 1a [Source:ZFIN;Acc:ZDB-GENE-031010-36]	378993	296,356444541878	291,110145376438	291,29279312165	208,883142687056	182,886720991787	295,106872010078
ENSDARG00000075132	2034,39253133911	0,236909768642428	0,125183631652338	1,89249796890681	0,0584246640088115	0,999976227669273	fh	fumarate hydratase [Source:NCBI gene;Acc:393938]	393938	1743,52769562594	1787,91129771683	2079,1620020519	2168,13999976243	2153,60265597157	2274,011536906
ENSDARG00000074094	1167,14219381221	0,253863462963426	0,134176680517559	1,89200881989478	0,0584898056757694	0,999976227669273	tgm2b	transglutaminase 2b [Source:ZFIN;Acc:ZDB-GENE-030131-2576]	323856	1108,63268487381	1197,44092187231	869,10308767443	1356,06489423575	1530,0035439069	941,608030310086
ENSDARG00000029406	311,475153349129	0,327035102570156	0,172852034160636	1,89199452675363	0,0584917100496127	0,999976227669273	h2ax	H2A.X variant histone [Source:NCBI gene;Acc:394048]	394048	263,908658643132	282,860060284798	281,742209740612	333,989623868608	370,23409371508	336,116273842541
ENSDARG00000079932	1711,89909819498	0,257141866859688	0,135941872814528	1,89155748362036	0,0585499651899304	0,999976227669273	zgc:152830	zgc:152830 [Source:ZFIN;Acc:ZDB-GENE-090312-55]	767682	1473,12947980306	1629,98109739115	1553,87991609483	1808,45886636547	2217,83604090528	1588,10918861009
ENSDARG00000036446	279,89772735006	-0,390619752721925	0,206534523772146	-1,89130488011228	0,0585836576405158	0,999976227669273	PRKAR2B	si:ch211-272n13.7 [Source:ZFIN;Acc:ZDB-GENE-160113-22]	100331387	309,335558901376	268,717057270558	354,326643436498	186,542699618921	179,318199606581	381,146205266422
ENSDARG00000019312	222,810242420467	-0,371805010772709	0,196767709356622	-1,88956314015349	0,0588164107947819	0,999976227669273	rab39ba	RAB39B, member RAS oncogene family a [Source:ZFIN;Acc:ZDB-GENE-070620-7]	562596	249,847951420342	246,323969164678	255,95563461181	192,127810385955	165,044114065759	227,561974874256
ENSDARG00000086654	106,179756694004	0,528818274937928	0,280063902108861	1,88820576645531	0,0589983319923626	0,999976227669273	cbln11	cerebellin 11 [Source:ZFIN;Acc:ZDB-GENE-111110-2]	100149559	63,8139789341999	77,7865165783194	117,472175586764	83,7766615055036	170,396896143567	123,832311415673
ENSDARG00000061108	2422,25244992515	-0,273238534472935	0,144776166317226	-1,88731710075973	0,0591176877073531	0,999976227669273	ep300b	E1A binding protein p300 b [Source:ZFIN;Acc:ZDB-GENE-080403-15]	565612	2556,88552882116	2577,56229934522	2743,88260537213	1733,61838208722	2058,14470891733	2863,42117500787
ENSDARG00000034777	1015,47435414254	0,265547272068805	0,140743816153754	1,88674202054256	0,0591950328625655	0,999976227669273	txn2	thioredoxin 2 [Source:ZFIN;Acc:ZDB-GENE-040426-1795]	402938	856,621547726887	959,367037799273	948,372929737043	1166,17112815661	1157,98518949921	1004,32829193621
ENSDARG00000038290	797,058805064898	0,262990747708273	0,139402717057519	1,88655395862736	0,059220344381288	0,999976227669273	thoc5	THO complex 5 [Source:NCBI gene;Acc:325064]	325064	692,219432506575	817,937007656874	663,765544982119	880,213456884492	955,471600888797	772,745787470532
ENSDARG00000098786	113,478973104066	0,492537878494794	0,261186267053995	1,88577249504842	0,0593256188995498	0,999976227669273	rangrf	RAN guanine nucleotide release factor [Source:NCBI gene;Acc:559102]	559102	122,219993551942	93,1081031770793	68,7642003434714	126,223503334959	166,828374758361	103,729663458583
ENSDARG00000012986	58,2959600669655	0,618691091290391	0,328339559245292	1,88430261864422	0,0595240534210709	0,999976227669273	adal	adenosine deaminase-like [Source:NCBI gene;Acc:619263]	619263	63,8139789341999	41,2504254581997	32,4719834955281	94,9468830395708	72,2625580504132	45,0299314238811
ENSDARG00000006225	2418,86004916681	0,229980009082603	0,122100662637133	1,8835279360119	0,0596288576123096	0,999976227669273	ddx39aa	DEAD (Asp-Glu-Ala-Asp) box polypeptide 39Aa [Source:ZFIN;Acc:ZDB-GENE-030131-4275]	325550	2136,14590500076	2533,95470671798	2011,35286004654	2647,34250357392	2879,79675786091	2304,56756180077
ENSDARG00000099362	141,036780742506	0,424928040485588	0,225670873625352	1,88295473695482	0,0597065022715588	0,999976227669273	CABZ01088346.1		NA	122,219993551942	115,501191282959	123,202525615386	172,021411624634	159,69133198795	153,584230392166
ENSDARG00000060661	655,999878164465	-0,294574102185579	0,156464129534667	-1,88269415527801	0,0597418279826293	0,999976227669273	klf8	Kruppel-like factor 8 [Source:ZFIN;Acc:ZDB-GENE-070424-152]	562805	745,21748280786	707,150150711995	707,698228534893	603,191962839626	484,426778041659	688,314666050754
ENSDARG00000104267	25949,6560640066	0,245571963624252	0,130442664227585	1,88260462999896	0,0597539684625045	0,999976227669273	postnb	periostin, osteoblast specific factor b [Source:ZFIN;Acc:ZDB-GENE-030131-9120]	337176	25372,0053870926	25840,4450906008	18998,0204615602	34703,6442620398	32245,1592367177	18538,6619460282
ENSDARG00000077291	55202,4583330605	0,264226068876544	0,140433380109173	1,88150472965284	0,0599032925050653	0,999976227669273	rps2	ribosomal protein S2 [Source:ZFIN;Acc:ZDB-GENE-040426-2454]	406565	48910,710870906	59636,3293767116	38584,3568593923	68263,4578389912	80295,299688511	35524,5953638508
ENSDARG00000005232	337,874499492553	-0,331184835800179	0,176042891965033	-1,88127354705103	0,0599347175124772	0,999976227669273	ccdc85ca	coiled-coil domain containing 85C, a [Source:NCBI gene;Acc:751667]	751667	400,189359417864	364,182327616677	364,83228515564	265,851272510798	311,353490859188	320,838261395153
ENSDARG00000086302	985,813650535062	-0,269916233822947	0,143621674392271	-1,87935584907422	0,0601959205768631	0,999976227669273	proser1	proline and serine rich 1 [Source:ZFIN;Acc:ZDB-GENE-111003-1]	556416	974,515169825663	1105,51140227975	1135,56436400538	702,606934492824	905,512301495919	1091,17173111083
ENSDARG00000062745	532,014360068863	-0,293368598570399	0,156107912027901	-1,8792679676477	0,0602079131853868	0,999976227669273	socs5b	suppressor of cytokine signaling 5b [Source:ZFIN;Acc:ZDB-GENE-080722-18]	559639	630,568639298958	535,076947372076	591,181111286233	454,628016436533	436,251739341384	544,379706677992
ENSDARG00000045803	304,848434176704	-0,337430022537917	0,179585816573489	-1,87893470083612	0,0602534099470893	0,999976227669273	mfge8b	milk fat globule-EGF factor 8 protein b [Source:ZFIN;Acc:ZDB-GENE-070209-137]	558580	380,720687878616	258,109805009878	383,933451917715	256,915095283544	222,140456229048	327,271108741422
ENSDARG00000061992	700,43160693222	-0,28587627285933	0,152238315499358	-1,87782078330035	0,0604056861048105	0,999976227669273	dot1l	DOT1-like histone H3K79 methyltransferase [Source:ZFIN;Acc:ZDB-GENE-060503-341]	559945	761,441375757233	776,686582198675	764,046670483015	546,223833015884	612,001417562759	742,189762575755
ENSDARG00000113848	93,1168881926196	-0,506653894181096	0,269854523527562	-1,87750750870533	0,06044856918905	0,999976227669273	LO018629.1		NA	103,832914875986	117,858358451999	106,011475529518	70,3723956646231	71,3704277041118	89,2557569294787
ENSDARG00000076170	1109,2144006055	-0,279706463574777	0,148992757104266	-1,8773158441456	0,0604748179322337	0,999976227669273	pcsk1nl	proprotein convertase subtilisin/kexin type 1 inhibitor, like [Source:ZFIN;Acc:ZDB-GENE-090427-2]	570305	1181,09940671434	955,831287045713	1462,19431563687	822,128304907342	752,065881932078	1481,96720739666
ENSDARG00000099148	1996,46131690247	0,256746678493032	0,136789588447896	1,87694605566292	0,0605254877049513	0,999976227669273	bzw1b	basic leucine zipper and W2 domains 1b [Source:NCBI gene;Acc:406812]	406812	2315,69032030715	1839,76897543571	1187,13751426298	3139,94927322628	2314,18611830583	1182,03569987688
ENSDARG00000056985	770,388672043	0,352139262508469	0,18771936012095	1,87588143429415	0,0606715625295799	0,999976227669273	tpte	transmembrane phosphatase with tensin homology [Source:ZFIN;Acc:ZDB-GENE-030131-5503]	327292	845,805619093972	550,398533970836	595,001344638648	1104,73490971924	1012,56794305209	513,823681783215
ENSDARG00000075345	17,0412358870215	-1,08687625493636	0,579433112579264	-1,87575792846613	0,0606885274423396	0,999976227669273	C3H16orf89	si:ch211-76l23.7 [Source:NCBI gene;Acc:566173]	566173	29,2030073088711	22,3930881058798	18,1461084239716	11,1702215340672	12,4898248482196	8,84516510111951
ENSDARG00000029894	294,480815189624	0,331837496733009	0,176957138112203	1,87524222121292	0,0607594081064409	0,999976227669273	slc2a15a	solute carrier family 2 member 15a [Source:ZFIN;Acc:ZDB-GENE-060531-109]	394245	347,191309116579	286,395811038358	148,034042406084	424,468418294552	378,263266831793	182,532043450375
ENSDARG00000099664	1759,25709823802	0,276795058470277	0,14763174620655	1,87490201520082	0,0608062047877076	0,999976227669273	selenof	selenoprotein F [Source:NCBI gene;Acc:352923]	352923	1733,79335985631	1690,08886020167	1252,08148125404	2409,41678489828	2294,5592506872	1175,60285253061
ENSDARG00000071272	1783,95569118259	-0,276134069954283	0,14729443460849	-1,87470810209666	0,0608328916605153	0,999976227669273	ncoa6	nuclear receptor coactivator 6 [Source:ZFIN;Acc:ZDB-GENE-080403-12]	100144559	1708,91672400061	1943,48433087347	2130,73515230951	1163,9370838498	1530,8956742532	2225,76518180898
ENSDARG00000061352	1567,43324926924	-0,265858570803781	0,141818137003651	-1,87464436087562	0,0608416660274868	0,999976227669273	bcl11aa	BAF chromatin remodeling complex subunit BCL11A a [Source:ZFIN;Acc:ZDB-GENE-060421-4643]	678650	1610,49177344108	1744,30370508959	1751,57699208231	1254,41587827574	1265,93296140168	1777,87818532502
ENSDARG00000020504	7722,16001057765	0,237180059296764	0,126532524132892	1,87445924217605	0,0608671546878402	0,999976227669273	h3f3b.1	H3 histone, family 3B.1 [Source:ZFIN;Acc:ZDB-GENE-050417-65]	406269	7033,59838998478	8438,65846516314	5635,79925315034	9605,27349714434	9802,72824515976	5816,9022128635
ENSDARG00000098949	38,2629946793615	-0,776026779295039	0,414042851655374	-1,87426682091582	0,0608936582010061	0,999976227669273	mslna	mesothelin a [Source:ZFIN;Acc:ZDB-GENE-120727-9]	NA	37,8557502152033	40,0718418736797	64,9439669910563	13,4042658408806	33,9009531594531	39,401189995896
ENSDARG00000097205	1232,10585662002	-0,27635559413001	0,147511126064992	-1,87345593178002	0,0610054526414108	0,999976227669273	ulk2	unc-51 like autophagy activating kinase 2 [Source:ZFIN;Acc:ZDB-GENE-090218-30]	100329702	1433,11054386127	1066,61814399059	1498,48653248481	1100,26682110561	758,310794356188	1535,84230392166
ENSDARG00000075819	1056,18311535025	-0,273512008584914	0,146025736867802	-1,87303974252516	0,0610628971855191	0,999976227669273	arhgef2	rho/rac guanine nucleotide exchange factor (GEF) 2 [Source:ZFIN;Acc:ZDB-GENE-030717-1]	561276	1194,07852107384	1217,47684280915	1055,33946360466	857,873013816357	958,147991927701	1054,18285886979
ENSDARG00000059523	72,3683718824129	-0,568840655370955	0,303809175186786	-1,87236167249138	0,0611565837980068	0,999976227669273	rims4	regulating synaptic membrane exocytosis 4 [Source:ZFIN;Acc:ZDB-GENE-110103-1]	570923	75,7115004304067	61,2863463950396	118,427233924867	52,5000412101156	33,0088228131517	93,2762865208966
ENSDARG00000038147	15,2603778175318	1,26261641016921	0,67441926230801	1,87215354117892	0,0611853644561449	0,999976227669273	hbbe3	hemoglobin beta embryonic-3 [Source:ZFIN;Acc:ZDB-GENE-980526-287]	30596	11,8975214962068	15,3215865987599	0,955058338103769	24,5744873749477	34,7930835057545	4,02052959141796
ENSDARG00000074552	1824,19984427605	0,254231207094029	0,135819912753795	1,87182572819703	0,0612307175924063	0,999976227669273	ndufs7	NADH:ubiquinone oxidoreductase core subunit S7 [Source:ZFIN;Acc:ZDB-GENE-041111-261]	796997	1707,83513113732	1621,73101229951	1637,92504984796	2302,18265817124	2020,67523437267	1654,84997982763
ENSDARG00000069817	8830,50287576952	0,279203521820906	0,14916648721292	1,87175770535087	0,0612401320839342	0,999976227669273	crygm2d17	crystallin, gamma M2d17 [Source:ZFIN;Acc:ZDB-GENE-070720-9]	561929	9405,53153918309	7731,50831445115	6414,17179870491	10486,6039761822	12661,1138747094	6284,08775138627
ENSDARG00000035692	25992,5911112021	0,256240229666242	0,136987316436628	1,87053981588713	0,061408893276124	0,999976227669273	rps3a	ribosomal protein S3A [Source:NCBI gene;Acc:337240]	337240	22253,7731622231	26305,9856064862	21885,1618176479	32346,7275183517	32236,2379332547	20927,6606292488
ENSDARG00000079455	562,772762232816	-0,332739880502644	0,177899081155563	-1,87038560481198	0,061430289523625	0,999976227669273	nlgn4xa	neuroligin 4 X-linked a [Source:ZFIN;Acc:ZDB-GENE-100309-2]	561122	638,139789341999	497,362272667436	712,473520225412	390,95775369235	373,802615100286	763,900622369412
ENSDARG00000060345	567,560571897476	0,281094594953241	0,150305721239717	1,87015233109413	0,0614626671670078	0,999976227669273	apoda.1	apolipoprotein Da, duplicate 1 [Source:ZFIN;Acc:ZDB-GENE-060929-148]	767642	587,304924767298	476,147768146077	467,023527332743	776,330396617667	563,826378862484	534,730435658588
ENSDARG00000100954	279,63829300647	0,332467652991858	0,177818567690719	1,86970155765804	0,0615252731052761	0,999976227669273	wars1	tryptophanyl-tRNA synthetase 1 [Source:ZFIN;Acc:ZDB-GENE-040426-1742]	108179007	242,276801377301	269,895640855078	230,169059483008	311,649180800474	340,793792287134	283,045283235824
ENSDARG00000036371	5915,87282332605	0,240135527923696	0,128469842622654	1,86919764998101	0,0615953211131627	0,999976227669273	acta1a	actin alpha 1, skeletal muscle a [Source:ZFIN;Acc:ZDB-GENE-050417-267]	550445	4910,43159934352	6049,66953934112	5306,30412650454	6854,0479333036	6792,68045673884	5582,10328472469
ENSDARG00000014190	32,9660797231427	0,851366827467451	0,45559109575697	1,86870822409928	0,0616634192031807	0,999976227669273	sst2	somatostatin 2 [Source:ZFIN;Acc:ZDB-GENE-010219-2]	79186	20,550264402539	22,3930881058798	24,831516790698	55,8511076703358	50,8514297391797	23,3190716302242
ENSDARG00000114516	4195,63864611719	0,293646256577417	0,157147463130229	1,86860322609261	0,0616780366076375	0,999976227669273	CABZ01021592.1		NA	4193,33553098124	4615,33331698029	1914,89196789806	6132,45162220287	6659,75303513994	1658,06640350077
ENSDARG00000016343	258,95869182294	0,346568745117203	0,185604478028818	1,86724344583643	0,0618675990410054	0,999976227669273	zgc:92518	zgc:92518 [Source:ZFIN;Acc:ZDB-GENE-040718-53]	436634	219,563351248179	238,073884073038	224,438709454386	297,127892806186	322,059055014805	252,489258341048
ENSDARG00000096995	87,3536212539794	0,524201988674681	0,280759468830906	1,86708569743874	0,0618896213993404	0,999976227669273	fbxl22	F-box and leucine-rich repeat protein 22 [Source:ZFIN;Acc:ZDB-GENE-050227-1]	503591	73,5483147038236	81,3222673318794	57,3035002862261	134,042658408806	107,947771902469	69,9572148906725
ENSDARG00000070416	256,692687017938	0,347751585825979	0,186436854839413	1,86525129983293	0,0621461879247135	0,999976227669273	zgc:162816	zgc:162816 [Source:ZFIN;Acc:ZDB-GENE-070410-94]	571260	227,13450129122	228,645215396878	219,663417763867	299,361937113	318,490533629599	246,860516913063
ENSDARG00000116491	5649,44415669507	0,247293705658524	0,132638839625408	1,86441397072621	0,0622635924593461	0,999976227669273	h2az2b	H2A.Z variant histone 2b [Source:ZFIN;Acc:ZDB-GENE-050506-24]	403077	4619,4831191181	6501,06705221227	4436,24598049201	6629,52648046885	6659,75303513994	5050,58927273924
ENSDARG00000045487	10187,9321447272	0,250195226342545	0,134234812731515	1,86386244560093	0,0623410237092683	0,999976227669273	rps16	ribosomal protein S16 [Source:ZFIN;Acc:ZDB-GENE-050506-107]	767765	9277,90358131469	9924,85236524285	8424,56960041335	12625,7013999561	12810,9917728881	8063,57414854786
ENSDARG00000052917	1079,67757732648	0,318100771781529	0,170832564653865	1,86206167674209	0,0625943970755638	0,999976227669273	si:ch211-202f3.3	si:ch211-202f3.3 [Source:ZFIN;Acc:ZDB-GENE-080917-19]	553353	1164,87551376497	940,509700446953	689,552120110921	1465,53306526961	1596,0211895332	621,573874833216
ENSDARG00000104495	401,373476716997	0,300341344556885	0,161324350788588	1,86172355933096	0,0626420660046562	0,999976227669273	pltp	phospholipid transfer protein [Source:ZFIN;Acc:ZDB-GENE-040801-22]	445125	373,149537835576	368,896661954757	336,180535012527	485,904636731921	438,036000033986	406,073488733214
ENSDARG00000011600	691,431430820857	-0,301407058241869	0,161936748621388	-1,8612641096467	0,0627068888735321	0,999976227669273	epha4b	eph receptor A4b [Source:ZFIN;Acc:ZDB-GENE-030826-6]	64270	807,949868878768	627,006466964636	838,541220855109	521,649345640936	514,759209815907	838,682472769786
ENSDARG00000036295	1040,77995046042	-0,255428271255462	0,137280288114326	-1,86063326908771	0,0627959833042624	0,999976227669273	golga7ba	golgin A7 family, member Ba [Source:ZFIN;Acc:ZDB-GENE-050417-14]	550228	1255,72931428146	1071,33247832867	1072,53051369053	980,745450691096	860,013653834548	1004,32829193621
ENSDARG00000051823	540,311769830963	-0,286293589265473	0,153926621917387	-1,859935504978	0,0628946513152946	0,999976227669273	hyal4	hyaluronidase 4 [Source:ZFIN;Acc:ZDB-GENE-061220-9]	108181664	714,932882635697	528,005445864956	526,237144295177	657,926048356555	401,458655835629	413,310441997766
ENSDARG00000104945	2712,17781892968	-0,268208638976245	0,144231198996265	-1,85957435591443	0,0629457702643589	0,999976227669273	sncb	synuclein, beta [Source:ZFIN;Acc:ZDB-GENE-040426-1615]	393944	2968,97240973523	2532,77612313346	3272,02986634351	2084,36333825693	1940,38350320554	3474,5416729034
ENSDARG00000097797	531,258952694927	0,296285357126596	0,15938890366387	1,85888321154039	0,0630436942575446	0,999976227669273	tomm6	translocase of outer mitochondrial membrane 6 homolog (yeast) [Source:ZFIN;Acc:ZDB-GENE-131121-445]	100001229	459,676966898898	482,040686068677	484,214577418611	638,936671748641	620,922721025773	501,762093008961
ENSDARG00000079148	1023,71569441618	-0,299198129174386	0,161010808604385	-1,85824872111248	0,0631337021323122	0,999976227669273	nckap5l	NCK-associated protein 5-like [Source:ZFIN;Acc:ZDB-GENE-090313-304]	568475	1075,10330611177	1119,65440529399	1153,71047242935	707,075023106451	840,386786215917	1246,36417333957
ENSDARG00000070480	1748,92637205799	0,260092478900423	0,140042569753529	1,8572386907651	0,0632772026394671	0,999976227669273	agr2	anterior gradient 2 [Source:NCBI gene;Acc:335616]	335616	1366,05178633719	1640,58834965183	1776,40850887301	1888,88446141076	2067,06601238034	1754,5591136948
ENSDARG00000076144	215,80877905081	0,363028103598053	0,195587507767462	1,85609044126511	0,0634406679850406	0,999976227669273	icam3	intercellular adhesion molecule 3 [Source:ZFIN;Acc:ZDB-GENE-060503-219]	100334824	231,460872744386	203,894960121959	134,663225672631	273,670427584645	261,39419146631	189,768996714928
ENSDARG00000057497	676,670418419976	-0,270120518682286	0,145557563027159	-1,85576422869821	0,0634871713528709	0,999976227669273	stk35l	serine/threonine kinase 35, like [Source:ZFIN;Acc:ZDB-GENE-041212-52]	494084	750,625447124318	741,329074663075	723,934220282657	671,330314197436	623,599112064677	549,204342187693
ENSDARG00000031814	159,405420298942	0,45346007274733	0,244375810867493	1,85558493345812	0,063512742851802	0,999976227669273	dhrs13b.1	dehydrogenase/reductase (SDR family) member 13b.1 [Source:ZFIN;Acc:ZDB-GENE-040801-253]	445116	130,872736458274	142,608613726919	116,51711724866	183,191633158701	273,884016314529	109,358404886568
ENSDARG00000031336	356,561311691697	-0,338978138909405	0,182697424539357	-1,85540732040468	0,0635380828230184	0,999976227669273	hsd20b2	hydroxysteroid (20-beta) dehydrogenase 2 [Source:ZFIN;Acc:ZDB-GENE-030804-21]	368367	532,14368873943	269,895640855078	393,484035298753	434,521617675212	264,070582505214	245,252305076495
ENSDARG00000035913	1252,20831402777	0,273412687555902	0,147375855357571	1,85520679009825	0,0635667024261268	0,999976227669273	yars1	tyrosyl-tRNA synthetase 1 [Source:NCBI gene;Acc:368235]	368235	1065,36897034215	1189,19083678067	1126,96883896245	1494,57564125818	1545,16975979402	1091,97583702912
ENSDARG00000104329	279,207203605079	0,338596326378705	0,182531600216845	1,85500113939974	0,0635960638700617	0,999976227669273	si:ch73-281k2.5	si:ch73-281k2.5 [Source:ZFIN;Acc:ZDB-GENE-141222-10]	100002182	241,19520851401	253,395470671798	242,584817878357	320,585358027727	349,715095750148	267,767270788436
ENSDARG00000117109	99,2200750129919	-0,514657766285081	0,277555149602622	-1,85425407174726	0,063702819530194	0,999976227669273	CR626884.6	si:dkey-83h2.2 [Source:NCBI gene;Acc:101885518]	101885518	156,830965177271	93,1081031770793	98,3710088246882	102,766038113418	92,7815560153454	51,4627787701499
ENSDARG00000029204	824,723312881637	0,266513998936633	0,143733547712993	1,85422264445047	0,0637073137206053	0,999976227669273	tyrp1a	tyrosinase-related protein 1a [Source:ZFIN;Acc:ZDB-GENE-070718-2]	100333145	1030,75799871682	846,223013685354	383,933451917715	1274,52227703706	905,512301495919	507,390834436946
ENSDARG00000071449	163,88094556041	-0,397524470538002	0,214491528423826	-1,85333413146514	0,0638344819478687	0,999976227669273	fam234a	family with sequence similarity 234 member A [Source:ZFIN;Acc:ZDB-GENE-091204-17]	796439	182,789193896268	212,145045213599	165,225092491952	138,510747022433	146,309376793429	138,306217944778
ENSDARG00000088708	1241,56400129482	-0,242350984668216	0,130873035894929	-1,85180226783145	0,06405422188702	0,999976227669273	ngfra	nerve growth factor receptor a (TNFR superfamily, member 16) [Source:ZFIN;Acc:ZDB-GENE-050928-1]	100535003	1362,80700774732	1314,12069673979	1357,13789844546	1166,17112815661	1043,79250517264	1205,3547715071
ENSDARG00000073820	33,6347399516887	0,825414639723999	0,445737812232317	1,85179407506446	0,0640553987849505	0,999976227669273	zgc:174917	zgc:174917 [Source:ZFIN;Acc:ZDB-GENE-070928-42]	565650	17,3054858126644	42,4290090427197	11,4607000572452	44,6808861362686	72,2625580504132	13,6698006108211
ENSDARG00000042130	63,2831195003619	0,694747666684246	0,375296969976791	1,85119444669966	0,0641415843975033	0,999976227669273	zp3a.2	zona pellucida glycoprotein 3a, tandem duplicate 2 [Source:ZFIN;Acc:ZDB-GENE-040727-2]	558677	63,8139789341999	7,07150150711995	63,9889086529525	142,97883563606	5,35278207780839	96,492710194031
ENSDARG00000020850	192091,803494828	0,221758427182215	0,119837711248751	1,85048950677891	0,0642430290411119	0,999976227669273	eef1a1l1	eukaryotic translation elongation factor 1 alpha 1, like 2 [Source:ZFIN;Acc:ZDB-GENE-050706-188]	30516	164489,724242238	203344,561587988	163594,807908809	217003,893742323	230960,056832584	173157,776655025
ENSDARG00000077428	1057,16514888861	-0,315952635709213	0,170876395988509	-1,84901275498847	0,0644559709633331	0,999976227669273	camta1a	calmodulin binding transcription activator 1a [Source:ZFIN;Acc:ZDB-GENE-090312-183]	797322	1144,32524936243	858,008849530554	1415,39645706979	691,436712958757	652,147283146322	1581,67634126382
ENSDARG00000105230	106,690381485109	0,471049506762288	0,254826783316502	1,84850862468892	0,0645287978634691	0,999976227669273	fgf4	fibroblast growth factor 4 [Source:ZFIN;Acc:ZDB-GENE-001006-1]	570435	104,914507739278	84,8580180854394	79,2698420626128	123,989459028145	132,927421598908	114,18304039627
ENSDARG00000037373	284,898937726857	-0,40753680409207	0,220537237236162	-1,84792740309728	0,0646128456772876	0,999976227669273	ephb2a	eph receptor B2a [Source:ZFIN;Acc:ZDB-GENE-070713-2]	562176	314,743523217833	301,717397637118	335,225476674423	158,617145783754	220,356195536445	378,733887511572
ENSDARG00000015537	2391,20415687339	-0,281509679475968	0,152348417037279	-1,84780180162348	0,0646310202014593	0,999976227669273	gad2	glutamate decarboxylase 2 [Source:ZFIN;Acc:ZDB-GENE-030909-9]	550403	2426,01279236289	1626,44534663759	3632,08685980863	1509,09692925247	1402,4289043858	3751,15410879295
ENSDARG00000012306	374,834767134152	-0,312614711792605	0,16919025550934	-1,84771109217544	0,0646441484754505	0,999976227669273	syt13	synaptotagmin XIII [Source:ZFIN;Acc:ZDB-GENE-050417-135]	550345	406,678916597613	278,145725946718	556,799011114497	287,074693425526	234,630281077268	485,679974643289
ENSDARG00000076847	2700,55921265398	-0,281922130337097	0,152603516346938	-1,84741568926995	0,0646869170511625	0,999976227669273	tnrc6c1	trinucleotide repeat containing adaptor 6C1 [Source:ZFIN;Acc:ZDB-GENE-030131-7440]	560874	2697,49260104906	2615,27697404986	3405,73803367804	1693,40558456458	2170,5531325513	3620,88895003101
ENSDARG00000002026	282,726137689804	-0,38654451900742	0,209292296604247	-1,84691231009969	0,0647598503242391	0,999976227669273	qkib	QKI, KH domain containing, RNA binding b [Source:ZFIN;Acc:ZDB-GENE-081028-54]	100462714	388,291837921657	247,502552749198	316,124309912348	226,755497141563	169,504765797266	348,177862616795
ENSDARG00000070683	246,894485954382	0,345634589033894	0,187187830865734	1,84645864763404	0,0648256383927916	0,999976227669273	dkk3b	dickkopf WNT signaling pathway inhibitor 3b [Source:ZFIN;Acc:ZDB-GENE-061207-74]	100038765	239,032022787427	245,145385580158	164,270034153848	328,404513101574	313,137751551791	191,377208551495
ENSDARG00000056119	24596,8982609528	0,230978157005288	0,125109323935066	1,84621057600127	0,064861635927307	0,999976227669273	eef1g	eukaryotic translation elongation factor 1 gamma [Source:NCBI gene;Acc:195822]	195822	21871,9708814812	24087,8913004196	21682,6894499699	29618,9594197325	28243,954633556	22075,9238805577
ENSDARG00000013838	2838,63037606238	-0,239635811353621	0,1298003029189	-1,84618838296045	0,0648648571504684	0,999976227669273	sulf2b	sulfatase 2b [Source:ZFIN;Acc:ZDB-GENE-030131-775]	322056	2786,18321583897	2759,0641713613	3594,83958462259	2160,32084468859	2189,28786982363	3542,08657003922
ENSDARG00000002613	354,977842931669	0,33563533618139	0,181849001863151	1,84568148707228	0,0649384668213328	0,999976227669273	rpa3	replication protein A3 [Source:ZFIN;Acc:ZDB-GENE-040426-977]	393196	311,498744627959	357,110826109557	256,910692949914	455,74503858994	496,916602889879	251,685152422764
ENSDARG00000094112	136,942020127528	0,433496971314429	0,235022146082666	1,84449414040306	0,0651111589964984	0,999976227669273	slc22a21	solute carrier family 22 member 21 [Source:ZFIN;Acc:ZDB-GENE-091118-62]	799908	128,709550731691	109,608273360359	106,966533867622	213,351231300683	131,143160906305	131,873370598509
ENSDARG00000051754	254,900270417709	-0,362384830159108	0,19658789336292	-1,84337307837218	0,0652745579784451	0,999976227669273	rpgrip1l	RPGRIP1 like [Source:ZFIN;Acc:ZDB-GENE-081104-81]	557688	254,174322873508	315,860400651358	286,517501431131	180,957588851888	209,650631380829	282,241177317541
ENSDARG00000075159	327,446986616561	-0,326018852919527	0,176902416761204	-1,84293046351996	0,0653391637936484	0,999976227669273	meltf	melanotransferrin [Source:ZFIN;Acc:ZDB-GENE-050309-40]	565942	319,069894671	345,324990264358	427,866135470488	299,361937113	241,767323847679	331,29163833284
ENSDARG00000074098	176,179738514606	-0,383925856016427	0,208421535645812	-1,84206423211882	0,0654657549387803	0,999976227669273	si:ch211-86h15.1	si:ch211-86h15.1 [Source:ZFIN;Acc:ZDB-GENE-081107-38]	558435	190,360343939308	206,252127290999	201,517309339895	160,851190090567	152,554289217539	145,54317120933
ENSDARG00000079122	97,0747380365227	0,483675234806676	0,262625512321351	1,84169173257945	0,0655202542035698	0,999976227669273	tmx2a	thioredoxin-related transmembrane protein 2a [Source:NCBI gene;Acc:561718]	561718	65,977164660783	100,179604684199	77,3597253864053	103,883060266825	132,927421598908	102,121451622016
ENSDARG00000059914	238,996558520412	0,393633562434058	0,213799986983447	1,84112996444913	0,0656025155151949	0,999976227669273	sdr42e2	short chain dehydrogenase/reductase family 42E, member 2 [Source:ZFIN;Acc:ZDB-GENE-101203-3]	100535848	297,438037405169	106,072522606799	235,899409511631	323,936424487947	206,082109995623	264,550847115302
ENSDARG00000077368	217,16553695029	0,358011157978351	0,19449479218781	1,84072362016071	0,0656620707225908	0,999976227669273	slc30a6	solute carrier family 30 member 6 [Source:NCBI gene;Acc:402949]	402949	162,238929493729	213,323628798118	196,742017649376	225,638474988156	253,365018349597	251,685152422764
ENSDARG00000007576	20197,9992775196	-0,233671540129936	0,127008380847073	-1,83981197596159	0,0657958465844955	0,999976227669273	crybb1l1	crystallin, beta B1, like 1 [Source:ZFIN;Acc:ZDB-GENE-100112-3]	553473	13332,7952257946	22140,8712187926	29050,0094701023	9582,93305407621	21484,2829996303	25597,1036967216
ENSDARG00000061817	1839,80263121648	-0,287881275007175	0,156497180398835	-1,83953010701858	0,0658372538394782	0,999976227669273	kif1aa	kinesin family member 1Aa [Source:ZFIN;Acc:ZDB-GENE-100913-3]	100330443	1825,72875323609	1708,94619755399	2385,73572858321	1195,21370414519	1295,37326282963	2627,81814095078
ENSDARG00000031952	2987,75563542946	0,246686896301296	0,134183401837366	1,83843078147837	0,065998952802826	0,999976227669273	mb	Danio rerio myoglobin (mb), transcript variant 2, mRNA. [Source:RefSeq mRNA;Acc:NM_001362390]	393558	4000,81200131535	1951,73441596511	2041,91472686586	5543,78094735753	2341,84215904117	2046,44956203174
ENSDARG00000070985	387,93246467951	0,31021559689656	0,168763004523424	1,83817299160198	0,0660369182538063	0,999976227669273	mrps21	mitochondrial ribosomal protein S21 [Source:ZFIN;Acc:ZDB-GENE-070615-13]	100073334	379,639095015325	396,004084398717	250,225284583187	499,308902572802	537,062468473442	265,354953033585
ENSDARG00000036816	683,839105783113	-0,318178229369519	0,173113707800834	-1,83797247145547	0,0660664618701391	0,999976227669273	pou2f2a	POU class 2 homeobox 2a [Source:ZFIN;Acc:ZDB-GENE-060310-2]	100537384	670,587575240745	763,722162768955	803,20406234527	406,596063840044	597,727332021937	861,197438481727
ENSDARG00000074808	222,876648923978	0,352903441105758	0,192017958217623	1,83786685569167	0,0660820271368979	0,999976227669273	megf6b	multiple EGF-like-domains 6b [Source:ZFIN;Acc:ZDB-GENE-101112-3]	557764	204,421051162098	228,645215396878	152,809334096603	251,329984516511	308,677099820284	191,377208551495
ENSDARG00000030975	386,101080530788	-0,304086345958947	0,165459677819306	-1,83782749952549	0,0660878280781365	0,999976227669273	ccdc80l1	coiled-coil domain containing 80 like 1 [Source:ZFIN;Acc:ZDB-GENE-120328-4]	569128	467,248116941938	459,647597962797	352,416526760291	341,808778942455	406,811437913437	288,674024663809
ENSDARG00000104587	3288,38724543741	0,23026199811168	0,125305914140655	1,8375988052185	0,0661215450067887	0,999976227669273	srl	sarcalumenin [Source:ZFIN;Acc:ZDB-GENE-061110-91]	449670	3092,27399615047	2959,4233807297	3007,47870668877	3887,23709385537	3663,97933225984	3119,93096294034
ENSDARG00000092624	206,812201501358	-0,400973716630897	0,218265392289142	-1,83709250662935	0,0661962401994988	0,999976227669273	sptbn4b	spectrin, beta, non-erythrocytic 4b [Source:ZFIN;Acc:ZDB-GENE-081031-8]	NA	219,563351248179	219,216546720718	255,95563461181	153,03203501672	129,358900213703	263,746741197018
ENSDARG00000068247	422,17466772418	-0,314869269838744	0,171609240000451	-1,83480370776024	0,0665347790594818	0,999976227669273	luzp2	leucine zipper protein 2 [Source:NCBI gene;Acc:100137118]	100137118	449,942631129274	398,361251567757	539,607961028629	328,404513101574	282,805319777543	533,926329740305
ENSDARG00000019230	32082,6426314281	0,238604423858954	0,130056930660821	1,83461521540299	0,0665627226179728	0,999976227669273	rpl7a	ribosomal protein L7a [Source:ZFIN;Acc:ZDB-GENE-031001-9]	337010	27783,9574722327	32810,588409452	27170,4546607141	38673,5409952473	39281,3912779969	26775,9229729253
ENSDARG00000104497	513,322362187551	-0,334094881213522	0,182109457117664	-1,83458281904414	0,0665675262769084	0,999976227669273	pcdh1g29	protocadherin 1 gamma 29 [Source:ZFIN;Acc:ZDB-GENE-050609-22]	554013	608,936782033128	606,970546027796	497,585394152064	397,659886612791	413,948480683849	554,833083615678
ENSDARG00000029533	15490,2692945705	0,240551541367386	0,131154171974708	1,83411276778732	0,0666372565460737	0,999976227669273	rpl18	ribosomal protein L18 [Source:ZFIN;Acc:ZDB-GENE-040801-165]	445038	13419,3226548579	15200,1924895543	13734,6939602703	18105,8120845694	19189,7237489431	13291,8708292278
ENSDARG00000069560	76,5642042818895	-0,608517243328848	0,331963109479456	-1,83308694837523	0,0667896417466994	0,999976227669273	kcnh3	potassium voltage-gated channel, subfamily H (eag-related), member 3 [Source:ZFIN;Acc:ZDB-GENE-070912-23]	100006614	85,4458362000304	69,5364314866795	108,87665054383	35,7447089090149	38,3616048909601	121,419993660822
ENSDARG00000102125	480,691625431775	-0,356603467342526	0,194540254444895	-1,83305747368361	0,0667940244414097	0,999976227669273	iqsec2a	IQ motif and Sec7 domain ArfGEF 2a [Source:ZFIN;Acc:ZDB-GENE-170302-3]	560461	527,817317286264	408,968503828437	634,158736500903	296,01087065278	301,540057049873	715,654267272397
ENSDARG00000057586	463,034400222872	-0,316933183281026	0,172994217015216	-1,83204495935924	0,0669447225739883	0,999976227669273	sall3b	spalt-like transcription factor 3b [Source:ZFIN;Acc:ZDB-GENE-030131-9140]	568041	492,124752797643	489,112187575797	545,338311057252	322,819402334541	375,586875792889	553,224871779111
ENSDARG00000090624	591,798388026901	-0,302461108826965	0,165133304936885	-1,83161784924348	0,0670083756328068	0,999976227669273	ADGRL3	adhesion G protein-coupled receptor L3 [Source:HGNC Symbol;Acc:HGNC:20974]	NA	709,52491831924	562,184369816036	678,091420053676	470,266326584227	441,604521419192	689,118771969038
ENSDARG00000006691	14842,1020503655	0,240101498085987	0,131122065268881	1,83112962409211	0,067081197804443	0,999976227669273	rpl12	ribosomal protein L12 [Source:ZFIN;Acc:ZDB-GENE-030131-5297]	327089	13054,8258599287	15243,8000821816	12238,1175444617	18344,8548253985	18061,1788608718	12109,8351293509
ENSDARG00000101209	2795,00132262386	0,220698981959801	0,120553770018488	1,83070991414001	0,0671438525199889	0,999976227669273	lamb1a	laminin, beta 1a [Source:ZFIN;Acc:ZDB-GENE-021226-1]	286830	2593,65968617307	2790,88592814334	2367,58962015924	3012,60874773791	3123,34834240119	2881,91561112839
ENSDARG00000036942	791,670915795384	0,264354619467897	0,14441858728302	1,83047504092972	0,0671789356392219	0,999976227669273	gpd1c	glycerol-3-phosphate dehydrogenase 1c [Source:ZFIN;Acc:ZDB-GENE-040426-2576]	406615	766,84934007369	812,044089734274	562,52936114312	1027,66038113418	978,666989892634	602,27533279441
ENSDARG00000042948	652,311043600036	-0,296643221404993	0,162060461535244	-1,83044783776874	0,0671829999626295	0,999976227669273	dnajc5aa	DnaJ (Hsp40) homolog, subfamily C, member 5aa [Source:ZFIN;Acc:ZDB-GENE-031113-20]	386768	680,321911010369	552,755701139876	890,114371112713	454,628016436533	436,251739341384	899,794522559339
ENSDARG00000074591	37,3530240758384	-0,729728579090789	0,398864069165745	-1,82951695954231	0,0673222010295473	0,999976227669273	eda	ectodysplasin A [Source:ZFIN;Acc:ZDB-GENE-050107-6]	798740	50,8348645747016	47,1433433807997	41,0675085384621	36,8617310624216	24,0875193501377	24,1231775485077
ENSDARG00000038075	4534,40182957742	0,22115994552372	0,120926055634991	1,8288857960544	0,0674167185074143	0,999976227669273	cyc1	cytochrome c-1 [Source:ZFIN;Acc:ZDB-GENE-031105-2]	564379	3812,61484310262	4116,79246072833	4653,99928157967	4826,65272487042	4815,71960933495	4980,63205784857
ENSDARG00000001559	461,0678089431	-0,332997201091657	0,182098537017407	-1,82866488960219	0,067449825295636	0,999976227669273	csmd2	CUB and Sushi multiple domains 2 [Source:ZFIN;Acc:ZDB-GENE-030616-39]	565460	598,120853400213	355,932242525037	573,035002862261	361,915177703776	278,344668046036	599,058909121276
ENSDARG00000074419	68,9068733308355	-0,587170207268436	0,321182792596043	-1,82814964189856	0,0675270963843436	0,999976227669273	hcn4l	hyperpolarization activated cyclic nucleotide-gated potassium channel 4l [Source:ZFIN;Acc:ZDB-GENE-110411-3]	556759	72,4667218405321	63,6435135640795	106,966533867622	32,3936424487947	45,4986476613713	92,472180602613
ENSDARG00000087164	7371,85677902939	0,287706334683087	0,157394522111994	1,82793105390523	0,0675598997638622	0,999976227669273	crygm2d4	crystallin, gamma M2d4 [Source:ZFIN;Acc:ZDB-GENE-060918-3]	790917	5793,0113757894	6491,63838353611	7403,61223698042	6874,15433206493	10913,430526305	6755,29381950045
ENSDARG00000076134	31,1823220684393	0,792944518135978	0,433810343844079	1,82785986869179	0,0675705853191852	0,999976227669273	zgc:162972	zgc:162972 [Source:ZFIN;Acc:ZDB-GENE-070424-49]	NA	28,1214144455796	20,0359209368399	20,0562251001791	51,3830190567089	32,1166924668503	35,380660404478
ENSDARG00000045230	1561,97353644249	0,26976159360137	0,14763015618978	1,82727974123789	0,067657719637056	0,999976227669273	cox6b1	cytochrome c oxidase subunit 6B1 [Source:ZFIN;Acc:ZDB-GENE-040718-448]	436968	1401,74435082581	1362,44262370511	1458,37408228446	2028,51223058659	1728,05648078581	1392,71145046718
ENSDARG00000011989	1795,36714766532	-0,291658564335737	0,159719709100695	-1,82606496078615	0,067840477384854	0,999976227669273	crx	cone-rod homeobox [Source:ZFIN;Acc:ZDB-GENE-010403-1]	81881	1655,91867369932	2360,70291979354	1847,08282589269	1075,69233373067	1756,60465186745	2076,20148100823
ENSDARG00000037860	5220,66277747003	0,248370382570748	0,13604717533829	1,82561954669886	0,0679075893993548	0,999976227669273	cox6b2	cytochrome c oxidase subunit 6B2 [Source:ZFIN;Acc:ZDB-GENE-040426-1566]	393478	4658,42046219659	5040,801990992	4495,45959745444	6337,9836984297	6497,38531211308	4293,92560363438
ENSDARG00000021611	617,474733941679	-0,338467198502527	0,185440962966209	-1,82520190301321	0,0679705667500779	0,999976227669273	si:dkey-151g10.3	si:dkey-151g10.3 [Source:ZFIN;Acc:ZDB-GENE-090312-81]	NA	700,872175412907	767,257913522515	590,226052948129	423,351396141145	538,846729166044	684,294136459336
ENSDARG00000038159	884,095777988465	-0,25215840394632	0,138199077466943	-1,82460265703754	0,0680610121790532	0,999976227669273	tcf7l1a	transcription factor 7 like 1a [Source:NCBI gene;Acc:30523]	30523	775,502082980023	1084,29689775839	1030,50794681397	705,958000953044	884,101173184685	824,208566240681
ENSDARG00000062248	528,63547149231	-0,277862859620038	0,152398069175577	-1,82327021020138	0,0682624758395028	0,999976227669273	ptpn21	protein tyrosine phosphatase non-receptor type 21 [Source:ZFIN;Acc:ZDB-GENE-080102-4]	799627	584,060146177423	572,791622076716	580,675469567092	441,223750595653	488,887429773166	504,174410763812
ENSDARG00000036671	416,939532445735	0,366396383063439	0,200956067579604	1,8232660873417	0,0682630999688127	0,999976227669273	tnni4b.2	troponin I4b, tandem duplicate 2 [Source:ZFIN;Acc:ZDB-GENE-040625-81]	415191	398,026173691281	351,217908186958	308,483843207517	569,681298237425	612,89354790906	261,334423442167
ENSDARG00000104097	60,733317082325	0,631757169219558	0,346528457177012	1,82310328671462	0,0682877489052705	0,999976227669273	tmem222b	transmembrane protein 222b [Source:ZFIN;Acc:ZDB-GENE-090303-4]	558134	52,9980503012847	36,5360911201197	50,6180919194998	98,2979494997909	78,507470474523	47,4422491787319
ENSDARG00000003797	183,23306277191	0,387656245782272	0,212757007221716	1,82206100210036	0,0684457301375928	0,999976227669273	asb2a.1	ankyrin repeat and SOCS box containing 2a, tandem duplicate 1 [Source:ZFIN;Acc:ZDB-GENE-030131-5355]	567986	161,157336630437	202,716376537439	117,472175586764	198,829943306395	231,061759692062	188,16078487836
ENSDARG00000040452	869,637535921273	-0,257966799027714	0,141603081570823	-1,82175978210398	0,0684914425926567	0,999976227669273	fam214a	family with sequence similarity 214 member A [Source:NCBI gene;Acc:555595]	555595	930,169862430711	882,759104805474	1019,04724675672	793,085728918768	658,392195570432	934,371077045533
ENSDARG00000056218	781,571534234424	-0,317558305589795	0,17435917874555	-1,82128814711396	0,0685630672400595	0,999976227669273	tnika	TRAF2 and NCK interacting kinase a [Source:ZFIN;Acc:ZDB-GENE-030131-3767]	325042	819,847390374975	784,936667290314	946,462813060835	484,787614578514	620,922721025773	1032,47199907613
ENSDARG00000101008	668,744321161115	-0,31790546611807	0,17458309237229	-1,82094074402206	0,0686158648276954	0,999976227669273	soul4	heme-binding protein soul4 [Source:ZFIN;Acc:ZDB-GENE-110718-1]	558832	730,075182721779	714,221652219115	753,541028763874	445,691839209279	549,552293321661	819,38393073098
ENSDARG00000079753	211,849438555537	-0,373715521029587	0,205287265085707	-1,82045155540243	0,0686902673301159	0,999976227669273	kiz	kizuna centrosomal protein [Source:NCBI gene;Acc:567100]	567100	302,846001721627	192,109124276759	219,663417763867	223,404430681343	124,006118135894	209,067538753734
ENSDARG00000033832	4447,57970597622	0,219837076709932	0,120775523538774	1,82021216111189	0,0687267018458424	0,999976227669273	ampd1	adenosine monophosphate deaminase 1 (isoform M) [Source:ZFIN;Acc:ZDB-GENE-040426-1906]	393867	4076,52350174575	3323,60570834638	4885,12339940078	4356,38639828619	3909,31517749273	6134,52405058552
ENSDARG00000060808	575,562153969102	-0,276726765463259	0,152041788530891	-1,82007044337706	0,0687482780007556	0,999976227669273	mecom	MDS1 and EVI1 complex locus [Source:ZFIN;Acc:ZDB-GENE-050208-123]	497407	598,120853400213	682,399895437075	612,192394724516	509,362101953462	500,485124275084	550,81255402426
ENSDARG00000060521	351,341406630983	-0,328426721512318	0,180537447533039	-1,81916121004322	0,0688868388539918	0,999976227669273	rbm27	RNA binding motif protein 27 [Source:ZFIN;Acc:ZDB-GENE-110411-31]	100332262	370,986352108993	426,647257596237	372,47275186047	258,032117436951	306,00070878138	373,90925200187
ENSDARG00000087013	378,704474718915	0,304172526824928	0,167239517759245	1,81878380720284	0,0689444197776629	0,999976227669273	cubn	cubilin (intrinsic factor-cobalamin receptor) [Source:ZFIN;Acc:ZDB-GENE-060228-6]	100144772	334,212194757081	324,110485742998	356,236760112706	367,500288470809	407,703568259739	482,463550970155
ENSDARG00000094854	444,869439261484	0,302612593788547	0,166400754133534	1,81857705732334	0,0689759806818457	0,999976227669273	ms4a17a.9	membrane-spanning 4-domains, subfamily A, member 17A.9 [Source:ZFIN;Acc:ZDB-GENE-050320-79]	541383	429,392366726735	400,718418736797	354,326643436498	566,330231777205	555,797205745771	362,6517691459
ENSDARG00000057206	73,5536632316782	0,549279520979043	0,30208427326288	1,8182989635513	0,0690184511353365	0,999976227669273	nmt1b	N-myristoyltransferase 1b [Source:ZFIN;Acc:ZDB-GENE-081222-3]	562651	91,9353933797795	44,7861762117597	44,8877418908771	113,936259647485	83,8602525523314	61,9161557078366
ENSDARG00000069013	1214,30659358246	0,247659772914337	0,136225111962152	1,81801849414625	0,0690613061522653	0,999976227669273	prdx4	peroxiredoxin 4 [Source:NCBI gene;Acc:570477]	570477	1057,79782029911	1290,54902504939	979,889854894467	1430,905378514	1436,32985754525	1090,36762519255
ENSDARG00000098481	300,439269574657	0,322444687188068	0,177453428322389	1,81706654098712	0,0692069252311895	0,999976227669273	anxa1d	annexin A1d [Source:ZFIN;Acc:ZDB-GENE-050417-72]	550268	298,519630268461	318,217567820398	176,685792549197	379,787532158283	430,006826917274	199,418267734331
ENSDARG00000078552	245,76881276668	0,36565674959588	0,201259065190442	1,816846109515	0,0692406802924923	0,999976227669273	grhl3	grainyhead-like transcription factor 3 [Source:ZFIN;Acc:ZDB-GENE-030131-9854]	794613	191,4419368026	247,502552749198	200,562251001791	316,1172694141	313,137751551791	205,851115080599
ENSDARG00000052842	1116,57599988283	0,2577539647198	0,14188605456497	1,81662648602138	0,0692743250736372	0,999976227669273	ppifb	peptidylprolyl isomerase Fb [Source:ZFIN;Acc:ZDB-GENE-051030-126]	641328	903,130040848422	1023,01055136335	1126,96883896245	1178,45837184408	1329,27421598908	1138,61398028957
ENSDARG00000026829	8194,04385857278	0,238747638255007	0,131427721341267	1,81656986683251	0,0692830009134889	0,999976227669273	cotl1	coactosin-like F-actin binding protein 1 [Source:ZFIN;Acc:ZDB-GENE-030131-8325]	336381	7366,72899187857	8537,65948626282	6379,78969853318	9642,13522820677	11062,4162941373	6175,53345241798
ENSDARG00000059781	302,072430985916	-0,36460547979542	0,200720226657271	-1,81648599081139	0,0692958549972011	0,999976227669273	atcayb	ATCAY kinesin light chain interacting caytaxin b [Source:ZFIN;Acc:ZDB-GENE-070912-220]	100329872	349,354494843162	223,930881058798	426,911077132385	199,946965459802	174,857547875074	437,433619546274
ENSDARG00000071524	916,971893286991	-0,258670960751497	0,14241554671353	-1,81631125758914	0,0693226393277579	0,999976227669273	insrb	insulin receptor b [Source:ZFIN;Acc:ZDB-GENE-020503-4]	245700	925,843490977545	961,724204968313	1094,49685546692	699,255868032604	774,369140589613	1046,14179968695
ENSDARG00000029596	287,264303961474	0,333106949407839	0,183432587114015	1,81596386252129	0,0693759157299094	0,999976227669273	trim55a	tripartite motif containing 55a [Source:ZFIN;Acc:ZDB-GENE-040718-50]	436631	215,236979795013	321,753318573958	219,663417763867	299,361937113	433,575348302479	233,994822220525
ENSDARG00000074902	240,977859555291	-0,420601716965784	0,231665470898189	-1,81555635086693	0,0694384544453897	0,999976227669273	nol4la	nucleolar protein 4-like a [Source:ZFIN;Acc:ZDB-GENE-081105-118]	555300	270,398215822881	264,002722932478	274,101743035782	135,159680562213	183,778851338088	318,425943640302
ENSDARG00000073957	577,177741020998	-0,283282280631637	0,156186338096434	-1,81374558161886	0,0697169040051175	0,999976227669273	tox3	TOX high mobility group box family member 3 [Source:ZFIN;Acc:ZDB-GENE-090312-209]	555286	594,876074810338	604,613378858756	690,507178449025	438,989706288839	467,476301461933	666,603806257097
ENSDARG00000022509	449,27682292951	0,285852661678566	0,157683394627339	1,81282666037306	0,0698585606127388	0,999976227669273	cox4i2	cytochrome c oxidase subunit 4I2 [Source:ZFIN;Acc:ZDB-GENE-040426-1775]	393776	456,432188309023	386,575415722557	367,697460169951	594,255785612373	470,152692500837	420,547395262318
ENSDARG00000062646	4312,02478525711	-0,260895734848949	0,14396988974615	-1,81215485619225	0,0699622722382752	0,999976227669273	tet3	tet methylcytosine dioxygenase 3 [Source:ZFIN;Acc:ZDB-GENE-060526-109]	103283056	3794,22776442667	4621,22623490289	5419,00101040079	2782,50218413613	3365,11566624887	5890,07585142731
ENSDARG00000091317	1171,90232427473	-0,254311533417649	0,140344081665336	-1,81205741204022	0,0699773259372773	0,999976227669273	hunk	hormonally up-regulated Neu-associated kinase [Source:ZFIN;Acc:ZDB-GENE-050309-240]	564235	1307,64577171945	1378,94279388839	1141,294714034	976,277362077469	1107,13375976003	1120,11954416904
ENSDARG00000007824	1636,3493520276	-0,302600756854892	0,167017378030012	-1,81179204478061	0,070018334783099	0,999976227669273	camta1b	calmodulin binding transcription activator 1b [Source:ZFIN;Acc:ZDB-GENE-080229-1]	497465	1725,14061694998	1380,12137747291	2149,83631907158	1064,5221121966	1033,08694101702	2465,38874545749
ENSDARG00000101892	546,735854821656	0,282752170980636	0,156115414946096	1,81117393870597	0,0701139310197337	0,999976227669273	ino80e	INO80 complex subunit E [Source:ZFIN;Acc:ZDB-GENE-040426-1818]	107988037	520,246167243223	535,076947372076	411,630143722724	680,26649142469	702,998712885502	430,196666281721
ENSDARG00000077994	160,665714172101	-0,406820480754933	0,224646654805763	-1,81093495964445	0,0701509202014274	0,999976227669273	b4galt2	UDP-Gal:betaGlcNAc beta 1,4- galactosyltransferase, polypeptide 2 [Source:ZFIN;Acc:ZDB-GENE-070912-258]	100148828	213,07379406843	148,501531649519	187,191434268339	131,808614101992	109,732032595072	173,686878349256
ENSDARG00000036826	478,03062034783	-0,304938685560468	0,168399817672627	-1,81080175605222	0,070171544404049	0,999976227669273	ankrd52a	ankyrin repeat domain 52a [Source:NCBI gene;Acc:553206]	553206	562,428288911592	489,112187575797	526,237144295177	402,127975226418	355,960008174258	532,318117903738
ENSDARG00000056793	177,50853201436	-0,393684594522533	0,217435431931528	-1,81058161048245	0,070205640929097	0,999976227669273	jazf1b	JAZF zinc finger 1b [Source:ZFIN;Acc:ZDB-GENE-041212-56]	494088	214,155386931722	200,359209368399	189,101550944546	148,563946403093	131,143160906305	181,727937532092
ENSDARG00000068214	7311,33170671976	0,211943239963532	0,117145744658378	1,8092269640831	0,0704157502132669	0,999976227669273	ccni	cyclin I [Source:ZFIN;Acc:ZDB-GENE-040426-2898]	406239	7408,91111354694	6766,24835872927	6091,36208042584	9075,80499642956	7948,88138554546	6576,7823056415
ENSDARG00000091956	83,8014051021077	-0,531692819623483	0,294025304495674	-1,80832333644027	0,0705561918953635	0,999976227669273	tmem184bb	transmembrane protein 184bb [Source:ZFIN;Acc:ZDB-GENE-070705-124]	792833	114,648843508902	68,3578479021595	114,607000572452	54,734085516929	57,9884725095909	92,472180602613
ENSDARG00000086957	147,368754413332	0,40139960178584	0,222007134031616	1,80804821221951	0,0705989972612026	0,999976227669273	si:dkeyp-118a3.2	si:dkeyp-118a3.2 [Source:ZFIN;Acc:ZDB-GENE-060810-149]	562777	152,504593724105	135,537112219799	92,6406587960656	195,478876846175	188,239503069595	119,811781824255
ENSDARG00000056877	1744,24663706283	-0,272715093087844	0,15083418059149	-1,80804570965548	0,0705993867218535	0,999976227669273	vamp2	vesicle-associated membrane protein 2 [Source:ZFIN;Acc:ZDB-GENE-030131-8225]	336281	1838,70786759559	1508,58698818559	2256,80285293921	1330,3733847074	1085,7226314488	2445,2860975004
ENSDARG00000005141	427,674513050528	-0,315492911316359	0,174617649417177	-1,80676416369927	0,0707990584994307	0,999976227669273	camkvb	CaM kinase-like vesicle-associated b [Source:NCBI gene;Acc:393422]	393422	372,067944972284	333,539154419158	681,911653406091	246,861895902884	257,825670081104	673,84075952165
ENSDARG00000061844	1018,68350661884	-0,24589238505633	0,136166006904653	-1,80582797899412	0,0709452136558865	0,999976227669273	si:dkey-38p12.3	si:dkey-38p12.3 [Source:ZFIN;Acc:ZDB-GENE-060810-103]	555489	1267,62683577767	1061,90380965251	972,249388189637	1161,70303954298	890,346085608795	758,271880941427
ENSDARG00000077934	2306,69625280948	0,22103586862505	0,122443506493298	1,80520694772123	0,0710423041495556	0,999976227669273	tegt	testis enhanced gene transcript (BAX inhibitor 1) [Source:ZFIN;Acc:ZDB-GENE-030826-10]	373123	2182,6543981223	2119,09328496694	2085,84741041863	2542,34242115368	2587,17800427405	2323,0619979213
ENSDARG00000035860	7481,11485932394	0,238781437796537	0,132298699487218	1,80486610013583	0,071095637702574	0,999976227669273	rps28	ribosomal protein S28 [Source:NCBI gene;Acc:406307]	406307	6378,15311483012	8516,44498174146	5588,04633624515	9151,76250286122	9535,08914126934	5717,19307899634
ENSDARG00000074644	120,280843980548	-0,480036979730735	0,266007242175181	-1,80460116726673	0,0711371152966385	0,999976227669273	spock1	SPARC (osteonectin), cwcv and kazal like domains proteoglycan 1 [Source:ZFIN;Acc:ZDB-GENE-110428-1]	110440200	140,607072227898	130,822777881719	142,303692377462	73,7234621248432	83,8602525523314	150,367806719032
ENSDARG00000057027	616,653868316112	0,262517720602927	0,145549119343425	1,80363661276104	0,0712882924866608	0,999976227669273	rtn2b	reticulon 2b [Source:ZFIN;Acc:ZDB-GENE-060331-95]	562639	589,468110493881	625,827883380116	464,158352318432	709,309067413264	770,800619204408	540,359177086574
ENSDARG00000043847	80,7303615876212	0,544610209884428	0,301951384967781	1,80363540952972	0,0712884812366261	0,999976227669273	tmem244	transmembrane protein 244 [Source:ZFIN;Acc:ZDB-GENE-040724-54]	556137	46,5084931215355	84,8580180854394	67,8091420053676	101,649015960011	91,889425669044	91,6680746843294
ENSDARG00000003544	285,491216335072	-0,348446298617742	0,193198909322702	-1,80356245197911	0,0712999267964879	0,999976227669273	adarb1b	adenosine deaminase RNA specific B1b [Source:ZFIN;Acc:ZDB-GENE-030219-15]	558759	335,293787620372	292,288728960958	326,629951631489	208,883142687056	226,601107960555	323,250579150004
ENSDARG00000016044	277,228183097286	0,324553123112865	0,179973587062003	1,80333752530616	0,0713352227092841	0,999976227669273	gins4	GINS complex subunit 4 (Sld5 homolog) [Source:ZFIN;Acc:ZDB-GENE-040801-59]	572562	206,584236888681	299,360230468078	233,989292835423	281,489582658492	361,312790252066	280,632965480973
ENSDARG00000046107	1249,0668669571	-0,316095654567416	0,175315013618807	-1,80301531536092	0,071385809444529	0,999976227669273	caskin1	CASK interacting protein 1 [Source:ZFIN;Acc:ZDB-GENE-071115-3]	563678	1516,39319433472	1101,97565152619	1478,43030738463	838,883637208443	929,599820846057	1629,11859044256
ENSDARG00000021789	846,290071431717	0,249808942556222	0,138676919328578	1,80137360828106	0,0716440130242592	0,999976227669273	myoc	myocilin [Source:ZFIN;Acc:ZDB-GENE-050425-2]	548602	859,866326316762	759,007828430875	696,237528477648	1035,47953620802	952,795209849893	774,353999307099
ENSDARG00000023914	344,524961006783	-0,363750088284506	0,202040271058926	-1,80038408371773	0,0718000122460329	0,999976227669273	mark4a	MAP/microtubule affinity-regulating kinase 4a [Source:ZFIN;Acc:ZDB-GENE-060531-156]	569346	345,028123389996	351,217908186958	435,506602175319	233,457630062003	211,434892073431	490,504610152991
ENSDARG00000077545	880,499677365251	-0,291882271970152	0,162152971281306	-1,8000426983468	0,0718538964024577	0,999976227669273	si:dkey-16p21.7	si:dkey-16p21.7 [Source:ZFIN;Acc:ZDB-GENE-131122-54]	558390	930,169862430711	891,009189897114	1045,78888022363	615,4792065271	678,019063189063	1122,53186192389
ENSDARG00000099427	149,958435362171	-0,408152927819718	0,226812544744789	-1,79951654913521	0,0719370084918134	0,999976227669273	nkx1.2lb	NK1 transcription factor related 2-like,b [Source:ZFIN;Acc:ZDB-GENE-040615-2]	407077	183,870786759559	172,073203339919	156,629567449018	138,510747022433	107,947771902469	140,718535699629
ENSDARG00000063539	84,3249520293003	0,503750409646227	0,280133713213724	1,79824985671003	0,0721374220054943	0,999976227669273	slc25a15a	solute carrier family 25 member 15a [Source:ZFIN;Acc:ZDB-GENE-070112-1072]	791156	76,7930932936982	64,8220971485995	65,8990253291601	126,223503334959	90,9972953227426	81,2146977466428
ENSDARG00000098578	239,644638777668	0,335647590865128	0,186692413812652	1,79786411247516	0,0721985444260348	0,999976227669273	pdgfab	platelet-derived growth factor alpha polypeptide b [Source:ZFIN;Acc:ZDB-GENE-060929-124]	767790	206,584236888681	241,609634826598	188,146492606442	262,500206050578	296,187274972064	242,839987321645
ENSDARG00000061304	289,823229482856	-0,355555902305043	0,197782552143602	-1,79771116537564	0,0722227911268435	0,999976227669273	ppp1r9a	protein phosphatase 1, regulatory subunit 9A [Source:ZFIN;Acc:ZDB-GENE-060503-660]	560862	305,00918744821	307,610315559718	349,551351745979	203,298031920022	205,189979649322	368,280510573885
ENSDARG00000075123	389,539421278672	-0,290265834066655	0,161477963739595	-1,797556938077	0,0722472475292079	0,999976227669273	trafd1	TRAF-type zinc finger domain containing 1 [Source:ZFIN;Acc:ZDB-GENE-070410-43]	100037363	453,187409719149	416,040005335557	416,405435413243	373,085399237843	340,793792287134	337,724485679108
ENSDARG00000040255	582,876977304289	0,268773391844979	0,149527371533363	1,79748623338176	0,0722584617053373	0,999976227669273	ephx2	epoxide hydrolase 2, cytoplasmic [Source:ZFIN;Acc:ZDB-GENE-041212-70]	494099	578,652181860965	493,826521913876	511,91126922362	708,192045259857	636,981067259198	567,698778308216
ENSDARG00000075383	252,945928451144	-0,3676348597869	0,204528965838582	-1,79747087792467	0,0722608973585734	0,999976227669273	gramd1ba	GRAM domain containing 1Ba [Source:ZFIN;Acc:ZDB-GENE-091118-87]	568698	325,559451850749	205,073543706479	311,349018221829	217,819319914309	133,81955194521	324,054685068287
ENSDARG00000027079	284,649945229402	-0,357599661447625	0,198958987594337	-1,79735364444428	0,0722794949250116	0,999976227669273	znf804a	zinc finger protein 804A [Source:ZFIN;Acc:ZDB-GENE-070912-632]	565294	310,417151764667	253,395470671798	377,248043550989	193,244832539362	181,994590645485	391,599582204109
ENSDARG00000095157	73,3570411601801	0,532247423381799	0,296206408631406	1,79688017501377	0,0723546445724244	0,999976227669273	zgc:163080	zgc:163080 [Source:ZFIN;Acc:ZDB-GENE-070410-137]	799515	60,5692003443253	66,0006807331195	52,5282085957073	102,766038113418	88,3209042838384	69,9572148906725
ENSDARG00000062477	1245,32600100322	-0,304763435744923	0,169614460203635	-1,79680102379851	0,0723672137892814	0,999976227669273	kiaa1549la	KIAA1549-like a [Source:ZFIN;Acc:ZDB-GENE-061207-55]	566592	1234,09745701563	1005,33179759555	1740,11629202507	755,10697570294	759,20292470249	1978,10055897764
ENSDARG00000039066	2209,72005715055	0,227420268700572	0,126570877484441	1,79678195506331	0,0723702421725808	0,999976227669273	klhl31	kelch-like family member 31 [Source:NCBI gene;Acc:407079]	407079	1956,60148969437	2086,09294460039	2059,10577695173	2335,69332277344	2210,69899813486	2610,12781074854
ENSDARG00000035546	105,899598790684	0,470279381468535	0,261797588882572	1,79634726001803	0,0724393060067808	0,999976227669273	jmjd7	jumonji domain containing 7 [Source:ZFIN;Acc:ZDB-GENE-050417-86]	550278	108,159286329152	76,6079329937995	83,0900754150279	115,053281800892	122,221857443292	130,265158761942
ENSDARG00000103361	1275,64308126304	-0,260832455423452	0,145204156875574	-1,79631534685994	0,0724443784569851	0,999976227669273	tshz3b	teashirt zinc finger homeobox 3b [Source:ZFIN;Acc:ZDB-GENE-100319-2]	565811	1303,31940026629	1351,83537144443	1482,25054073705	948,351808242301	1049,14528725044	1518,9560796377
ENSDARG00000058154	343,710110518701	-0,326364807705605	0,181790588369621	-1,79527890102887	0,0726092749168354	0,999976227669273	znf385c	zinc finger protein 385C [Source:ZFIN;Acc:ZDB-GENE-091112-1]	793202	336,375380483664	361,825160447637	435,506602175319	244,627851596071	248,90436661809	435,021301791423
ENSDARG00000006413	4071,51913432445	0,253327906821693	0,141170041849509	1,79448772206037	0,0727353565844232	0,999976227669273	rpl38	ribosomal protein L38 [Source:ZFIN;Acc:ZDB-GENE-030131-8752]	436759	3402,69114791513	4578,79722586017	3025,62481511274	4965,16347189285	5574,92253403744	2881,91561112839
ENSDARG00000101044	465,140489358882	-0,287465696631211	0,160338819685	-1,79286399385977	0,072994673906041	0,999976227669273	si:ch73-138e16.6	si:ch73-138e16.6 [Source:ZFIN;Acc:ZDB-GENE-070705-205]	NA	501,859088567267	544,505616048236	487,079752432922	453,510994283126	388,96883098741	414,918653834333
ENSDARG00000013522	1502,27332950308	-0,312559111098902	0,174356176464004	-1,79264719746495	0,0730293545242956	0,999976227669273	pck1	phosphoenolpyruvate carboxykinase 1 (soluble) [Source:ZFIN;Acc:ZDB-GENE-030909-11]	378727	1709,9983168639	1338,87095201471	1912,02679288375	1777,18224607008	1246,30609378305	1029,255575403
ENSDARG00000071691	3338,05722761157	0,22447984576367	0,125259092198049	1,79212416300082	0,0731130791223705	0,999976227669273	uqcrc2b	ubiquinol-cytochrome c reductase core protein 2b [Source:ZFIN;Acc:ZDB-GENE-030131-1269]	322549	2831,61011609721	3093,78190936498	3318,8277249106	3723,03483730458	3523,02273754422	3538,0660404478
ENSDARG00000051874	840,035853579356	0,254194991685307	0,141848967767657	1,79201157178435	0,0731311123986605	0,999976227669273	stra6	stimulated by retinoic acid 6 [Source:NCBI gene;Acc:724007]	724007	887,987740762341	710,685901465555	695,282470139544	1056,70295712275	938,521124309071	751,034927676875
ENSDARG00000060597	312,425973613169	-0,399561650138666	0,222987458492494	-1,79185705258897	0,0731558670323322	0,999976227669273	zgc:158659	zgc:158659 [Source:ZFIN;Acc:ZDB-GENE-070112-492]	791141	409,923695187488	334,717738003678	314,21419323614	189,893766079142	279,236798392338	346,569650780228
ENSDARG00000073905	600,021453452428	0,269604611087203	0,150481391305746	1,79161429029736	0,0731947724314329	0,999976227669273	vwa5a	von Willebrand factor A domain containing 5A [Source:ZFIN;Acc:ZDB-GENE-040912-181]	447865	694,382618233158	502,076607005516	437,416718851526	786,383595998328	678,911193535364	500,957987090678
ENSDARG00000043593	237,556664498026	-0,390951241148408	0,218321766467142	-1,79071123999561	0,0733396450630534	0,999976227669273	rapgef1a	Rap guanine nucleotide exchange factor (GEF) 1a [Source:ZFIN;Acc:ZDB-GENE-081105-26]	558635	234,705651334261	280,502893115758	279,832093064404	160,851190090567	161,475592680553	307,972566702616
ENSDARG00000011983	412,21255057528	0,308570282535785	0,172424221646521	1,78959939380426	0,0735183360313462	0,999976227669273	zgc:136908	zgc:136908 [Source:ZFIN;Acc:ZDB-GENE-060312-22]	563679	355,844052022911	254,574054256318	470,843760685158	452,39397212972	256,933539734803	682,685924622769
ENSDARG00000017162	419,544426104588	-0,354446231936796	0,198132343951226	-1,78893675241661	0,0736250020379815	0,999976227669273	kif3ca	kinesin family member 3Ca [Source:ZFIN;Acc:ZDB-GENE-111214-2]	100333558	464,003338352064	388,932582891597	521,461852604658	273,670427584645	268,531234236721	600,667120957843
ENSDARG00000013961	1320,40478258281	-0,247889633739421	0,138593183229938	-1,78861346541229	0,0736770877645367	0,999976227669273	slc31a1	solute carrier family 31 member 1 [Source:ZFIN;Acc:ZDB-GENE-040415-3]	403028	1245,99497851184	1202,15525621039	1883,37504274063	1090,21362172495	1140,14258257319	1360,54721373584
ENSDARG00000075670	1058,54035287735	-0,287955377057469	0,160996179969356	-1,78858515222087	0,0736816508212355	0,999976227669273	rereb	arginine-glutamic acid dipeptide (RE) repeats b [Source:ZFIN;Acc:ZDB-GENE-070212-3]	799473	1136,75409931939	1047,76080663827	1255,90171460646	738,351643401839	812,730745480574	1359,74310781755
ENSDARG00000101704	137,715282041981	-0,421252424828631	0,235530567109802	-1,78852549797601	0,073691265672223	0,999976227669273	lrrc24	leucine rich repeat containing 24 [Source:ZFIN;Acc:ZDB-GENE-060503-496]	565790	147,096629407647	137,894279388839	184,326259254027	89,3617722725372	104,379250517264	163,233501411569
ENSDARG00000094277	500,626188143948	0,286024553726197	0,159935822623366	1,78837079170036	0,0737162054390171	0,999976227669273	mrpl44	mitochondrial ribosomal protein L44 [Source:ZFIN;Acc:ZDB-GENE-050913-59]	571210	439,126702496359	459,647597962797	449,832477246875	592,021741305559	595,943071329334	467,185538522767
ENSDARG00000032631	24,2686371013993	0,892490751732398	0,499255284929758	1,78764407442971	0,0738334498699176	0,999976227669273	ltb4r	leukotriene B4 receptor [Source:ZFIN;Acc:ZDB-GENE-070705-164]	100329657	15,1423000860813	17,6787537677999	17,1910500858678	39,095775369235	34,7930835057545	21,710859793657
ENSDARG00000079977	785,115419776516	-0,344963800882173	0,192976635847877	-1,7875936087626	0,073841597371549	0,999976227669273	nhsb	Nance-Horan syndrome b (congenital cataracts and dental anomalies) [Source:ZFIN;Acc:ZDB-GENE-090617-2]	559636	905,293226575006	790,829585212914	877,698612717364	497,074858265988	572,747682325498	1067,04855356233
ENSDARG00000051989	59,8320877092748	0,578316242700879	0,323628925984038	1,78697327793685	0,0739418076291576	0,999976227669273	tmem187	transmembrane protein 187 [Source:ZFIN;Acc:ZDB-GENE-090313-366]	100001485	49,7532717114101	44,7861762117597	48,7079752432922	81,5426171986902	56,2042118169881	77,9982740735084
ENSDARG00000070575	259,246486651822	-0,328940711617914	0,184145553817484	-1,78630819370173	0,0740493709634509	0,999976227669273	fam131bb	family with sequence similarity 131 member Bb [Source:ZFIN;Acc:ZDB-GENE-100922-12]	556725	292,030073088711	264,002722932478	308,483843207517	220,053364221123	200,729327917815	270,179588543287
ENSDARG00000103379	1262,93759947656	-0,303525651083348	0,169998209266323	-1,78546381396194	0,0741861157921872	0,999976227669273	pax6a	paired box 6a [Source:NCBI gene;Acc:30567]	30567	1306,56417885616	1493,26540158683	1328,48614830234	800,904883992615	1121,40784530086	1526,99713882054
ENSDARG00000069339	1243,35024073302	-0,266354112150598	0,149181050121226	-1,78544199772126	0,074189651601745	0,999976227669273	tbc1d24	TBC1 domain family, member 24 [Source:ZFIN;Acc:ZDB-GENE-050809-65]	100536073	1368,21497206378	1047,76080663827	1634,10481649555	895,851767032186	967,069295390715	1547,09978677763
ENSDARG00000062711	233,152932845789	-0,335672443275155	0,188007343696154	-1,7854219770141	0,0741928965261466	0,999976227669273	gal3st1a	galactose-3-O-sulfotransferase 1a [Source:ZFIN;Acc:ZDB-GENE-060526-375]	793735	307,172373174793	232,180966150438	240,67470120215	246,861895902884	184,670981684389	187,356678960077
ENSDARG00000005236	2788,49591244026	-0,251367135654757	0,140851978476294	-1,78461913260993	0,0743231158899875	0,999976227669273	srcap	Snf2-related CREBBP activator protein [Source:ZFIN;Acc:ZDB-GENE-041008-127]	563456	3301,02141876573	2937,03029262382	2845,11878921113	2205,00173082486	2663,00908370967	2779,79415950638
ENSDARG00000074311	1539,09417311342	-0,270423526211823	0,151566916345549	-1,78418570973166	0,074393493596186	0,999976227669273	mast2	microtubule associated serine/threonine kinase 2 [Source:ZFIN;Acc:ZDB-GENE-050309-150]	100001267	1652,67389510945	1609,94517645431	1735,34100033455	1119,25619771353	1261,47230967018	1855,87645939853
ENSDARG00000098544	323,522924229548	0,303841814519607	0,170317376561605	1,78397425238467	0,0744278490669428	0,999976227669273	ncdn	neurochondrin [Source:ZFIN;Acc:ZDB-GENE-061220-6]	571005	273,642994412756	298,181646883558	297,023143150272	346,276867556082	365,773441983573	360,239451391049
ENSDARG00000021590	514,398922314134	-0,327479421890509	0,183620479326892	-1,78345804940151	0,0745117710072261	0,999976227669273	magi2a	membrane associated guanylate kinase, WW and PDZ domain containing 2a [Source:ZFIN;Acc:ZDB-GENE-050810-4]	564112	666,261203787579	454,933263624717	587,360877933818	382,021576465097	378,263266831793	617,553345241798
ENSDARG00000005179	406,299192631166	0,292294766820598	0,163904879295973	1,78331949650372	0,0745343094648423	0,999976227669273	dglucy	D-glutamate cyclase [Source:ZFIN;Acc:ZDB-GENE-070725-6]	560387	459,676966898898	226,288048227838	403,989677017894	616,596228680507	272,099755621926	459,144479339931
ENSDARG00000090617	212,048576113171	-0,361974951176135	0,20298858644382	-1,7832280992622	0,0745491801409404	0,999976227669273	ctif	CBP80/20-dependent translation initiation factor [Source:ZFIN;Acc:ZDB-GENE-130530-1003]	100537309	227,13450129122	267,538473686038	221,573534440074	185,425677465515	170,396896143567	200,222373652614
ENSDARG00000034207	171,543994671895	-0,416291740482394	0,23346183709856	-1,78312543778471	0,0745658864411023	0,999976227669273	cx44.2	connexin 44.2 [Source:ZFIN;Acc:ZDB-GENE-010619-1]	114404	193,605122529183	190,930540692239	196,742017649376	179,840566698481	166,828374758361	101,317345703733
ENSDARG00000003032	9820,8323810146	0,224628102344485	0,126023735193216	1,78242695314571	0,0746796334084881	0,999976227669273	eif4a1b	eukaryotic translation initiation factor 4A1B [Source:ZFIN;Acc:ZDB-GENE-040120-6]	399484	9096,19598028172	8914,80623330922	9063,50362860477	12196,7648930479	10478,0709173099	9175,65263353406
ENSDARG00000003081	11251,2039206253	0,205443931402645	0,115279290018634	1,78214084567521	0,0747262663978521	0,999976227669273	mybphb	myosin binding protein Hb [Source:ZFIN;Acc:ZDB-GENE-030131-9794]	321053	9414,18428208943	9724,49315587445	12122,5554855511	10762,5084480737	10665,4182900332	14818,06386213
ENSDARG00000051857	458,049198988309	0,279347588766905	0,156768506616626	1,78191139786797	0,0747636815472686	0,999976227669273	tes	testis derived transcript (3 LIM domains) [Source:ZFIN;Acc:ZDB-GENE-040718-59]	403032	440,20829535965	497,362272667436	306,57372653131	557,394054549951	565,610639555086	381,146205266422
ENSDARG00000058248	399,53418472249	-0,334889781142509	0,188012334321066	-1,78121176119553	0,0748778630169171	0,999976227669273	si:dkeyp-77h1.4	si:dkeyp-77h1.4 [Source:ZFIN;Acc:ZDB-GENE-050208-18]	497302	420,739623820403	314,681817066838	562,52936114312	273,670427584645	217,679804497541	607,904074222395
ENSDARG00000103409	1912,7611709377	-0,221246842302475	0,124219887079343	-1,78109035118635	0,0748976917574914	0,999976227669273	uhrf1	ubiquitin-like with PHD and ring finger domains 1 [Source:NCBI gene;Acc:406350]	406350	1758,66999571202	2367,77442130066	2059,10577695173	1587,28847999094	1980,5293687891	1723,19898288174
ENSDARG00000011582	2097,90463945644	-0,242798183305187	0,136341775448637	-1,78080549784724	0,0749442309751641	0,999976227669273	sox5	SRY-box transcription factor 5 [Source:ZFIN;Acc:ZDB-GENE-000607-13]	567413	2097,20856192226	2355,98858545546	2331,2974033113	1564,94803692281	1877,93437896444	2360,05087016234
ENSDARG00000016350	355,805449801333	0,303742321459612	0,170570556464919	1,78074298257966	0,0749544478526539	0,999976227669273	cap1	CAP, adenylate cyclase-associated protein 1 (yeast) [Source:ZFIN;Acc:ZDB-GENE-030131-6459]	334527	333,130601893789	392,468333645157	228,258942806801	465,7982379706	443,388782111795	271,787800379854
ENSDARG00000086027	141,361720155756	-0,427589658900413	0,240150717809308	-1,78050543758916	0,074993280231419	0,999976227669273	si:ch211-168d23.3	si:ch211-168d23.3 [Source:ZFIN;Acc:ZDB-GENE-131127-572]	101882731	178,462822443101	134,358528635279	170,000384182471	106,117104573638	92,7815560153454	166,449925084703
ENSDARG00000074866	782,871265171341	-0,28788026454325	0,161697477493869	-1,78036336129093	0,0750165138323911	0,999976227669273	ptpn5	protein tyrosine phosphatase non-receptor type 5 [Source:ZFIN;Acc:ZDB-GENE-101028-3]	559524	856,621547726887	643,506637147915	1041,01358853311	559,628098856764	516,543470508509	1079,91424825486
ENSDARG00000099663	2160,86221969633	0,25346450068726	0,142412449310539	1,77979173811248	0,0751100502291564	0,999976227669273	cox5ab	cytochrome c oxidase subunit 5Ab [Source:ZFIN;Acc:ZDB-GENE-030131-5162]	326962	1848,44220336521	2030,69951612795	2009,44274337033	2661,8637915682	2471,20105925487	1943,52400449144
ENSDARG00000040439	3995,56016834355	0,263516835988918	0,148096636462829	1,77935733236628	0,0751811969971021	0,999976227669273	rsl24d1	ribosomal L24 domain containing 1 [Source:NCBI gene;Acc:406266]	406266	3894,81590071278	3876,36140948625	2862,309839297	5677,82360576633	5074,43740976235	2587,6128450366
ENSDARG00000063008	1058,0017272222	-0,323768160286435	0,182195469895062	-1,77703737899144	0,0755620900298373	0,999976227669273	si:dkeyp-27e10.3	si:dkeyp-27e10.3 [Source:ZFIN;Acc:ZDB-GENE-041210-96]	100034386	1103,22472055735	872,151852544794	1419,2166904222	621,064317294134	664,637107994542	1667,71567452017
ENSDARG00000104609	1874,30343948463	-0,247289678054422	0,139303028095255	-1,77519240920826	0,0758661226725773	0,999976227669273	crebbpa	CREB binding protein a [Source:ZFIN;Acc:ZDB-GENE-050208-439]	566841	2004,19157567919	1964,69883539483	2102,0834021664	1410,79897975268	1670,96013862252	2093,08770529219
ENSDARG00000056036	1598,46096055113	-0,28575900736919	0,160984706805006	-1,77506927857016	0,0758864488540422	0,999976227669273	stxbp1b	syntaxin binding protein 1b [Source:ZFIN;Acc:ZDB-GENE-060531-166]	557717	1504,49567283851	1596,98075702459	2033,31920182292	946,117763935488	1254,33526689977	2255,51710078547
ENSDARG00000015653	3431,7331987647	-0,212344613325138	0,119675635372607	-1,77433453905641	0,0760078306961267	0,999976227669273	tnip1	TNFAIP3 interacting protein 1 [Source:ZFIN;Acc:ZDB-GENE-070112-1502]	449958	3653,62069219877	3460,3214041507	3928,1549446208	2983,56617174934	3007,37139738201	3557,36458248661
ENSDARG00000070723	1921,59111176111	0,227340081541571	0,128138923093959	1,77416881656537	0,0760352305804175	0,999976227669273	ndufa9a	NADH:ubiquinone oxidoreductase subunit A9a [Source:ZFIN;Acc:ZDB-GENE-050320-20]	541331	1644,02115220312	1657,08851983511	2018,03826841326	2125,69315793298	1913,6195928165	2171,0859793657
ENSDARG00000100635	112,542794032172	-0,482485983175557	0,271958918915631	-1,77411347676829	0,0760443820323785	0,999976227669273	chia.1	chitinase, acidic.1 [Source:ZFIN;Acc:ZDB-GENE-040426-1994]	406323	52,9980503012847	67,1792643176395	260,730926302329	42,4468418294552	34,7930835057545	217,10859793657
ENSDARG00000062687	332,910157451273	-0,349969876014389	0,197381560319135	-1,77306266830875	0,0762183230963274	0,999976227669273	kcnh7	potassium channel, voltage gated eag related subfamily H, member 7 [Source:ZFIN;Acc:ZDB-GENE-120214-39]	560289	390,45502364824	304,074564806158	407,809910370309	230,106563601783	228,385368653158	436,62951362799
ENSDARG00000020600	121,651961664095	-0,424743931354949	0,239786859633526	-1,77133948042065	0,0765042659177887	0,999976227669273	rnf144aa	ring finger protein 144aa [Source:NCBI gene;Acc:570968]	570968	141,68866509119	128,465610712679	148,034042406084	108,351148880451	105,271380863565	98,1009220305982
ENSDARG00000056617	53,7020987929934	-0,657494463926735	0,371326149459657	-1,77066566651312	0,0766163150663363	0,999976227669273	rpgra	retinitis pigmentosa GTPase regulator a [Source:ZFIN;Acc:ZDB-GENE-070912-423]	571327	67,0587575240745	64,8220971485995	61,1237336386412	39,095775369235	24,9796496964391	65,1325793809709
ENSDARG00000012833	370,345619118955	-0,321168754293993	0,181425141178406	-1,77025495037741	0,0766846790491565	0,999976227669273	foxn3	forkhead box N3 [Source:ZFIN;Acc:ZDB-GENE-060512-39]	692291	402,352545144447	377,146747046397	441,236952203941	303,830025726627	248,012236271789	449,495208320528
ENSDARG00000061235	15,8546113525581	1,13258403157448	0,640107114375905	1,76936641717962	0,076832746186268	0,999976227669273	alg5	ALG5 dolichyl-phosphate beta-glucosyltransferase [Source:ZFIN;Acc:ZDB-GENE-030131-6586]	751635	6,48955717974914	20,0359209368399	5,73035002862261	24,5744873749477	21,4111283112336	16,8862242839554
ENSDARG00000043102	420,867636090445	0,287219813381525	0,162409824990219	1,76848791875012	0,0769793701402463	0,999976227669273	lxn	latexin [Source:ZFIN;Acc:ZDB-GENE-041212-18]	494053	462,921745488772	384,218248553517	279,832093064404	611,011117913473	480,858256656454	306,364354866048
ENSDARG00000013251	161,865899251533	-0,409589172010141	0,231613615143878	-1,76841578054772	0,0769914203423575	0,999976227669273	hsf4	heat shock transcription factor 4 [Source:ZFIN;Acc:ZDB-GENE-050306-18]	503739	162,238929493729	213,323628798118	172,865559196782	88,2447501191305	171,289026489868	163,233501411569
ENSDARG00000051785	321,08302248615	-0,302334533656875	0,170993258240062	-1,76810791705261	0,0770428641531696	0,999976227669273	dhx33	DEAH (Asp-Glu-Ala-His) box polypeptide 33 [Source:NCBI gene;Acc:796505]	796505	320,151487534291	404,254169490357	338,090651688734	249,095940209697	339,901661940833	275,004224052988
ENSDARG00000019181	43380,1969132665	0,221843471247325	0,125473498368443	1,76805041807233	0,0770524753032346	0,999976227669273	rpsa	ribosomal protein SA [Source:NCBI gene;Acc:394027]	394027	39640,3784396344	45406,1111772172	34222,6054292723	53378,0206226933	53284,2691935436	34349,7966172385
ENSDARG00000100442	2651,43185336362	0,261849292225975	0,148143071965956	1,76754328603466	0,0771372864696947	0,999976227669273	cfh	complement factor H [Source:ZFIN;Acc:ZDB-GENE-050208-661]	553297	2244,30519132991	2524,52603804182	2377,14020354028	2802,60858289745	3756,76088827519	2203,25021609704
ENSDARG00000036998	356,141671786904	-0,318844276889179	0,180405510905594	-1,7673754825374	0,0771653661430929	0,999976227669273	arf3b	ADP-ribosylation factor 3b [Source:ZFIN;Acc:ZDB-GENE-030616-356]	368822	392,618209374823	330,003403665598	448,877418908771	281,489582658492	231,953890038363	451,907526075378
ENSDARG00000076401	510,34278122924	-0,297416145181571	0,168295353984001	-1,76722730688005	0,0771901682841743	0,999976227669273	cacng3b	calcium channel, voltage-dependent, gamma subunit 3b [Source:ZFIN;Acc:ZDB-GENE-090828-1]	564883	487,798381344477	403,075585905837	761,181495468704	330,638557408388	312,245621205489	767,117046042546
ENSDARG00000094265	79,6694249473232	0,535489353167104	0,30314535510487	1,76644419632244	0,0773213558761233	0,999976227669273	si:dkey-183n20.15	si:dkey-183n20.15 [Source:ZFIN;Acc:ZDB-GENE-041001-160]	570411	75,7115004304067	56,5720120569596	60,1686753005374	98,2979494997909	121,32972709699	65,9366852992545
ENSDARG00000042249	722,062944177102	-0,317411186472201	0,179751598535868	-1,76583234339841	0,0774239805530542	0,999976227669273	FRMD4A	si:ch211-220f12.1 [Source:ZFIN;Acc:ZDB-GENE-050419-154]	564713	805,786683152185	747,221992585675	812,754645726307	473,617393044447	576,316203710703	916,680746843294
ENSDARG00000051711	11,85451415661	1,27964680300821	0,724680737320208	1,76580766827087	0,077428121581836	0,999976227669273	CR339041.2		NA	4,3263714531661	8,25008509163994	7,64046670483015	24,5744873749477	14,2740855408224	12,0615887742539
ENSDARG00000101215	398,567182071948	-0,359378821713903	0,203546449135717	-1,76558629855676	0,0774652803569647	0,999976227669273	sgip1b	SH3GL interacting endocytic adaptor 1b [Source:ZFIN;Acc:ZDB-GENE-131121-110]	103909890	445,616259676108	359,467993278597	504,27080251879	236,808696522224	278,344668046036	566,894672389932
ENSDARG00000102690	521,404211829132	-0,316830039361204	0,179492630685957	-1,76514232450876	0,0775398489339771	0,999976227669273	rims2b	regulating synaptic membrane exocytosis 2b [Source:ZFIN;Acc:ZDB-GENE-060503-893]	563393	499,695902840684	439,611677025957	743,990445382836	311,649180800474	330,980358477819	802,497706447024
ENSDARG00000005191	19384,4165203364	0,254910066795567	0,144466509632897	1,7644924587942	0,0776491038925335	0,999976227669273	ahcy	adenosylhomocysteinase [Source:ZFIN;Acc:ZDB-GENE-031219-6]	387530	16316,9099356159	18232,6880525243	17906,3887811076	20585,6012651324	26983,3744542321	16281,5366334062
ENSDARG00000042660	1228,72065407959	-0,260616543296907	0,147775116917216	-1,76360234885083	0,0777989519877754	0,999976227669273	fam32a	family with sequence similarity 32 member A [Source:NCBI gene;Acc:431750]	431750	1465,55832976001	1523,90857478435	957,92351311808	1391,80960314477	1397,07612230799	636,047781362321
ENSDARG00000079656	613,383801373525	-0,301446070223513	0,170946493706302	-1,763394286059	0,0778340128478695	0,999976227669273	fam171a2b	family with sequence similarity 171 member A2b [Source:ZFIN;Acc:ZDB-GENE-161227-1]	797104	661,934832334413	596,363293767116	742,080328706629	440,106728442246	438,928130380288	800,889494610457
ENSDARG00000030107	813,9004489863	-0,248659123903041	0,141051901656397	-1,76289097121694	0,0779188801264732	0,999976227669273	si:ch211-207i1.2	si:ch211-207i1.2 [Source:ZFIN;Acc:ZDB-GENE-041014-149]	559363	837,15287618764	1006,51038118007	811,799587388204	688,085646498537	790,427486823039	749,426715840307
ENSDARG00000071230	279,048216472773	-0,366323000907413	0,207805881908603	-1,76281343695809	0,0779319603912593	0,999976227669273	lrfn5a	leucine rich repeat and fibronectin type III domain containing 5a [Source:ZFIN;Acc:ZDB-GENE-080327-17]	100144400	322,314673260874	258,109805009878	342,865943379253	201,063987613209	170,396896143567	379,537993429855
ENSDARG00000077826	252,409193511758	-0,323287165523257	0,183422634045467	-1,76252602196913	0,0779804637715855	0,999976227669273	efcc1	EF-hand and coiled-coil domain containing 1 [Source:ZFIN;Acc:ZDB-GENE-120813-3]	100333996	274,724587276047	302,895981221638	264,551159654744	218,936342067716	234,630281077268	218,716809773137
ENSDARG00000025859	1079,75625640359	0,232204785416239	0,131750334759309	1,76246068627033	0,0779914930764839	0,999976227669273	lmf2b	lipase maturation factor 2b [Source:ZFIN;Acc:ZDB-GENE-070206-11]	407708	964,780834056039	1110,22573661783	903,485187846165	1110,32002048627	1319,46078217977	1070,26497723546
ENSDARG00000063299	2292,86927726053	-0,304993274080118	0,173099842958846	-1,76195003338408	0,0780777400427237	0,999976227669273	pcloa	piccolo presynaptic cytomatrix protein a [Source:ZFIN;Acc:ZDB-GENE-030131-8115]	100148002	2463,86854257809	1858,62631278803	3035,17539849378	1379,52235945729	1515,72945836608	3504,29359187989
ENSDARG00000091413	179,008123851819	0,374480514106858	0,212579827414339	1,76159948317654	0,0781369913267053	0,999976227669273	TIMM22	translocase of inner mitochondrial membrane 22 homolog (yeast) [Source:NCBI gene;Acc:100537779]	100537779	166,565300946895	162,644534663759	133,708167334528	233,457630062003	233,738150730966	143,934959372763
ENSDARG00000078683	221,821481734274	0,402497599931571	0,228622963548999	1,76053006086288	0,0783179752253869	0,999976227669273	RNF14	zmp:0000000524 [Source:ZFIN;Acc:ZDB-GENE-130530-527]	110437942	182,789193896268	161,465951079239	226,348826130593	255,798073130138	305,108578435078	199,418267734331
ENSDARG00000097909	9,64295106016342	1,37483546370343	0,781168079319045	1,75997394171802	0,0784122249289397	0,999976227669273	si:dkey-195m11.11	si:dkey-195m11.11 [Source:ZFIN;Acc:ZDB-GENE-131127-648]	794066	6,48955717974914	4,71433433807997	4,77529169051884	11,1702215340672	17,842606926028	12,8656946925375
ENSDARG00000029751	275,779738521895	-0,332691564611962	0,189044368214251	-1,75985969724795	0,0784315982258362	0,999976227669273	wbp1lb	WW domain binding protein 1-like b [Source:ZFIN;Acc:ZDB-GENE-050522-112]	553658	359,088830612786	281,681476700278	270,281509683367	344,042823249268	219,464065190144	180,119725695525
ENSDARG00000102064	137,233879108451	-0,418615362683063	0,237874933883079	-1,75981283882909	0,0784395454880456	0,999976227669273	kcna2b	potassium voltage-gated channel, shaker-related subfamily, member 2b [Source:ZFIN;Acc:ZDB-GENE-080204-89]	562853	160,075743767146	113,144024113919	191,011667620754	111,702215340672	71,3704277041118	176,099196104107
ENSDARG00000061454	1272,51726067992	-0,277409583589648	0,157692723067602	-1,7591780913741	0,0785472642471015	0,999976227669273	nrxn2a	neurexin 2a [Source:ZFIN;Acc:ZDB-GENE-070206-5]	558326	1282,76913586375	1059,54664248347	1731,52076698213	871,277279657238	793,103877861943	1896,88586123099
ENSDARG00000037962	2626,61932111592	0,221464226153202	0,125950153736198	1,75834820032898	0,0786882810745786	0,999976227669273	psmb7	proteasome 20S subunit beta 7 [Source:ZFIN;Acc:ZDB-GENE-001208-4]	64278	2176,16484094255	2838,02927152414	2267,30849465835	2842,82138042009	3172,41551144777	2462,97642770264
ENSDARG00000052288	35,9384469398175	0,867593070121813	0,493494466631974	1,75806038118929	0,0787372359902493	0,999976227669273	zmp:0000000634	zmp:0000000634 [Source:ZFIN;Acc:ZDB-GENE-130530-637]	100536291	2,16318572658305	38,8932582891597	31,5169251574244	2,23404430681343	49,9592993928783	90,8639687660459
ENSDARG00000020072	3049,08463920941	0,212783334333565	0,1210704550224	1,75751659886135	0,0788297951050742	0,999976227669273	thbs4b	thrombospondin 4b [Source:NCBI gene;Acc:252850]	252850	3003,58338136056	2880,45828056686	2570,06198783724	3654,89648594677	3401,69301044723	2783,81468909779
ENSDARG00000102204	501,959264453305	-0,309488664329401	0,17609776457938	-1,75748207291917	0,0788356748752673	0,999976227669273	jph3	junctophilin 3 [Source:ZFIN;Acc:ZDB-GENE-060503-415]	569861	461,840152625481	515,041026435236	659,945311629704	371,968377084436	320,274794322202	682,685924622769
ENSDARG00000001414	177,693325158436	0,378534309242985	0,215386224507964	1,75746759156823	0,0788381411564799	0,999976227669273	mctp2a	multiple C2 domains, transmembrane 2a [Source:ZFIN;Acc:ZDB-GENE-040724-63]	562393	127,6279578684	206,252127290999	129,887933982113	205,532076226836	248,90436661809	147,955488964181
ENSDARG00000062401	815,745543730596	-0,281833996485649	0,160397686166848	-1,75709515031583	0,0789015922269308	0,999976227669273	znf319b	zinc finger protein 319b [Source:ZFIN;Acc:ZDB-GENE-090406-2]	792588	870,682254949677	888,652022728074	903,485187846165	589,787696998746	683,371845266871	958,494254594041
ENSDARG00000052455	232,171234355377	0,337206619183545	0,191946320012717	1,75677563998728	0,0789560588049058	0,999976227669273	porcnl	porcupine O-acyltransferase like [Source:ZFIN;Acc:ZDB-GENE-030131-5931]	333999	194,686715392474	201,537792952919	218,708359425763	250,212962363104	281,02105908494	246,860516913063
ENSDARG00000098683	978,118242770422	-0,272071903744197	0,154902883117469	-1,75640309766136	0,0790196043066432	0,999976227669273	zmiz2	zinc finger, MIZ-type containing 2 [Source:ZFIN;Acc:ZDB-GENE-090313-285]	100333571	1006,96295572441	981,760125905153	1184,27233924867	667,979247737216	812,730745480574	1215,00404252651
ENSDARG00000010149	21436,0633525134	0,205459057329282	0,116980372993853	1,75635495144197	0,0790278197656681	0,999976227669273	atp5fa1	ATP synthase F1 subunit alpha [Source:ZFIN;Acc:ZDB-GENE-060201-1]	553755	18270,2666467204	19952,2415023389	21498,3631907158	22691,188024304	21038,2178264796	25166,1029245216
ENSDARG00000095897	2044,86120456275	0,262547793718773	0,149497348732516	1,75620367815706	0,0790536368942057	0,999976227669273	atp5f1e	ATP synthase F1 subunit epsilon [Source:ZFIN;Acc:ZDB-GENE-110411-22]	798291	1792,19937447406	1949,37724879607	1772,5882755206	2536,75731038665	2598,77569877597	1619,46931942315
ENSDARG00000008772	624,818410191349	0,264673477543108	0,150724814910067	1,75600466121674	0,079087612665844	0,999976227669273	cacng1a	calcium channel, voltage-dependent, gamma subunit 1a [Source:ZFIN;Acc:ZDB-GENE-030131-732]	322013	645,71093938504	532,719780203036	513,821385899828	850,05385874251	664,637107994542	541,967388923141
ENSDARG00000014676	1110,48821020203	0,242069967792081	0,137955016808137	1,75470217316376	0,0793102641251624	0,999976227669273	bckdhb	branched chain keto acid dehydrogenase E1 subunit beta [Source:ZFIN;Acc:ZDB-GENE-030124-2]	569980	974,515169825663	1033,61780362403	1040,058530195	1265,58609980981	1266,82509174799	1082,32656600971
ENSDARG00000063133	2599,15279908863	-0,303605481311861	0,173219832520463	-1,7527177857997	0,0796504612248453	0,999976227669273	slc4a10a	solute carrier family 4 member 10a [Source:ZFIN;Acc:ZDB-GENE-100215-3]	798983	2795,91755160859	2143,84354024186	3370,4008751682	1612,9799895193	1650,44114065759	4021,33369733624
ENSDARG00000075110	573,696791557147	-0,262716517765528	0,149891559288426	-1,75271055296716	0,0796517033650977	0,999976227669273	dab2ipb	DAB2 interacting protein b [Source:ZFIN;Acc:ZDB-GENE-030131-2449]	558237	597,039260536921	605,791962443276	671,40601168695	498,191880419395	467,476301461933	602,27533279441
ENSDARG00000006206	80,8885255483573	-0,493107561077723	0,281445465422295	-1,75205367170453	0,0797645794277754	0,999976227669273	pou4f3	POU class 4 homeobox 3 [Source:NCBI gene;Acc:30534]	30534	83,2826504734473	93,1081031770793	106,966533867622	59,2021741305559	61,5569938947965	81,2146977466428
ENSDARG00000013016	94,5904690182663	0,464813634260962	0,265395097444434	1,75140248910695	0,0798766045487749	0,999976227669273	pole4	polymerase (DNA-directed), epsilon 4, accessory subunit [Source:ZFIN;Acc:ZDB-GENE-050522-309]	553610	86,5274290633219	89,5723524235194	62,078791976745	131,808614101992	111,516293287675	86,0393332563443
ENSDARG00000009553	2167,8092685855	-0,217248413397356	0,124077209275375	-1,75091311826008	0,079960876781251	0,999976227669273	gng3	guanine nucleotide binding protein (G protein), gamma 3 [Source:ZFIN;Acc:ZDB-GENE-010705-1]	114462	2207,531033978	2225,16580757374	2552,87093775137	1992,76752167758	1784,2606926028	2244,2596179295
ENSDARG00000025011	1831,36208217326	-0,271608704854264	0,155140894343075	-1,75072282523804	0,0799936657444464	0,999976227669273	synj1	synaptojanin 1 [Source:ZFIN;Acc:ZDB-GENE-030131-9180]	337236	1658,08185942591	1554,55174798187	2612,08455471381	1077,92637803748	1237,38479032004	2848,14316256048
ENSDARG00000060893	1405,8197094931	-0,2229644509997	0,127382013178692	-1,75036055276442	0,0800561183010673	0,999976227669273	col8a2	collagen, type VIII, alpha 2 [Source:ZFIN;Acc:ZDB-GENE-060503-488]	794479	1335,76718616503	1457,90789405123	1751,57699208231	1148,2987737021	1273,07000417209	1468,29740678584
ENSDARG00000063056	735,502973891262	-0,303063610246211	0,17314629044164	-1,75033267806774	0,0800609252922694	0,999976227669273	tulp4b	TUB like protein 4b [Source:ZFIN;Acc:ZDB-GENE-130530-708]	562633	775,502082980023	584,577457921916	1002,81125500896	509,362101953462	416,624871722753	1124,14007376046
ENSDARG00000114226	220,229349921667	0,337204184517633	0,192661790777506	1,7502390232999	0,0800770777740323	0,999976227669273	CABZ01102109.1		NA	222,808129838054	187,394789938679	174,77567587299	266,968294664205	234,630281077268	234,798928138809
ENSDARG00000104693	1320,12897245362	0,252466435874124	0,14425166914184	1,75018034367339	0,0800871995006942	0,999976227669273	il6st	interleukin 6 signal transducer [Source:ZFIN;Acc:ZDB-GENE-080104-6]	100006778	1255,72931428146	1006,51038118007	1365,73342348839	1376,17129299707	1476,47572312881	1440,15369964591
ENSDARG00000005453	927,144852290859	-0,272980238999165	0,156088117272506	-1,74888546142551	0,0803108201630085	0,999976227669273	foxp2	forkhead box P2 [Source:ZFIN;Acc:ZDB-GENE-041203-2]	555242	999,391805681368	862,723183868634	1140,3396556959	699,255868032604	656,607934877829	1204,55066558882
ENSDARG00000103176	14,7514074345069	-1,10311300833605	0,631032599913306	-1,7481077974222	0,0804453630520965	0,999976227669273	nr5a1a	nuclear receptor subfamily 5, group A, member 1a [Source:ZFIN;Acc:ZDB-GENE-010504-1]	83916	18,3870786759559	25,9288388594398	16,2359917477641	11,1702215340672	7,13704277041118	9,6492710194031
ENSDARG00000055592	946,531039617614	0,241371677241213	0,138088092891864	1,74795431080527	0,0804719392431915	0,999976227669273	capn2b	calpain 2, (m/II) large subunit b [Source:ZFIN;Acc:ZDB-GENE-050522-84]	563053	847,968804820555	1001,79604684199	738,260095354213	1020,95824821374	1275,746395211	794,456647264189
ENSDARG00000089562	159,849699563446	-0,417474424678599	0,238842480651364	-1,74790691982463	0,0804801464271107	0,999976227669273	BX957322.1	protocadherin alpha-C2-like [Source:NCBI gene;Acc:100006797]	100006797	195,768308255766	137,894279388839	203,427426016103	121,755414721332	84,7523828986328	215,500386100003
ENSDARG00000075867	115,520982102413	-0,430933398750624	0,2465961396395	-1,74752694580137	0,0805459750216654	0,999976227669273	mrtfaa	myocardin related transcription factor Aa [Source:ZFIN;Acc:ZDB-GENE-121205-3]	797480	129,791143594983	122,572692790079	145,168867391773	82,6596393520969	104,379250517264	108,554298968285
ENSDARG00000076900	65,4256612170892	0,557456900513967	0,319003872404445	1,74749258155463	0,0805519306108977	0,999976227669273	prozb	protein Z, vitamin K-dependent plasma glycoprotein b [Source:ZFIN;Acc:ZDB-GENE-120816-1]	558106	51,9164574379932	24,7502552749198	83,0900754150279	89,3617722725372	35,6852138520559	107,750193050001
ENSDARG00000059773	700,846485107208	-0,316694557968524	0,181232312362757	-1,74745084824953	0,0805591637957455	0,999976227669273	SRCIN1	si:ch211-278a6.1 [Source:ZFIN;Acc:ZDB-GENE-060503-699]	565863	709,52491831924	557,470035477956	988,485379937401	407,713085993451	444,280912458096	1097,6045784571
ENSDARG00000005643	461,617884895581	0,280473525513314	0,160528164393805	1,74719200566738	0,080604037979375	0,999976227669273	gcat	glycine C-acetyltransferase [Source:ZFIN;Acc:ZDB-GENE-060518-3]	402822	430,473959590027	416,040005335557	400,169443665479	509,362101953462	575,424073364402	438,237725464557
ENSDARG00000068745	2087,29250272751	-0,287763704157861	0,1647716366697	-1,74643955703802	0,0807346013537669	0,999976227669273	map4l	microtubule associated protein 4 like [Source:ZFIN;Acc:ZDB-GENE-070912-581]	100537884	2044,21051162098	1706,58903038495	2877,59077270666	1273,40525488366	1295,37326282963	3326,58618393922
ENSDARG00000078324	510,567225109512	-0,275427921559519	0,157768654599941	-1,7457708710132	0,0808507744869836	0,999976227669273	si:ch211-263k4.2	si:ch211-263k4.2 [Source:ZFIN;Acc:ZDB-GENE-081104-207]	796720	509,430238610308	599,899044520676	565,394536157431	401,010953073011	450,525824882206	537,142753413439
ENSDARG00000096905	428,262001419833	0,286628721689259	0,164186537450264	1,74575045031378	0,0808543243803627	0,999976227669273	si:ch73-23l24.1	si:ch73-23l24.1 [Source:ZFIN;Acc:ZDB-GENE-131127-400]	100334274	429,392366726735	410,147087412957	306,57372653131	581,968541924899	517,435600854811	324,054685068287
ENSDARG00000053217	2562,54382939433	0,250438936387623	0,143459508245472	1,74571166073634	0,0808610678311235	0,999976227669273	cox7a2a	cytochrome c oxidase subunit 7A2a [Source:ZFIN;Acc:ZDB-GENE-050522-153]	554103	2501,72429279329	2504,49011710498	1888,15033443115	3543,1942706061	3167,06272936996	1770,64123206047
ENSDARG00000068947	422,859096413563	0,281110692951243	0,161163578191534	1,74425695995133	0,0811142930329037	0,999976227669273	si:ch211-264e16.1	si:ch211-264e16.1 [Source:ZFIN;Acc:ZDB-GENE-060503-226]	101886093	361,252016339369	528,005445864956	264,551159654744	453,510994283126	589,698158905224	340,136803433959
ENSDARG00000089271	1411,87079162149	-0,28394166421101	0,16280637646505	-1,74404510668514	0,0811512247650787	0,999976227669273	nexmifa	neurite extension and migration factor a [Source:ZFIN;Acc:ZDB-GENE-110411-102]	NA	1592,10469476512	1277,58460561967	1695,22855013419	1024,30931467396	970,637816775921	1911,3597677601
ENSDARG00000058079	296,473576285642	0,312181726035965	0,17905739914441	1,74347291721907	0,0812510410255117	0,999976227669273	txndc17	thioredoxin domain containing 17 [Source:NCBI gene;Acc:445062]	445062	258,500694326674	304,074564806158	227,303884468697	360,798155550369	376,47900613919	251,685152422764
ENSDARG00000008880	561,161229187138	0,263450568702876	0,151127724233315	1,74323123066522	0,0812932322428765	0,999976227669273	usp28	ubiquitin specific peptidase 28 [Source:ZFIN;Acc:ZDB-GENE-041008-142]	567050	467,248116941938	533,898363787556	529,102319309488	587,553652691932	582,561116134813	666,603806257097
ENSDARG00000063358	1578,93441815179	0,220474934464135	0,126519576165947	1,74261518371634	0,0814008559772237	0,999976227669273	micu1	mitochondrial calcium uptake 1 [Source:NCBI gene;Acc:561210]	561210	1539,10664446384	1463,80081197383	1367,6435401646	1883,29935064372	1671,85226896882	1547,90389269591
ENSDARG00000061248	492,344394802622	-0,277383192397476	0,159186636057656	-1,74250300946752	0,0814204653175748	0,999976227669273	xylt1	xylosyltransferase I [Source:ZFIN;Acc:ZDB-GENE-111017-2]	560951	528,898910149555	549,219950386316	537,697844352422	407,713085993451	417,517002069054	513,019575864931
ENSDARG00000100620	431,088999248891	-0,308831329799952	0,177362607851436	-1,74124260767883	0,0816410615814316	0,999976227669273	taok2b	TAO kinase 2b [Source:ZFIN;Acc:ZDB-GENE-110603-3]	100151551	535,388467329304	432,540175518837	456,517885613602	375,319443544656	305,108578435078	481,659445051871
ENSDARG00000034497	498,682061798024	0,265533691306904	0,152575229475295	1,74034600649182	0,0817982802235012	0,999976227669273	fbxl14a	F-box and leucine-rich repeat protein 14a [Source:ZFIN;Acc:ZDB-GENE-030131-5920]	333988	479,145638438145	483,219269653197	395,39415197496	599,840896379406	566,502769901388	467,98964444105
ENSDARG00000033901	468,836970019297	-0,278473912122211	0,160017003819154	-1,74027700479215	0,0818103898136948	0,999976227669273	msi2a	musashi RNA-binding protein 2a [Source:ZFIN;Acc:ZDB-GENE-030826-25]	100002680	514,838202926765	441,968844194997	577,81029455278	392,074775845757	344,36231367234	541,967388923141
ENSDARG00000069495	95,7580428476228	0,458950200698216	0,263865738551743	1,73933229534542	0,0819763297724981	0,999976227669273	tmem179b	transmembrane protein 179B [Source:ZFIN;Acc:ZDB-GENE-091204-145]	793616	102,751322012695	66,0006807331195	74,494550372094	128,457547641772	99,9185987857566	102,9255575403
ENSDARG00000029482	269,632380142296	-0,398053299668222	0,229080568809052	-1,73761267373147	0,0822790851548532	0,999976227669273	ush2a	Usher syndrome 2A (autosomal recessive, mild) [Source:ZFIN;Acc:ZDB-GENE-060503-794]	568982	364,496794929244	339,432072341758	220,618476101971	178,723544545074	251,580757656994	262,942635278734
ENSDARG00000096457	719,079411572996	-0,262037187378814	0,150803970314578	-1,73760138298881	0,0822810759869909	0,999976227669273	si:dkey-118j18.2	si:dkey-118j18.2 [Source:ZFIN;Acc:ZDB-GENE-030131-8692]	100331646	721,422439815447	768,436497107035	862,417679307703	642,287738208861	712,812146694817	607,099968304112
ENSDARG00000004301	303,959209235906	0,314753269558928	0,181143933293468	1,73758659115015	0,082283684206484	0,999976227669273	rhogb	ras homolog family member Gb [Source:ZFIN;Acc:ZDB-GENE-030131-8877]	336933	283,377330182379	253,395470671798	273,146684697678	374,20242139125	354,175747481655	285,457600990675
ENSDARG00000062323	1090,13253292782	-0,294281436218792	0,169390076248995	-1,73730033503387	0,0823341724588144	0,999976227669273	adam23a	ADAM metallopeptidase domain 23a [Source:ZFIN;Acc:ZDB-GENE-070810-2]	794175	1212,4655997498	1015,93904985623	1298,87933982113	780,798485231294	738,683926737557	1494,02879617091
ENSDARG00000089399	123,21447022944	0,420887137010322	0,242272228786498	1,73724879289086	0,0823432658415413	0,999976227669273	tmem176l.2	transmembrane protein 176l.2 [Source:ZFIN;Acc:ZDB-GENE-080829-12]	NA	105,996100602569	100,179604684199	108,87665054383	148,563946403093	153,44641956384	122,224099579106
ENSDARG00000053454	149,390368544278	-0,481934002114531	0,277422786405736	-1,7371824728546	0,0823549676292734	0,999976227669273	cntn3b	contactin 3b [Source:ZFIN;Acc:ZDB-GENE-130530-645]	556251	201,176272572223	148,501531649519	161,404859139537	86,0107058123171	99,0264684394552	200,222373652614
ENSDARG00000077236	366,265232992852	-0,309571023399129	0,178241704738027	-1,73680466002121	0,0824216562448719	0,999976227669273	hspb6	heat shock protein, alpha-crystallin-related, b6 [Source:ZFIN;Acc:ZDB-GENE-080214-7]	792610	485,635195617894	330,003403665598	385,843568593923	472,500370891041	270,315494929324	253,293364259331
ENSDARG00000013475	5448,51520430162	0,21304341887682	0,122665830607035	1,73677883908285	0,0824262155561821	0,999976227669273	cct4	chaperonin containing TCP1, subunit 4 (delta) [Source:ZFIN;Acc:ZDB-GENE-040426-1421]	393555	4371,79835342434	5445,05616048236	5341,64128501438	5572,8235233461	6433,15192717938	5526,61997636312
ENSDARG00000093316	108,364755077997	-0,436294958645606	0,251292123043601	-1,73620626608302	0,0825273697192584	0,999976227669273	adgrf8	adhesion G protein-coupled receptor F8 [Source:ZFIN;Acc:ZDB-GENE-130531-41]	100537224	127,6279578684	132,001361466239	114,607000572452	84,8936836589104	94,5658167079482	96,492710194031
ENSDARG00000089086	232,823590243582	0,381229165465588	0,219691046297595	1,73529678104939	0,0826882516237208	0,999976227669273	mustn1b	musculoskeletal, embryonic nuclear protein 1b [Source:ZFIN;Acc:ZDB-GENE-111129-2]	563713	216,318572658305	187,394789938679	192,921784296961	234,57465221541	363,097050944669	202,634691407465
ENSDARG00000104101	524,21077601247	-0,329695509840055	0,190027628112169	-1,73498723904212	0,0827430655103228	0,999976227669273	RIMBP2	si:ch73-287m6.1 [Source:ZFIN;Acc:ZDB-GENE-100920-2]	100535071	634,895010752125	500,898023420996	589,270994610025	373,085399237843	368,449833022477	678,665395031351
ENSDARG00000075405	274,287397656352	-0,319568655469474	0,184216422698091	-1,73474574518912	0,0827858498353942	0,999976227669273	adck5	aarF domain containing kinase 5 [Source:ZFIN;Acc:ZDB-GENE-081104-149]	100001584	303,927594584918	261,645555763438	348,596293407876	213,351231300683	239,983063155076	278,220647726123
ENSDARG00000079293	65,8240332286635	-0,542281162439249	0,312645257277638	-1,73449348683926	0,0828305603994819	0,999976227669273	gdpd4b	glycerophosphodiester phosphodiesterase domain containing 4b [Source:ZFIN;Acc:ZDB-GENE-050309-133]	571892	77,8746861569897	95,4652703461193	60,1686753005374	42,4468418294552	73,1546883967146	45,8340373421647
ENSDARG00000042533	1175,93812128041	0,25200022976403	0,145299409448289	1,73435136949896	0,0828557580593023	0,999976227669273	gstm.1	glutathione S-transferase mu, tandem duplicate 1 [Source:ZFIN;Acc:ZDB-GENE-030911-2]	324366	1074,02171324848	1142,04749339987	980,844913232571	1557,12888184896	1290,02048075182	1011,56524520076
ENSDARG00000074558	634,442366871358	-0,303849681303165	0,175197683599085	-1,73432476423879	0,0828604759099712	0,999976227669273	cntnap2b	contactin associated protein like 2b [Source:ZFIN;Acc:ZDB-GENE-070912-26]	563345	612,181560623002	654,113889408595	789,833245611817	393,191797999164	480,858256656454	876,475450929115
ENSDARG00000034668	1690,77203001481	-0,272059748382097	0,156944400441626	-1,73347852880732	0,0830106505458374	0,999976227669273	celf3a	cugbp, Elav-like family member 3a [Source:NCBI gene;Acc:57922]	57922	1605,08380912462	1962,34166822579	1905,34138451702	1151,64984016232	1375,66499399676	2144,55048406234
ENSDARG00000000212	2242,41180374832	0,251510851963726	0,145101599502107	1,73334307014359	0,0830347097751487	0,999976227669273	krt97	keratin 97 [Source:ZFIN;Acc:ZDB-GENE-040718-78]	436656	1781,38344584114	1896,34098749267	2497,47755414136	2542,34242115368	2395,36997981925	2341,55643404182
ENSDARG00000091699	3718,58394756627	0,233608805725787	0,134785978878685	1,73318328560012	0,0830630968613916	0,999976227669273	capn2a	calpain 2, (m/II) large subunit a [Source:ZFIN;Acc:ZDB-GENE-050320-69]	541374	3495,70813415821	3758,50305103425	2862,309839297	4261,43951524662	5152,94488023688	2780,59826542466
ENSDARG00000105003	639,307415963832	-0,294352455071299	0,169853781805911	-1,73297557429513	0,0831000102992557	0,999976227669273	scn1bb	sodium channel, voltage-gated, type I, beta b [Source:ZFIN;Acc:ZDB-GENE-090408-1]	100005325	761,441375757233	619,934965457516	707,698228534893	564,096187470391	413,948480683849	768,725257879114
ENSDARG00000026403	20,9322678005124	0,920258370089151	0,531040549120272	1,73293427707858	0,0831073510224248	0,999976227669273	hephl1b	hephaestin-like 1b [Source:ZFIN;Acc:ZDB-GENE-091204-388]	101886332	17,3054858126644	14,1430030142399	11,4607000572452	26,8085316817612	36,5773441983573	19,2985420388062
ENSDARG00000102198	115,175664450383	-0,455099733347883	0,262825325862776	-1,73156727516242	0,0833506370126667	0,999976227669273	si:ch73-233f7.3	si:ch73-233f7.3 [Source:ZFIN;Acc:ZDB-GENE-141215-57]	108192078	147,096629407647	109,608273360359	138,483459025046	83,7766615055036	71,3704277041118	140,718535699629
ENSDARG00000074860	226,025707760749	-0,364410884941976	0,210663184602286	-1,72982709641437	0,0836611717095629	0,999976227669273	slc5a7a	solute carrier family 5 member 7a [Source:ZFIN;Acc:ZDB-GENE-090313-273]	100005589	242,276801377301	188,573373523199	321,85465994097	137,393724869026	159,69133198795	306,364354866048
ENSDARG00000079670	504,838704281616	-0,33628473340937	0,194438790152795	-1,72951463617475	0,0837170292891985	0,999976227669273	lrrc7	leucine rich repeat containing 7 [Source:ZFIN;Acc:ZDB-GENE-130530-876]	566023	622,997489255918	407,789920243917	620,78791976745	356,330066936742	300,647926703571	720,478902782098
ENSDARG00000042934	1821,34784956491	0,225960724217824	0,130703967147566	1,72879774921225	0,0838452991452859	0,999976227669273	ccn2a	cellular communication network factor 2a [Source:ZFIN;Acc:ZDB-GENE-030131-102]	321449	1638,61318788666	1724,26778415275	1664,66668331487	2156,96977822837	1984,99002052061	1758,57964328621
ENSDARG00000004115	579,083293224981	0,25591316213508	0,148069031398966	1,72833684206073	0,0839278515114371	0,999976227669273	mgat4b	alpha-1,3-mannosyl-glycoprotein 4-beta-N-acetylglucosaminyltransferase B [Source:NCBI gene;Acc:431727]	431727	560,265103185009	506,790941343596	514,776444237932	695,904801572384	613,785678255362	582,976790755604
ENSDARG00000056160	5542,7258488942	0,205157914406371	0,118749242068571	1,72765662190841	0,0840498048903887	0,999976227669273	hspd1	heat shock 60 protein 1 [Source:ZFIN;Acc:ZDB-GENE-021206-1]	282676	4617,31993339152	5428,55599029908	5401,80996031492	5521,44050428939	6549,12887219856	5738,09983287171
ENSDARG00000071013	52,3158779331471	-0,601285627582726	0,348037716902299	-1,72764501771375	0,0840518865940174	0,999976227669273	arl6ip6	ADP-ribosylation factor-like 6 interacting protein 6 [Source:ZFIN;Acc:ZDB-GENE-070410-117]	100037347	63,8139789341999	49,5005105498396	76,4046670483015	34,6276867556082	43,7143869687685	45,8340373421647
ENSDARG00000045014	5562,5017722074	-0,209014625349138	0,120985564763714	-1,72759969966124	0,084060016705237	0,999976227669273	tuba2	tubulin, alpha 2 [Source:ZFIN;Acc:ZDB-GENE-040426-1970]	406303	5917,39455506793	5008,98023420996	6870,68968431851	4917,13151929636	4058,30094532506	6602,51369502657
ENSDARG00000032430	4374,14971931713	0,20850773813288	0,120773228170374	1,72644005042855	0,0842682757655097	0,999976227669273	ppp2r1bb	protein phosphatase 2, regulatory subunit A, beta b [Source:ZFIN;Acc:ZDB-GENE-040927-20]	449548	3989,99607268243	3936,46917229677	4248,09948788556	4876,91872177372	4719,3695319344	4474,0453293299
ENSDARG00000101556	22,6519693232771	0,957715979299098	0,554860726867651	1,72604751593374	0,0843388647622486	0,999976227669273	si:ch1073-475a24.1	si:ch1073-475a24.1 [Source:ZFIN;Acc:ZDB-GENE-141216-92]	101886961	23,7950429924135	2,35716716903998	20,0562251001791	40,2127975226418	4,46065173150699	45,0299314238811
ENSDARG00000116871	2426,72034448306	-0,247090136472917	0,143170709206029	-1,7258427917497	0,0843756990426168	0,999976227669273	BX284638.2	wu:fb95e10 [Source:NCBI gene;Acc:568650]	568650	2274,58979150208	2570,4907978381	2943,48979803582	1585,05443568413	2088,47714069157	3098,22010314668
ENSDARG00000100427	795,39772427383	-0,249663217374032	0,144684075340871	-1,72557495899831	0,0844239075648713	0,999976227669273	BX547934.2		NA	810,113054605351	1118,47582170947	680,001536729883	672,447336350843	844,847437947424	646,501158300008
ENSDARG00000099850	683,824870289525	-0,287766307835706	0,166805443485174	-1,72516137257405	0,084498394780398	0,999976227669273	iqsec3a	IQ motif and Sec7 domain ArfGEF 3a [Source:ZFIN;Acc:ZDB-GENE-041210-343]	797355	783,073233023063	594,006126598076	846,181687559939	518,298279180716	456,770737306316	904,619158069041
ENSDARG00000037383	38,4698205501207	-0,728225125834853	0,422210835231273	-1,72479023527654	0,0845652821373456	0,999976227669273	pax5	paired box 5 [Source:ZFIN;Acc:ZDB-GENE-001030-2]	60636	44,3453073949525	42,4290090427197	52,5282085957073	25,6915095283545	15,1662158871238	50,6586728518663
ENSDARG00000101131	296,383547891927	-0,321855918600899	0,186634269055726	-1,72452744198226	0,0846126693476778	0,999976227669273	pbx1b	pre-B-cell leukemia homeobox 1b [Source:ZFIN;Acc:ZDB-GENE-070424-11]	570960	330,967416167206	274,609975193158	375,337926874781	216,702297760903	221,248325882747	359,435345472765
ENSDARG00000079468	74,4964329099875	-0,503189046881601	0,291950995595344	-1,72353941063123	0,0847910246300036	0,999976227669273	rhobtb1	Rho related BTB domain containing 1 [Source:ZFIN;Acc:ZDB-GENE-130530-871]	100537290	91,9353933797795	73,0721822402395	96,4608921484807	62,553240590776	48,1750387002755	74,781850400374
ENSDARG00000075161	1287,83210320136	0,222292975792657	0,128986158537461	1,72338627890913	0,0848186945261477	0,999976227669273	defbl1	defensin, beta-like 1 [Source:ZFIN;Acc:ZDB-GENE-070207-1]	100009619	1429,86576527139	1132,61882472371	997,080904980335	1714,62900547931	1323,02930356497	1129,76881518845
ENSDARG00000000887	117,72959899339	0,423801008398796	0,245976174009772	1,72293519933341	0,08490024408866	0,999976227669273	zgc:56699	zgc:56699 [Source:ZFIN;Acc:ZDB-GENE-040426-2099]	405758	84,3642433367389	114,322607698439	102,191242177103	127,340525488366	162,367723026854	115,791252232837
ENSDARG00000059815	102,961884904124	-0,443358202283005	0,257372406848037	-1,72263300371893	0,0849549127519649	0,999976227669273	oaz2b	ornithine decarboxylase antizyme 2b [Source:ZFIN;Acc:ZDB-GENE-070313-1]	790945	139,525479364607	96,6438539306393	119,382292262971	107,234126727045	79,3996008208244	75,5859563186576
ENSDARG00000104839	739,400939057731	-0,257862167038727	0,149694374486308	-1,72259089844631	0,0849625320607409	0,999976227669273	mansc1	MANSC domain containing 1 [Source:ZFIN;Acc:ZDB-GENE-070209-77]	100009658	726,830404131904	808,508338980714	866,237912660118	525,000412101156	673,558411457556	836,270155014935
ENSDARG00000069909	227,833419243241	0,336777429621493	0,195514415838471	1,72251968315078	0,0849754203347066	0,999976227669273	HTRA2	si:dkey-33c12.12 [Source:ZFIN;Acc:ZDB-GENE-081028-30]	100149563	190,360343939308	212,145045213599	199,607192663688	274,787449738052	272,991885968228	217,10859793657
ENSDARG00000042069	833,57876974101	0,252349228341819	0,146559188196866	1,72182468698482	0,085101281130176	0,999976227669273	pebp1	phosphatidylethanolamine binding protein 1 [Source:ZFIN;Acc:ZDB-GENE-040426-2621]	406627	700,872175412907	784,936667290314	795,56359564044	981,862472844503	885,885433877288	852,352273380607
ENSDARG00000021352	752,949688837666	-0,273934527874712	0,159142337615847	-1,72131773341146	0,0851931832761805	0,999976227669273	gria1a	glutamate receptor, ionotropic, AMPA 1a [Source:ZFIN;Acc:ZDB-GENE-020125-1]	798689	819,847390374975	727,186071648835	899,66495449375	565,213209623798	567,394900247689	938,391606636951
ENSDARG00000074921	708,762035072592	-0,286187815181587	0,166359894386099	-1,72029332092134	0,0853791369261255	0,999976227669273	fam117ba	family with sequence similarity 117 member Ba [Source:ZFIN;Acc:ZDB-GENE-131127-569]	570653	731,15677558507	697,721482035835	869,10308767443	492,606769652361	522,788382932619	939,195712555235
ENSDARG00000116769	484,418338993549	-0,331567597896612	0,192803367453435	-1,71971891505832	0,0854835478574577	0,999976227669273	ZNF521	zinc finger protein 521 [Source:HGNC Symbol;Acc:HGNC:24605]	NA	535,388467329304	464,361932300877	579,720411228988	331,755579561794	315,814142590695	679,469500949635
ENSDARG00000103837	733,131089260936	0,261790691840795	0,152256487967085	1,71940582195347	0,0855405028807688	0,999976227669273	CU633479.2	myosin-7 [Source:NCBI gene;Acc:100329813]	100329813	631,65023216225	668,256892422835	688,597061772817	627,766450214574	910,865083573727	871,650815419413
ENSDARG00000006266	909,58483007601	-0,239148028813657	0,139093892707374	-1,71932803201344	0,0855546584686642	0,999976227669273	stat1a	signal transducer and activator of transcription 1a [Source:ZFIN;Acc:ZDB-GENE-980526-499]	30768	912,864376618046	921,652363094633	1116,46319724331	843,35172582207	711,920016348516	951,257301329489
ENSDARG00000059483	1023,8747763621	-0,266758581411528	0,155158255286087	-1,71926773035484	0,085565632982435	0,999976227669273	tead1b	TEA domain family member 1b [Source:ZFIN;Acc:ZDB-GENE-091013-5]	100006454	1281,68754300046	1149,11899490699	935,00211300359	890,266656265152	887,669694569891	999,503656426504
ENSDARG00000005670	307,877888168291	-0,331873154052879	0,193075623764684	-1,71887650849886	0,0856368604831337	0,999976227669273	ttbk2a	tau tubulin kinase 2a [Source:ZFIN;Acc:ZDB-GENE-120928-3]	100331590	346,109716253288	276,967142362198	392,528976960649	215,585275607496	213,219152766034	402,857065060079
ENSDARG00000092608	113,010688343797	-0,438885968600023	0,255627481575291	-1,71689665718025	0,0859980557940614	0,999976227669273	si:dkey-262g12.12	si:dkey-262g12.12 [Source:ZFIN;Acc:ZDB-GENE-161017-24]	798048	166,565300946895	153,215865987599	76,4046670483015	101,649015960011	107,055641556168	73,1736385638068
ENSDARG00000063626	2317,42512259914	0,218617656531862	0,127336200230076	1,71685393577676	0,0860058632432577	0,999976227669273	ddx21	DEAD (Asp-Glu-Ala-Asp) box helicase 21 [Source:ZFIN;Acc:ZDB-GENE-031113-10]	799650	2194,5519196185	2128,52195364311	2084,89235208053	2857,34266841438	2415,88897778419	2223,35286405413
ENSDARG00000101074	8334,26367492071	0,202268271589124	0,117839585688138	1,71647134032214	0,0860758091043249	0,999976227669273	glud1b	glutamate dehydrogenase 1b [Source:ZFIN;Acc:ZDB-GENE-030828-1]	373092	6974,11078250375	6538,78172691691	9844,74134917365	8547,45351786819	7677,67376026983	10422,8209127919
ENSDARG00000070029	313,500785237805	0,31040988058213	0,181030483367365	1,71468293520609	0,086403373922489	0,999976227669273	ehhadh	enoyl-CoA, hydratase/3-hydroxyacyl CoA dehydrogenase [Source:NCBI gene;Acc:100000859]	100000859	235,787244197552	253,395470671798	355,281701774602	346,276867556082	313,137751551791	377,125675675004
ENSDARG00000060374	121,733915975394	-0,446385378631659	0,260370295591658	-1,71442513293348	0,0864506759798571	0,999976227669273	ttll11	tubulin tyrosine ligase-like family, member 11 [Source:ZFIN;Acc:ZDB-GENE-061013-747]	558156	154,667779450688	114,322607698439	150,899217420396	75,9575064316566	103,487120170962	131,069264680225
ENSDARG00000104786	467,996833791344	-0,300933202157569	0,175580734417426	-1,71393064937369	0,0865414633018498	0,999976227669273	nlgn3a	neuroligin 3a [Source:ZFIN;Acc:ZDB-GENE-071219-1]	562702	494,287938524226	411,325670997477	613,14745306262	365,266244163996	277,452537699735	646,501158300008
ENSDARG00000087625	114,165004938777	0,437901054882119	0,255538023868442	1,71364342673153	0,08659423279908	0,999976227669273	si:ch211-173a9.6	si:ch211-173a9.6 [Source:ZFIN;Acc:ZDB-GENE-030131-4623]	569427	126,546365005108	86,0366016699594	81,1799587388204	135,159680562213	117,761205711785	138,306217944778
ENSDARG00000022689	970,495532542215	0,248998243479854	0,145379233469173	1,71274973418162	0,0867585911749175	0,999976227669273	itgb1b.2	integrin, beta 1b.2 [Source:ZFIN;Acc:ZDB-GENE-040426-2598]	405864	1054,55304170924	962,902788552833	595,956402976752	1420,85217913334	1193,67040335127	595,038379529858
ENSDARG00000034396	809,428938786661	0,237856745853444	0,138912468960002	1,71227786558118	0,0868454737474401	0,999976227669273	mars1	methionyl-tRNA synthetase 1 [Source:ZFIN;Acc:ZDB-GENE-030219-83]	338183	678,158725283786	820,294174825914	728,709511973176	825,479371367563	989,37255404825	814,559295221278
ENSDARG00000034211	1275,24074542824	0,237895859479345	0,138956121592073	1,71202144067985	0,0868927173039598	0,999976227669273	capn2l	calpain 2, (m/II) large subunit, like [Source:ZFIN;Acc:ZDB-GENE-050417-341]	445091	1261,13727859792	1424,90755368467	766,911845497326	1588,40550214435	1841,35703476609	768,725257879114
ENSDARG00000020984	1144,36519853815	0,233964638613849	0,136716005510557	1,71131856683586	0,0870223207026617	0,999976227669273	slc16a10	solute carrier family 16 member 10 [Source:NCBI gene;Acc:566499]	566499	957,209684012999	903,973609326834	1300,78945649733	1271,17121057684	1025,05776790031	1407,98946291457
ENSDARG00000013371	292,726306580429	0,308814340200564	0,180509896824142	1,71078896854847	0,0871200767383129	0,999976227669273	isoc2	isochorismatase domain containing 2 [Source:NCBI gene;Acc:492617]	492617	231,460872744386	261,645555763438	292,247851459753	315,000247260694	340,793792287134	315,209519967168
ENSDARG00000013931	3863,58056666271	0,22970923904159	0,134287550453194	1,71057732653821	0,0871591675112074	0,999976227669273	eif3m	eukaryotic translation initiation factor 3, subunit M [Source:NCBI gene;Acc:334626]	334626	3599,54104903419	3842,18248553517	3125,90594061364	4966,28049404626	4593,5791531059	3053,99427764108
ENSDARG00000009242	70,7169826858197	-0,516213064958549	0,301801692671599	-1,71043793820023	0,0871849205930938	0,999976227669273	fev	FEV transcription factor, ETS family member [Source:NCBI gene;Acc:791175]	791175	76,7930932936982	70,7150150711995	101,236183839	63,6702627441828	41,9301262761657	69,9572148906725
ENSDARG00000088383	4069,67689296477	0,228224514997127	0,133456178570267	1,71010827255901	0,0872458533274923	0,999976227669273	cox5aa	cytochrome c oxidase subunit 5Aa [Source:ZFIN;Acc:ZDB-GENE-050522-133]	554101	3524,91114146708	3851,61115421133	3839,33451917715	4892,55703192141	4515,07168263138	3794,57582838027
ENSDARG00000035694	4738,92395030954	-0,216739624769353	0,12674669030702	-1,71002196778742	0,087261810879187	0,999976227669273	stm	starmaker [Source:NCBI gene;Acc:386700]	386700	4699,52099100167	5357,84097522788	5213,66346770847	4582,02487327435	4668,51810219522	3911,97529244967
ENSDARG00000037030	837,716479667223	-0,2741970747284	0,160357480187304	-1,70991134562683	0,0872822681037786	0,999976227669273	casz1	castor zinc finger 1 [Source:ZFIN;Acc:ZDB-GENE-060130-108]	559053	854,458362000304	873,330436129314	989,440438275505	560,745121010171	711,027886002214	1037,29663458583
ENSDARG00000025566	12260,253475022	0,205748339809556	0,120373999236963	1,70924237055984	0,0874060633495094	0,999976227669273	slc25a3b	solute carrier family 25 member 3b [Source:ZFIN;Acc:ZDB-GENE-040426-1916]	322362	10163,7281363504	11629,0842284588	12426,2640370681	13224,4252741821	12711,9653044486	13406,053869624
ENSDARG00000053326	561,581341145862	-0,271727747539638	0,158986232756821	-1,70912753153452	0,0874273287937242	0,999976227669273	gna11b	guanine nucleotide binding protein (G protein), alpha 11b (Gq class) [Source:ZFIN;Acc:ZDB-GENE-041121-9]	493613	574,325810407799	559,827202646996	695,282470139544	402,127975226418	465,69204076933	672,232547685083
ENSDARG00000018691	1193,01967092898	-0,245166719768582	0,143503194729678	-1,70844084851498	0,0875545732092643	0,999976227669273	phf2	PHD finger protein 2 [Source:NCBI gene;Acc:503778]	503778	1203,81285684347	1314,12069673979	1340,90190669769	857,873013816357	1109,81015079894	1331,59940067763
ENSDARG00000016238	524,175197718419	0,272618785996126	0,159581267426837	1,70833826796815	0,0875735945114635	0,999976227669273	arl6ip5b	ADP-ribosylation factor-like 6 interacting protein 5b [Source:ZFIN;Acc:ZDB-GENE-040718-223]	436790	549,449174552094	418,397172504597	451,742593923083	682,500535731503	578,992594749607	463,969114849632
ENSDARG00000105341	4291,64250610878	-0,24438992764815	0,14317260744194	-1,70696009533288	0,0878294696687071	0,999976227669273	si:dkey-9l20.3	si:dkey-9l20.3 [Source:ZFIN;Acc:ZDB-GENE-090313-369]	571762	4275,53658859139	6054,3838736792	3295,90632479611	2943,35337422669	6505,41448522979	2675,26039012951
ENSDARG00000103732	244,199150703618	-0,32185024253703	0,188557869079657	-1,70690432654954	0,0878398365282483	0,999976227669273	plp1a	proteolipid protein 1a [Source:ZFIN;Acc:ZDB-GENE-001202-1]	64264	243,358394240593	264,002722932478	306,57372653131	218,936342067716	192,700154801102	239,62356364851
ENSDARG00000022569	231,70690257506	-0,334690771941283	0,196089292267964	-1,70682839470865	0,08785395308532	0,999976227669273	nkx6.1	NK6 homeobox 1 [Source:ZFIN;Acc:ZDB-GENE-040718-178]	436748	286,622108772254	236,895300488518	250,225284583187	213,351231300683	165,93624441206	237,21124589366
ENSDARG00000062973	630,808033201475	-0,290279713711429	0,170079502222393	-1,70672955834422	0,0878723305838238	0,999976227669273	ttll7	tubulin tyrosine ligase-like family, member 7 [Source:ZFIN;Acc:ZDB-GENE-070112-2112]	565243	606,773596306545	581,041707168356	847,136745898043	392,074775845757	453,20221592111	904,619158069041
ENSDARG00000100031	215,516866498831	0,331742809383244	0,194436923344896	1,70617187145465	0,0879760842324552	0,999976227669273	TADA1	transcriptional adaptor 1 [Source:HGNC Symbol;Acc:HGNC:30631]	NA	195,768308255766	207,430710875519	170,000384182471	254,681050976731	240,875193501377	224,345551201122
ENSDARG00000062550	620,321024674746	-0,278292875049446	0,163110375990515	-1,70616291795949	0,0879777507714777	0,999976227669273	rc3h1a	ring finger and CCCH-type domains 1a [Source:ZFIN;Acc:ZDB-GENE-050208-702]	568568	709,52491831924	663,542558084755	658,990253291601	488,138681038735	517,435600854811	684,294136459336
ENSDARG00000043757	582,578077529789	-0,253351253059788	0,148499540653249	-1,70607432147801	0,0879942428540244	0,999976227669273	ptbp3	polypyrimidine tract binding protein 3 [Source:ZFIN;Acc:ZDB-GENE-091116-1]	798982	657,608460881247	657,649640162155	586,405819595714	513,830190567089	562,934248516182	517,040105456349
ENSDARG00000076623	2809,33468937683	0,216927667825934	0,127174177104055	1,70575247873192	0,0880541743065588	0,999976227669273	col14a1b	collagen, type XIV, alpha 1b [Source:ZFIN;Acc:ZDB-GENE-030131-1985]	NA	2815,38622314784	3087,88899144238	1799,3299089875	3282,92810886234	4006,55738523958	1863,91751858137
ENSDARG00000075126	249,735212437132	-0,334238284281064	0,196089598098528	-1,70451817700764	0,0882843231417091	0,999976227669273	TMEM8B	si:dkey-84j12.1 [Source:ZFIN;Acc:ZDB-GENE-060526-342]	563965	255,2559157368	240,431051242078	329,4951266458	186,542699618921	165,044114065759	321,642367313437
ENSDARG00000040712	138,153199727911	0,38764400691781	0,227476019960658	1,7041093253911	0,0883606647621567	0,999976227669273	adprh	ADP-ribosylarginine hydrolase [Source:ZFIN;Acc:ZDB-GENE-040801-190]	445059	133,035922184857	117,858358451999	106,966533867622	186,542699618921	153,44641956384	131,069264680225
ENSDARG00000007024	690,937036708716	0,273544924725585	0,160537420447112	1,7039324785694	0,0883937024503547	0,999976227669273	uox	urate oxidase [Source:NCBI gene;Acc:436604]	436604	591,631296220464	460,826181547317	832,810870826487	883,564523344712	555,797205745771	820,992142567547
ENSDARG00000041645	1601,13805049617	0,260020255684275	0,152639191032694	1,70349602828137	0,0884752806459093	0,999976227669273	sb:cb37	sb:cb37 [Source:ZFIN;Acc:ZDB-GENE-030131-9800]	100006972	1472,04788693976	1539,23016138311	1285,50852308767	1561,59697046259	2433,73158471021	1314,71317639367
ENSDARG00000060682	1616,48262979438	0,25027458034046	0,146999550820515	1,70255336797623	0,0886516831160228	0,999976227669273	agr1	anterior gradient 1 [Source:ZFIN;Acc:ZDB-GENE-030131-7249]	335309	1569,391244636	1759,62529168835	984,665146584986	2055,32076226836	2413,21258674528	916,680746843294
ENSDARG00000088680	31,5536297869183	-0,731037069912381	0,429520219098397	-1,70198523237601	0,0887581366309941	0,999976227669273	hhla2b.1	HERV-H LTR-associating 2b, tandem duplicate 1 [Source:ZFIN;Acc:ZDB-GENE-131127-591]	103909755	43,263714531661	43,6075926272397	30,5618668193206	29,0425759885746	26,7639103890419	16,0821183656718
ENSDARG00000056379	333,691843875318	0,307574158199384	0,180726150746093	1,70187965012049	0,0887779312860246	0,999976227669273	si:ch73-86n18.1	si:ch73-86n18.1 [Source:ZFIN;Acc:ZDB-GENE-141216-19]	564061	283,377330182379	380,682497799957	224,438709454386	433,404595521806	439,820260726589	240,427669566794
ENSDARG00000041339	1260,03649524761	0,248081539221644	0,145781635808797	1,70173381472424	0,0888052784856819	0,999976227669273	zgc:92380	zgc:92380 [Source:ZFIN;Acc:ZDB-GENE-040801-221]	445086	1005,88136286112	1158,54766358315	1296,96922314492	1409,68195759927	1428,30068442854	1260,83807986867
ENSDARG00000015201	925,615515884084	0,237356026961923	0,139531243045229	1,70109591072004	0,0889249786781314	0,999976227669273	pcmt	protein-L-isoaspartate (D-aspartate) O-methyltransferase [Source:NCBI gene;Acc:30751]	30751	785,236418749646	835,615761424674	929,271762974967	1036,59655836143	938,521124309071	1028,45146948471
ENSDARG00000056892	843,9350659819	-0,232640690355416	0,136801642802303	-1,70056942000042	0,089023870495254	0,999976227669273	mpp6a	membrane protein, palmitoylated 6a (MAGUK p55 subfamily member 6) [Source:ZFIN;Acc:ZDB-GENE-050506-35]	402878	1000,47339854466	802,615421058114	933,091996327382	838,883637208443	686,048236305775	802,497706447024
ENSDARG00000052450	85,9243882105288	0,470565124818722	0,276712538846007	1,70055584319074	0,0890264218262488	0,999976227669273	hspb2	heat shock protein, alpha-crystallin-related, b2 [Source:ZFIN;Acc:ZDB-GENE-050417-260]	550439	91,9353933797795	62,4649299795596	63,0338503148487	111,702215340672	96,350077400551	90,0598628477623
ENSDARG00000051756	756,07103253622	0,241387976511456	0,141977515220379	1,70018454074767	0,089096219187476	0,999976227669273	pdhx	pyruvate dehydrogenase complex, component X [Source:ZFIN;Acc:ZDB-GENE-040426-1539]	393532	633,813417888833	698,900065620355	747,810678735251	799,787861839208	835,92613448441	820,188036649263
ENSDARG00000055270	66,6318521316618	-0,55321823138513	0,325507269639751	-1,69955722339902	0,0892142423291678	0,999976227669273	si:ch1073-358c10.1	si:ch1073-358c10.1 [Source:ZFIN;Acc:ZDB-GENE-050309-123]	503993	51,9164574379932	56,5720120569596	124,15758395349	23,457465221541	46,3907780076727	97,2968161123146
ENSDARG00000053404	2165,54623245956	0,210922445559444	0,124126053822597	1,69926005914034	0,0892701945895914	0,999976227669273	PPP2CA	zgc:56064 [Source:ZFIN;Acc:ZDB-GENE-040426-877]	393885	2011,76272572223	2089,62869535395	1912,98185122185	2468,61895902884	2437,30010609542	2072,9850573351
ENSDARG00000015206	1957,37904281476	-0,225459482144618	0,132750030222221	-1,69837612667359	0,0894367949539912	0,999976227669273	hnrnpua	heterogeneous nuclear ribonucleoprotein Ua [Source:ZFIN;Acc:ZDB-GENE-030131-3731]	566326	2039,88414016781	2235,77305983442	2042,86978520396	1570,53314768984	1828,86720991787	2026,34691407465
ENSDARG00000104480	186,114646032319	-0,361369333711015	0,212797691834701	-1,69818258175339	0,0894733069877794	0,999976227669273	hcn1	hyperpolarization activated cyclic nucleotide-gated potassium channel 1 [Source:ZFIN;Acc:ZDB-GENE-110520-1]	100334297	183,870786759559	170,894619755399	264,551159654744	132,925636255399	115,976945019182	248,46872874963
ENSDARG00000017244	1633,01520076359	-0,278949567651616	0,164271471455737	-1,69810110775552	0,0894886805563802	0,999976227669273	chd6	chromodomain helicase DNA binding protein 6 [Source:ZFIN;Acc:ZDB-GENE-130530-559]	570753	1799,7705245171	1654,73135266607	1848,03788423079	1054,46891281594	1478,25998382142	1962,82254653025
ENSDARG00000105239	296,164697220344	0,302463821401153	0,178148784381751	1,69781580295833	0,089542532326175	0,999976227669273	ecm1b	extracellular matrix protein 1b [Source:ZFIN;Acc:ZDB-GENE-121204-2]	100332249	272,561401549464	254,574054256318	267,416334669055	339,574734635641	346,146574364942	296,715083846645
ENSDARG00000100145	1037,06662360796	-0,285131054665133	0,167966522726951	-1,69754692801879	0,0895933068132946	0,999976227669273	CABZ01092282.1		NA	1061,04259888898	912,223694418474	1351,40754841683	676,915424964469	691,401018383584	1529,40945657539
ENSDARG00000010023	658,318832574807	-0,260307335632318	0,153353200575212	-1,69743660162247	0,089614147615589	0,999976227669273	CU856539.1	hippocampus abundant transcript 1 protein-like [Source:NCBI gene;Acc:557306]	557306	737,646332764819	537,434114541116	855,732270940977	565,213209623798	410,379959298643	843,507108279488
ENSDARG00000033566	307,527907214858	0,316292751723794	0,186356560708781	1,69724505818748	0,0896503396952605	0,999976227669273	cyp17a1	cytochrome P450, family 17, subfamily A, polypeptide 1 [Source:ZFIN;Acc:ZDB-GENE-040213-2]	399692	267,153437233006	383,039664968997	152,809334096603	388,723709385537	502,269384967687	151,171912637315
ENSDARG00000020007	41739,4834716393	0,19520656788292	0,115059416918179	1,69657185053992	0,0897776354751186	0,999976227669273	col1a2	collagen, type I, alpha 2 [Source:ZFIN;Acc:ZDB-GENE-030131-8415]	336471	38492,808411682	41934,0039372213	36161,373855623	47346,100994297	47782,5013479029	38720,1122831098
ENSDARG00000028228	1835,04742990289	-0,241793312831653	0,142547489139594	-1,6962298970757	0,0898423506264598	0,999976227669273	zbtb18	zinc finger and BTB domain containing 18 [Source:NCBI gene;Acc:100003157]	100003157	1932,80644670195	2100,23594761463	1911,07173454564	1471,11817603664	1579,96284329978	2015,08943121868
ENSDARG00000056427	2185,64144119722	-0,253629969286169	0,149550574062336	-1,69594781482049	0,0898957633327663	0,999976227669273	auts2a	activator of transcription and developmental regulator AUTS2 a [Source:ZFIN;Acc:ZDB-GENE-030616-571]	368890	2350,30129193248	2275,8449017081	2430,62347047409	1628,61829966699	1762,84956429156	2665,61111911011
ENSDARG00000070857	125,850702753307	-0,411391676294085	0,242579557064501	-1,69590414490162	0,0899040345831497	0,999976227669273	si:dkey-32e6.6	si:dkey-32e6.6 [Source:ZFIN;Acc:ZDB-GENE-081031-90]	561688	122,219993551942	123,751276374599	187,191434268339	93,8298608861641	111,516293287675	116,595358151121
ENSDARG00000058094	1363,98860855334	-0,225975667119133	0,133302112871827	-1,69521444372314	0,0900347478933659	0,999976227669273	ciarta	circadian associated repressor of transcription a [Source:ZFIN;Acc:ZDB-GENE-030131-7016]	564009	1612,65495916766	1495,62256875587	1294,10404813061	1505,74586279225	1142,81897361209	1132,98523886158
ENSDARG00000007136	333,782494662439	-0,331821735402847	0,195795042742518	-1,6947402281232	0,0901247107292783	0,999976227669273	gtf2h4	general transcription factor IIH, polypeptide 4 [Source:ZFIN;Acc:ZDB-GENE-030131-6779]	558670	393,699802238115	314,681817066838	393,484035298753	239,042740829037	236,41454176987	425,37203077202
ENSDARG00000079891	1350,76036175305	-0,262062405247557	0,154662433975719	-1,69441536972514	0,0901863809449623	0,999976227669273	dnajc6	DnaJ (Hsp40) homolog, subfamily C, member 6 [Source:ZFIN;Acc:ZDB-GENE-080104-2]	796345	1367,13337920049	1175,04783376643	1785,95909225405	912,607099333286	941,197515347975	1922,61725061607
ENSDARG00000046079	195,378505054622	0,339348417778392	0,200284576220229	1,69433125696735	0,0902023542107864	0,999976227669273	cacng6b	calcium channel, voltage-dependent, gamma subunit 6b [Source:ZFIN;Acc:ZDB-GENE-100922-272]	100003220	188,197158212725	133,179945050759	196,742017649376	239,042740829037	173,073287182471	242,035881403361
ENSDARG00000073769	176,997685111424	-0,396231845458236	0,233986826538988	-1,69339381758834	0,0903805308942236	0,999976227669273	magi2b	membrane associated guanylate kinase, WW and PDZ domain containing 2b [Source:ZFIN;Acc:ZDB-GENE-141211-6]	100001810	249,847951420342	162,644534663759	190,05660928265	136,276702715619	121,32972709699	201,830585489181
ENSDARG00000020136	92,9401355208414	0,452133470160193	0,267049926339781	1,69306719667438	0,0904426773689534	0,999976227669273	ptges	prostaglandin E synthase [Source:ZFIN;Acc:ZDB-GENE-050407-2]	544666	81,1194647468643	71,8935986557195	82,1350170769241	118,404348261112	104,379250517264	99,7091338671654
ENSDARG00000025206	538,9596819079	-0,276864262680892	0,163611380550486	-1,69220662859366	0,0906065831203548	0,999976227669273	syt2a	synaptotagmin IIa [Source:ZFIN;Acc:ZDB-GENE-060503-315]	567877	564,591474638176	427,825841180757	749,720795411459	412,181174607078	321,166924668503	758,271880941427
ENSDARG00000028469	57,3779203959173	-0,583362645595483	0,344791482630603	-1,69192881780226	0,090659546585497	0,999976227669273	rps6ka2	ribosomal protein S6 kinase, polypeptide 2 [Source:ZFIN;Acc:ZDB-GENE-090827-1]	571285	72,4667218405321	51,8576777188796	79,2698420626128	33,5106646022015	34,7930835057545	72,3695326455233
ENSDARG00000058725	32,5793032059961	0,740732400434555	0,437937401284251	1,69141159960843	0,0907582184104697	0,999976227669273	rfesd	Rieske (Fe-S) domain containing [Source:ZFIN;Acc:ZDB-GENE-050417-254]	550435	23,7950429924135	33,0003403665598	16,2359917477641	55,8511076703358	39,2537352372615	27,3396012216421
ENSDARG00000032705	948,136926281972	-0,292045167692262	0,172689029450284	-1,69116225056057	0,0908058185948236	0,999976227669273	foxg1b	forkhead box G1b [Source:ZFIN;Acc:ZDB-GENE-040426-2437]	405850	992,902248501619	1150,29757849151	958,878571456184	646,755826822488	819,867788250985	1120,11954416904
ENSDARG00000055052	1281,22387833167	-0,283797982197984	0,167834684601038	-1,6909376203888	0,0908487171899599	0,999976227669273	map2	microtubule-associated protein 2 [Source:ZFIN;Acc:ZDB-GENE-041010-118]	NA	1255,72931428146	1271,69168769707	1586,35189959036	767,394219390413	1008,99942166688	1797,17672736383
ENSDARG00000069981	4202,94727892466	-0,231040257188743	0,136700716319272	-1,69011738496772	0,0910054995306935	0,999976227669273	cspg5a	chondroitin sulfate proteoglycan 5a [Source:ZFIN;Acc:ZDB-GENE-080425-4]	558206	4144,66385213312	4114,43529355929	5173,55101750812	3228,19402334541	3084,09460716393	5472,74487983812
ENSDARG00000032725	16665,1215862603	0,208652533930217	0,123492830415712	1,68959228829588	0,0911059823104104	0,999976227669273	rps27a	ribosomal protein S27a [Source:ZFIN;Acc:ZDB-GENE-030131-10018]	337810	14309,4735813469	17233,2491728513	14738,4602736174	18807,3019969089	19958,7401074549	14943,5043853823
ENSDARG00000042232	323,00849629742	-0,290739678869674	0,172113721888821	-1,68923009553812	0,0911753436828812	0,999976227669273	specc1lb	sperm antigen with calponin homology and coiled-coil domains 1-like b [Source:ZFIN;Acc:ZDB-GENE-090423-1]	555467	337,456973346955	379,503914215437	349,551351745979	270,319361124425	290,834492894256	310,384884457466
ENSDARG00000058270	1560,28118922112	-0,212866365077298	0,126020917744131	-1,68913517603082	0,0911935281704697	0,999976227669273	COLGALT1	si:ch211-114l13.7 [Source:NCBI gene;Acc:567859]	567859	1495,84292993218	1925,80557710567	1598,76765798571	1254,41587827574	1702,18470074307	1384,67039128434
ENSDARG00000079161	1696,82496971815	-0,264808401170821	0,156784429453094	-1,68899680978872	0,0912200413190462	0,999976227669273	bsnb	bassoon (presynaptic cytomatrix protein) b [Source:ZFIN;Acc:ZDB-GENE-120628-1]	101175706	1633,2052235702	1395,44296407167	2393,37619528804	1017,60718175352	1212,4051406236	2528,9131130019
ENSDARG00000015422	500,815217483488	0,276221086938421	0,163556887877662	1,68883799711957	0,09125047996281	0,999976227669273	ppil1	peptidylprolyl isomerase (cyclophilin)-like 1 [Source:ZFIN;Acc:ZDB-GENE-051009-1]	558042	466,166524078647	473,790600977037	405,899793694102	595,372807765779	658,392195570432	405,26938281493
ENSDARG00000090481	763,59006171312	-0,244738002378513	0,144935327668098	-1,68860143566214	0,0912958353766218	0,999976227669273	trarg1a	trafficking regulator of GLUT4 (SLC2A4) 1a [Source:ZFIN;Acc:ZDB-GENE-131121-306]	101886018	780,91004729648	660,006807331195	1024,77759678534	627,766450214574	518,327731201112	969,751737450011
ENSDARG00000029907	10,9854084034729	1,2378661309576	0,733131010113705	1,68846510907459	0,0913219812070346	0,999976227669273	trim54	tripartite motif containing 54 [Source:ZFIN;Acc:ZDB-GENE-041014-342]	563772	7,57115004304067	5,89291792259996	5,73035002862261	20,1063987613209	8,92130346301398	17,690330202239
ENSDARG00000054087	631,070643475389	-0,252056610793632	0,14930862263671	-1,68815843547711	0,0913808195842645	0,999976227669273	irs1	insulin receptor substrate 1 [Source:ZFIN;Acc:ZDB-GENE-030131-872]	559281	637,058196478708	622,292132626556	795,56359564044	476,968459504667	571,855551979196	682,685924622769
ENSDARG00000062934	129,462514027628	-0,467366465535243	0,276881701998649	-1,68796443449168	0,0914180563345581	0,999976227669273	gpr12	G protein-coupled receptor 12 [Source:ZFIN;Acc:ZDB-GENE-100209-3]	565609	158,994150903854	108,429689775839	169,045325844367	71,4894178180298	75,8310794356188	192,985420388062
ENSDARG00000104574	209,597951437274	0,331451762922769	0,196395741224283	1,68767286325345	0,0914740437599589	0,999976227669273	pcsk6	proprotein convertase subtilisin/kexin type 6 [Source:ZFIN;Acc:ZDB-GENE-100908-1]	794305	194,686715392474	186,216206354159	175,730734211093	253,564028823324	215,003413458637	232,386610383958
ENSDARG00000014871	1384,82356817823	-0,224023245888968	0,132775116783642	-1,68723817621652	0,0915575634082601	0,999976227669273	syngr3a	synaptogyrin 3a [Source:ZFIN;Acc:ZDB-GENE-050522-541]	553617	1451,49762253723	1035,97497079307	1958,82465145083	1137,12855216804	876,072000067973	1849,44361205226
ENSDARG00000054609	542,511852805254	0,252585391076156	0,149742895466632	1,68679382276565	0,091643003673324	0,999976227669273	slco2b1	solute carrier organic anion transporter family, member 2B1 [Source:ZFIN;Acc:ZDB-GENE-051023-6]	792084	533,225281602721	482,040686068677	468,933644008951	645,638804669081	589,698158905224	535,534541576872
ENSDARG00000103198	643,555975830655	0,261199681661877	0,154930374984911	1,68591653952503	0,0918118757885075	0,999976227669273	mrps2	mitochondrial ribosomal protein S2 [Source:ZFIN;Acc:ZDB-GENE-070112-992]	791211	551,612360278677	596,363293767116	603,596869681582	753,989953549533	750,281621239476	605,491756467545
ENSDARG00000053502	513,33985463495	-0,266068507681484	0,157834464254603	-1,68574404163268	0,0918451100655196	0,999976227669273	cryaa	crystallin, alpha A [Source:ZFIN;Acc:ZDB-GENE-020508-1]	100000769	382,883873605199	622,292132626556	661,855428305912	283,723626965306	508,514297391797	620,769768914933
ENSDARG00000061268	202,434852025891	-0,33552650169537	0,199043033430969	-1,6856982930364	0,0918539258325783	0,999976227669273	ago2	argonaute RISC catalytic component 2 [Source:ZFIN;Acc:ZDB-GENE-110606-6]	570630	264,990251506423	188,573373523199	224,438709454386	196,595898999582	145,417246447128	194,593632224629
ENSDARG00000016771	26420,7579344049	0,247525588686916	0,146883283006077	1,68518556789526	0,0919527746248109	0,999976227669273	tfa	transferrin-a [Source:ZFIN;Acc:ZDB-GENE-980526-35]	30255	20352,3329085566	27532,8911179715	24026,4026116765	29675,9275495562	35702,1643286356	21234,8290900331
ENSDARG00000104674	4054,28994571876	0,212588493370374	0,126156719960692	1,68511430414973	0,0919665203958292	0,999976227669273	cct2	chaperonin containing TCP1, subunit 2 (beta) [Source:ZFIN;Acc:ZDB-GENE-020419-6]	192326	3244,77858987457	4059,04186508685	3991,18879493565	4321,75871153058	4487,41564189603	4221,55607098886
ENSDARG00000059945	4987,17219090523	-0,256575229544431	0,152263742177571	-1,68507108701696	0,0919748571750707	0,999976227669273	sv2a	synaptic vesicle glycoprotein 2A [Source:ZFIN;Acc:ZDB-GENE-131001-1]	568033	4565,40347595352	3622,96593881445	7490,52254574786	2944,4703963801	2945,81440348722	8353,85638504823
ENSDARG00000011703	330,183583628218	-0,330264072606325	0,196011037731788	-1,68492589207268	0,0920028703792505	0,999976227669273	clocka	clock circadian regulator a [Source:ZFIN;Acc:ZDB-GENE-990630-14]	30140	403,434138007738	313,503233482318	376,292985212885	243,510829442664	239,090932808775	405,26938281493
ENSDARG00000053365	13369,2234170594	0,230345733900855	0,136755273677429	1,68436454190558	0,0921112390262129	0,999976227669273	rpl31	ribosomal protein L31 [Source:ZFIN;Acc:ZDB-GENE-060331-121]	677758	12179,8172335259	12827,7037339156	11560,9811827461	17482,5137229685	15169,784408509	10994,5402206915
ENSDARG00000040237	2145,52066708239	-0,222949164668214	0,132461872181837	-1,68311953467003	0,0923519535687587	0,999976227669273	mef2d	myocyte enhancer factor 2d [Source:ZFIN;Acc:ZDB-GENE-990415-164]	30580	2194,5519196185	2024,80659820535	2663,65770497141	1652,07576488853	1710,21387385978	2627,81814095078
ENSDARG00000062651	519,870035418378	0,257078202449687	0,152739196846533	1,68311872628209	0,0923521100295923	0,999976227669273	zc3hc1	zinc finger, C3HC-type containing 1 [Source:ZFIN;Acc:ZDB-GENE-061013-94]	560141	440,20829535965	506,790941343596	473,708935699469	566,330231777205	603,080114099745	529,101694230603
ENSDARG00000075016	684,617860932651	0,303619994858085	0,18041142315365	1,68293110020812	0,0923884301996051	0,999976227669273	apobb.2	apolipoprotein Bb, tandem duplicate 2 [Source:ZFIN;Acc:ZDB-GENE-070705-554]	100330435	677,077132420494	746,043409001155	367,697460169951	599,840896379406	1257,90378828497	459,144479339931
ENSDARG00000020450	265,506411767998	-0,312039417960193	0,185465326642104	-1,68246768066972	0,0924781869123796	0,999976227669273	cacng8a	calcium channel, voltage-dependent, gamma subunit 8a [Source:ZFIN;Acc:ZDB-GENE-050417-239]	550428	252,011137146925	202,716376537439	420,225668765658	184,308655312108	161,475592680553	372,301040165303
ENSDARG00000013669	1038,73993643438	-0,256749319152362	0,152609634162607	-1,68239259966244	0,0924927354529937	0,999976227669273	napba	N-ethylmaleimide-sensitive factor attachment protein, beta a [Source:ZFIN;Acc:ZDB-GENE-050522-230]	553682	1109,7142777371	738,971907494035	1472,69995735601	788,617640305141	574,5319430181	1547,90389269591
ENSDARG00000029011	624,252165798108	0,245761090423434	0,14611416587212	1,68197990219871	0,0925727371750486	0,999976227669273	xpnpep1	X-prolyl aminopeptidase (aminopeptidase P) 1, soluble [Source:ZFIN;Acc:ZDB-GENE-040426-999]	406253	567,83625322805	542,148448879196	602,641811343478	717,128222487111	621,814851372074	693,94340747874
ENSDARG00000103443	669,803141461071	0,249167867422383	0,14817814581664	1,68154261918428	0,0926575654407049	0,999976227669273	vwde	von Willebrand factor D and EGF domains [Source:ZFIN;Acc:ZDB-GENE-060929-1226]	767804	642,466160795165	664,721141669275	520,506794266554	864,575146736798	755,634403317284	570,91520198135
ENSDARG00000088087	4233,53946771557	-0,221506538835388	0,131740139242747	-1,68138989459573	0,0926872070913043	0,999976227669273	kdm6ba	lysine (K)-specific demethylase 6B, a [Source:ZFIN;Acc:ZDB-GENE-091005-1]	556678	4247,41517414581	4726,12017392517	4628,21270645086	3221,49189042497	3820,10214286259	4757,89471848401
ENSDARG00000114182	39,4905713697164	-0,66309171619622	0,39447337869529	-1,68095428489846	0,0927717945080059	0,999976227669273	mkxb	mohawk homeobox b [Source:ZFIN;Acc:ZDB-GENE-080513-2]	556167	47,5900859848271	41,2504254581997	56,3484419481224	27,9255538351679	35,6852138520559	28,1437071399257
ENSDARG00000101627	1831,17670332462	0,215238368020195	0,128088752477364	1,68038460721391	0,092882508974569	0,999976227669273	ssr1	signal sequence receptor, alpha [Source:ZFIN;Acc:ZDB-GENE-030826-28]	373100	1598,59425194487	1850,37622769639	1624,55423311451	1971,54410076285	2235,6786478313	1706,31275859778
ENSDARG00000070043	1728,78776845391	0,218964297958912	0,130335102032159	1,68001017795563	0,0929553354751288	0,999976227669273	dars1	aspartyl-tRNA synthetase 1 [Source:ZFIN;Acc:ZDB-GENE-061110-135]	324025	1516,39319433472	1654,73135266607	1619,77894142399	1982,71432229692	1857,41538099951	1741,69341900226
ENSDARG00000053803	902,437317768454	0,24324903975754	0,144790571735871	1,68000607250366	0,0929561342395935	0,999976227669273	klhl43	kelch-like family member 43 [Source:ZFIN;Acc:ZDB-GENE-141212-285]	570492	880,416590719301	755,472077677315	832,810870826487	1001,96887160582	794,888138554546	1149,06735722725
ENSDARG00000014165	2709,24539377643	0,23368509202541	0,139131958199019	1,67959320813366	0,0930364900482555	0,999976227669273	ssr3	signal sequence receptor, gamma [Source:ZFIN;Acc:ZDB-GENE-030131-9134]	337190	2596,90446476295	2658,8845666771	2113,54410222364	3471,70485278807	3418,64348702696	1995,79088917987
ENSDARG00000005251	965,912818076396	0,262836078697261	0,156524674402194	1,67919901255886	0,0931132643660352	0,999976227669273	rpe	ribulose-5-phosphate-3-epimerase [Source:ZFIN;Acc:ZDB-GENE-030131-6837]	334897	840,397654777514	912,223694418474	855,732270940977	1140,47961862826	1257,01165793867	789,632011754487
ENSDARG00000114572	46,7631975267105	0,607166520005502	0,361799855364772	1,67818342379752	0,0933112967170326	0,999976227669273	asb18	ankyrin repeat and SOCS box containing 18 [Source:ZFIN;Acc:ZDB-GENE-090313-391]	792746	42,1821216683694	30,6431731975198	37,247275186047	75,9575064316566	45,4986476613713	49,0504610152991
ENSDARG00000052344	792,397864641293	0,244421984466264	0,145670428056738	1,67791079992614	0,0933645138654394	0,999976227669273	tbl3	transducin (beta)-like 3 [Source:ZFIN;Acc:ZDB-GENE-041114-104]	492761	644,629346521748	825,008509163994	703,877995182478	864,575146736798	981,343380931538	734,952809311203
ENSDARG00000035257	246,475979531981	0,363533865369061	0,216660588491707	1,67789567959646	0,0933674661201316	0,999976227669273	akr1a1a	aldo-keto reductase family 1, member A1a (aldehyde reductase) [Source:NCBI gene;Acc:445326]	445326	220,644944111471	235,716716903998	166,180150830056	300,478959266406	409,487828952342	146,347277127614
ENSDARG00000006128	1557,88467116198	-0,235053915940298	0,140220748776007	-1,67631337011172	0,0936768274050584	0,999976227669273	cep170aa	centrosomal protein 170Aa [Source:NCBI gene;Acc:557463]	557463	1473,12947980306	1692,44602737071	1843,26259254027	1106,96895402605	1342,6561711836	1888,84480204816
ENSDARG00000059601	2602,00275379263	-0,269413581223946	0,160814530691186	-1,6753062056395	0,0938741685062375	0,999976227669273	map1aa	microtubule-associated protein 1Aa [Source:ZFIN;Acc:ZDB-GENE-100426-2]	100151220	2382,74907783123	2073,12852517067	3758,15456043833	1462,18199880939	1702,18470074307	4233,61765976311
ENSDARG00000091503	427,313937943247	-0,26649954013076	0,159106981345508	-1,67497075161048	0,093939970432951	0,999976227669273	FADS6	fatty acid desaturase 6 [Source:NCBI gene;Acc:100538024]	100538024	432,63714531661	390,111166476117	577,81029455278	382,021576465097	314,922012244393	466,381432604483
ENSDARG00000053652	174,119991921237	0,357433088097366	0,213416945204598	1,67481119062361	0,0939712825446732	0,999976227669273	ndufaf6	NADH:ubiquinone oxidoreductase complex assembly factor 6 [Source:ZFIN;Acc:ZDB-GENE-100112-1]	569692	139,525479364607	170,894619755399	148,034042406084	206,649098380242	188,239503069595	191,377208551495
ENSDARG00000052618	15,3575501237958	-1,18531832807247	0,707803035743707	-1,67464431235029	0,0940040395477287	0,999976227669273	ahrrb	aryl-hydrocarbon receptor repressor b [Source:ZFIN;Acc:ZDB-GENE-051018-2]	565319	33,5293787620372	15,3215865987599	13,3708167334528	4,46808861362686	5,35278207780839	20,1026479570898
ENSDARG00000068233	32,8404684156895	0,720227083789762	0,430126001170645	1,67445604736651	0,0940410055989248	0,999976227669273	zgc:64051	zgc:64051 [Source:ZFIN;Acc:ZDB-GENE-040426-1349]	393342	38,9373430784949	21,2145045213598	16,2359917477641	49,1489747498955	40,1458655835629	31,3601308130601
ENSDARG00000098790	60,8218603906093	-0,569090957899245	0,339892413440532	-1,67432674397957	0,0940664012224115	0,999976227669273	sowahca	sosondowah ankyrin repeat domain family Ca [Source:ZFIN;Acc:ZDB-GENE-081104-106]	100321117	95,1801719696541	63,6435135640795	60,1686753005374	44,6808861362686	40,1458655835629	61,112049789553
ENSDARG00000040864	717,872449912199	-0,23717890085213	0,141700218442831	-1,6738075880089	0,094168420581373	0,999976227669273	si:dkey-286j15.1	si:dkey-286j15.1 [Source:ZFIN;Acc:ZDB-GENE-060503-447]	796378	700,872175412907	899,259274988754	726,799395296968	602,07494068622	790,427486823039	587,801426265306
ENSDARG00000011334	327,435710485656	-0,290664841430632	0,17369219655997	-1,67344789914195	0,094239155061078	0,999976227669273	ncaldb	neurocalcin delta b [Source:NCBI gene;Acc:445319]	445319	268,235030096298	255,752637840838	549,158544409667	224,52145283475	190,915894108499	476,030703623886
ENSDARG00000076213	253,274271089395	-0,375721433103455	0,224523437488856	-1,67341742717664	0,0942451494706638	0,999976227669273	DOCK4	si:dkey-81e3.1 [Source:ZFIN;Acc:ZDB-GENE-120703-34]	566115	299,601223131752	235,716716903998	302,753493178895	160,851190090567	167,720505104663	353,002498126497
ENSDARG00000105285	1519,46634567545	-0,252412435328727	0,150851496127273	-1,67325112318255	0,0942778699857691	0,999976227669273	FAT4	FAT atypical cadherin 4 [Source:NCBI gene;Acc:101882648]	101882648	1383,35727214986	1680,66019152551	1813,65578405906	932,713498094607	1376,55712434306	1929,85420388062
ENSDARG00000069968	436,667979332772	0,265400644059053	0,15861890245927	1,67319682549942	0,0942885550935041	0,999976227669273	pcsk7	proprotein convertase subtilisin/kexin type 7 [Source:ZFIN;Acc:ZDB-GENE-030131-7293]	100009656	414,250066640654	446,683178533077	331,405243322008	508,245079800055	500,485124275084	418,939183425751
ENSDARG00000035910	755,8673903584	-0,262211607445632	0,156778518757515	-1,67249703290785	0,0944263524608015	0,999976227669273	znf281b	zinc finger protein 281b [Source:ZFIN;Acc:ZDB-GENE-050220-1]	503523	776,583675843314	858,008849530554	822,305229107345	523,883389947749	726,194101889338	828,229095832099
ENSDARG00000058041	1453,60789397304	0,233733548995154	0,139788706672129	1,67204886975148	0,0945146858001096	0,999976227669273	ndufa8	NADH:ubiquinone oxidoreductase subunit A8 [Source:ZFIN;Acc:ZDB-GENE-040426-1688]	393700	1227,60789983588	1355,37112219799	1423,03692377462	1715,74602763271	1546,06189014032	1453,82350025673
ENSDARG00000034423	1425,51547755784	0,22307253116602	0,133438477401752	1,67172569343998	0,0945784252159562	0,999976227669273	sncga	synuclein, gamma a [Source:ZFIN;Acc:ZDB-GENE-050417-18]	550229	1589,94150903854	1422,55038651563	897,754837817543	1858,72486326877	1844,92555615129	939,195712555235
ENSDARG00000061023	729,640620700614	-0,23837343832766	0,142635447256775	-1,67120756384306	0,094680686763215	0,999976227669273	si:dkey-72l14.4	si:dkey-72l14.4 [Source:ZFIN;Acc:ZDB-GENE-060531-151]	562545	833,908097597765	741,329074663075	793,653478964232	708,192045259857	673,558411457556	627,202616261201
ENSDARG00000070331	2258,20913380785	-0,233198923548862	0,139579389831388	-1,67072605655152	0,0947757997004745	0,999976227669273	muc5.1	mucin 5.1, oligomeric mucus/gel-forming [Source:ZFIN;Acc:ZDB-GENE-120822-1]	100148804	3177,7198323505	1988,27050708523	2219,55557775316	2187,12937637035	1926,10941766472	2050,47009162316
ENSDARG00000045944	1262,0432343128	-0,277534709396757	0,166149236379029	-1,67039413147605	0,0948414099816472	0,999976227669273	slc6a1a	solute carrier family 6 member 1a [Source:ZFIN;Acc:ZDB-GENE-060519-23]	692318	1284,93232159033	951,116952707633	1772,5882755206	814,309149833495	734,223275006051	2015,08943121868
ENSDARG00000030411	10904,4902665807	-0,20571693983617	0,123222482865527	-1,66947569187248	0,0950231438858873	0,999976227669273	crygn2	crystallin, gamma N2 [Source:NCBI gene;Acc:445034]	445034	7153,65519781014	13230,7793198214	14243,7400544796	5483,46175107357	12978,7122779927	12336,5929983069
ENSDARG00000003381	209,011395755996	0,329477298613467	0,19739602375705	1,66911821394629	0,0950939543022522	0,999976227669273	si:ch211-266g18.6	si:ch211-266g18.6 [Source:ZFIN;Acc:ZDB-GENE-131121-599]	565707	175,218043853227	219,216546720718	160,449800801433	198,829943306395	287,26597150905	213,088068345152
ENSDARG00000078598	140,259955758282	0,379781020776134	0,22756845615404	1,66886495252691	0,0951441467430235	0,999976227669273	si:ch1073-184j22.2	si:ch1073-184j22.2 [Source:ZFIN;Acc:ZDB-GENE-081104-32]	100005114	133,035922184857	128,465610712679	105,056417191415	154,149057170127	171,289026489868	149,563700800748
ENSDARG00000003818	920,707130669807	-0,241198375221927	0,144530717584809	-1,66883814909723	0,0951494600039149	0,999976227669273	prkag1	protein kinase, AMP-activated, gamma 1 non-catalytic subunit [Source:ZFIN;Acc:ZDB-GENE-040426-2188]	406440	1014,53410576745	947,581201954073	1023,82253844724	937,181586708234	865,366435912356	735,756915229486
ENSDARG00000024141	1122,67984160822	0,237622767027014	0,142395165968861	1,66875585565158	0,0951657745710028	0,999976227669273	cav3	caveolin 3 [Source:ZFIN;Acc:ZDB-GENE-050522-426]	449679	1010,20773431428	1091,36839926551	974,159504865844	1387,34151453114	1285,55982902031	987,44206765225
ENSDARG00000077121	781,381989916852	-0,237307794762329	0,142216370343015	-1,66863908978947	0,0951889270942893	0,999976227669273	cyp26b1	cytochrome P450, family 26, subfamily b, polypeptide 1 [Source:NCBI gene;Acc:324188]	324188	724,667218405321	880,401937636434	932,136937989279	654,574981896335	677,126932842761	819,38393073098
ENSDARG00000099361	15,4536817412998	-1,04679414227743	0,6273457262503	-1,66860807123723	0,0951950782612004	0,999976227669273	si:dkey-30e9.6	si:dkey-30e9.6 [Source:ZFIN;Acc:ZDB-GENE-131121-308]	564083	14,0607072227898	27,1074224439598	21,0112834382829	13,4042658408806	10,7055641556168	6,43284734626873
ENSDARG00000056719	101,350739176494	-0,43904673079744	0,263133488526287	-1,66853232272478	0,0952101009884316	0,999976227669273	slc6a19b	solute carrier family 6 member 19b [Source:ZFIN;Acc:ZDB-GENE-030131-4755]	326030	110,322472055735	76,6079329937995	165,225092491952	94,9468830395708	58,8806028558923	102,121451622016
ENSDARG00000037921	1406,70993443079	-0,233040609728428	0,139699122208327	-1,66816087348713	0,0952837956738183	0,999976227669273	gng13b	guanine nucleotide binding protein (G protein), gamma 13b [Source:ZFIN;Acc:ZDB-GENE-040718-97]	436673	1386,60205073973	1618,19526154595	1534,77874933276	1045,53273558869	1301,61817525374	1553,5326341239
ENSDARG00000051902	339,834824596664	0,28211741873713	0,169123243840068	1,66811735827344	0,0952924319821004	0,999976227669273	prmt7	protein arginine methyltransferase 7 [Source:NCBI gene;Acc:393475]	393475	300,682815995044	330,003403665598	287,472559769234	363,032199857182	427,33043587837	330,487532414556
ENSDARG00000059804	650,754742614537	-0,251535430705209	0,150795835159642	-1,66805290370863	0,0953052252002652	0,999976227669273	retreg3	reticulophagy regulator family member 3 [Source:ZFIN;Acc:ZDB-GENE-080520-1]	566014	717,09606836228	665,899725253795	732,529745325591	556,277032396544	521,896252586318	710,829631762695
ENSDARG00000102879	998,590498130123	-0,28391734954297	0,170287259445922	-1,66728474265647	0,0954577990064169	0,999976227669273	myt1b	myelin transcription factor 1b [Source:ZFIN;Acc:ZDB-GENE-090313-67]	100536821	938,822605337043	1070,15389474415	1201,46338933454	604,308984993033	791,31961716934	1385,47449720263
ENSDARG00000018529	1636,93556408234	0,244622189303632	0,146804052347307	1,66631768941165	0,0956501552571929	0,999976227669273	lipf	lipase, gastric [Source:ZFIN;Acc:ZDB-GENE-040426-2737]	406713	1598,59425194487	1634,69543172923	1175,67681420574	2028,51223058659	2286,53007757048	1097,6045784571
ENSDARG00000062790	2253,37833461777	-0,222427393353893	0,133535472490784	-1,66568020620321	0,09577712646713	0,999976227669273	CU639469.1	transforming, acidic coiled-coil containing protein 2 [Source:NCBI gene;Acc:569976]	569976	2416,27845659326	2238,13022700346	2587,25303792311	1826,33122081998	1849,3862078828	2602,89085748399
ENSDARG00000042993	2380,17534867895	0,22787287624312	0,136824605136721	1,66543785027129	0,0958254332823268	0,999976227669273	prss1	serine protease 1 [Source:ZFIN;Acc:ZDB-GENE-010131-7]	65223	1085,91923474469	965,259955721873	4565,17885613602	1524,73523940017	975,990598853729	5163,96820721723
ENSDARG00000069264	125,205713277894	0,399037722175662	0,239637651790739	1,6651712249464	0,0958786000453801	0,999976227669273	si:ch211-196h16.5	si:ch211-196h16.5 [Source:ZFIN;Acc:ZDB-GENE-081029-8]	561595	125,464772141817	111,965440529399	86,910308767443	141,861813482653	166,828374758361	118,203569987688
ENSDARG00000003290	159,333749798676	-0,446958763208663	0,268426808046494	-1,66510478763822	0,0958918517358443	0,999976227669273	dab1b	DAB adaptor protein 1b [Source:ZFIN;Acc:ZDB-GENE-060421-7958]	678641	193,605122529183	194,466291445799	154,719450772811	101,649015960011	109,732032595072	201,830585489181
ENSDARG00000054666	390,823833326128	-0,271149291681174	0,162866155029859	-1,66485966118291	0,095940757730033	0,999976227669273	pgpep1	pyroglutamyl-peptidase I [Source:ZFIN;Acc:ZDB-GENE-050522-88]	553547	416,413252367237	419,575756089117	446,01224389446	368,617310624216	346,146574364942	348,177862616795
ENSDARG00000092467	10375,7401157538	-0,189657267584733	0,11399653465771	-1,66371081501912	0,0961702339596877	0,999976227669273	si:ch73-46j18.5	si:ch73-46j18.5 [Source:ZFIN;Acc:ZDB-GENE-030131-7892]	NA	10310,8247657581	11561,9049641411	11310,7558981629	9334,95413601992	9820,57085208579	9915,43007835497
ENSDARG00000022599	493,147481220349	0,256317330770859	0,154089934478099	1,66342682693067	0,096227026804003	0,999976227669273	dnpep	aspartyl aminopeptidase [Source:ZFIN;Acc:ZDB-GENE-040426-852]	393122	461,840152625481	416,040005335557	468,933644008951	592,021741305559	485,318908387961	534,730435658588
ENSDARG00000091306	709,125228885549	-0,321228392320345	0,193167616958334	-1,66295157220702	0,09632212979573	0,999976227669273	kcnn1a	potassium intermediate/small conductance calcium-activated channel, subfamily N, member 1a [Source:ZFIN;Acc:ZDB-GENE-070912-703]	563352	938,822605337043	710,685901465555	701,96787850627	500,425924726208	575,424073364402	827,424989913816
ENSDARG00000096214	309,223931577738	-0,28993620802772	0,174367589379803	-1,66278727061018	0,0963550255972766	0,999976227669273	si:ch211-197k17.3	si:ch211-197k17.3 [Source:ZFIN;Acc:ZDB-GENE-110914-193]	100002885	362,333609202661	314,681817066838	343,821001717357	272,553405431239	259,609930773707	302,34382527463
ENSDARG00000033444	196,51046879759	-0,427415685342814	0,257110176073584	-1,66238338703673	0,0964359277411047	0,999976227669273	map4k6	mitogen-activated protein kinase kinase kinase kinase 6 [Source:ZFIN;Acc:ZDB-GENE-060512-339]	692287	253,092730010217	271,074224439598	155,674509110914	155,266079323533	136,495942984114	207,459326917167
ENSDARG00000104818	322,126177363095	0,294615243991234	0,177339920941894	1,66130244350207	0,0966527195262654	0,999976227669273	ces2b	carboxylesterase 2b [Source:ZFIN;Acc:ZDB-GENE-041014-96]	NA	228,216094154512	209,787878044559	430,7313104848	246,861895902884	295,295144625763	521,864740966051
ENSDARG00000059233	144,75646836216	-0,377526550139765	0,227359402659401	-1,66048355917492	0,0968172126474358	0,999976227669273	runx2b	RUNX family transcription factor 2b [Source:ZFIN;Acc:ZDB-GENE-040629-4]	405788	202,257865435515	181,501872016079	110,786767220037	134,042658408806	141,848725061922	98,1009220305982
ENSDARG00000043963	392,430205523975	0,271638325963168	0,163610532982396	1,66027407289478	0,0968593290802571	0,999976227669273	si:ch211-241j12.3	si:ch211-241j12.3 [Source:ZFIN;Acc:ZDB-GENE-040724-72]	566552	418,57643809382	368,896661954757	283,652326416819	470,266326584227	442,496651765493	370,692828328736
ENSDARG00000055046	222,998427870335	0,322233137424488	0,194127887445312	1,6599013241478	0,0969343050505574	0,999976227669273	ponzr5	plac8 onzin related protein 5 [Source:ZFIN;Acc:ZDB-GENE-081104-325]	556869	221,726536974762	203,894960121959	166,180150830056	310,532158647067	234,630281077268	201,026479570898
ENSDARG00000040321	203,409350189951	-0,334604231394436	0,201619229508723	-1,65958491265814	0,096997985563346	0,999976227669273	rx2	retinal homeobox gene 2 [Source:NCBI gene;Acc:30473]	30473	199,01308684564	253,395470671798	226,348826130593	138,510747022433	198,945067225212	204,242903244032
ENSDARG00000041065	859,559322741854	0,250901108287711	0,151191498758746	1,65949216951722	0,0970166572502964	0,999976227669273	hspb1	heat shock protein, alpha-crystallin-related, 1 [Source:NCBI gene;Acc:368243]	368243	741,972704217985	948,759785538593	649,439669910563	1079,04340019089	1072,34067625428	665,799700338814
ENSDARG00000018658	285,388889793626	0,297782948026428	0,179461043753338	1,65931804361797	0,0970517212372907	0,999976227669273	aar2	AAR2 splicing factor [Source:ZFIN;Acc:ZDB-GENE-040704-68]	431768	229,297687017803	255,752637840838	283,652326416819	298,244914959593	330,980358477819	314,405414048884
ENSDARG00000077777	34760,5044115094	0,209362497909373	0,126232664475285	1,65854455167873	0,0972076029417255	0,999976227669273	tmsb4x	thymosin beta 4 X-linked [Source:ZFIN;Acc:ZDB-GENE-030131-8304]	793949	33523,9707977208	37502,5296594261	24445,6732221041	43763,8109483217	45461,1781868266	23865,863654657
ENSDARG00000099902	716,558367883915	-0,245502413485126	0,148031471334572	-1,65844743196706	0,0972271895979426	0,999976227669273	il17rc	interleukin 17 receptor C [Source:ZFIN;Acc:ZDB-GENE-120111-3]	100538314	867,437476359802	842,687262931794	606,462044695893	843,35172582207	668,205629379747	471,206068114185
ENSDARG00000078459	2609,0309220555	-0,227954059783765	0,137456240706618	-1,65837548453185	0,0972417016597302	0,999976227669273	cux1a	cut-like homeobox 1a [Source:ZFIN;Acc:ZDB-GENE-030131-5868]	797445	2495,23473561355	2734,31391608638	3123,04076559932	1852,02273034833	2193,74852155514	3255,82486313026
ENSDARG00000028336	771,443550030634	0,253233634567984	0,152717318831928	1,65818544029494	0,0972800426081693	0,999976227669273	dhdhl	dihydrodiol dehydrogenase (dimeric), like [Source:ZFIN;Acc:ZDB-GENE-040426-2180]	406433	632,731825025542	670,614059591875	812,754645726307	854,521947356137	863,582175219753	794,456647264189
ENSDARG00000021539	1196,18146182385	-0,236744857473715	0,142824111455094	-1,65759727164942	0,097398780742601	0,999976227669273	ephb2b	eph receptor B2b [Source:ZFIN;Acc:ZDB-GENE-050522-415]	554232	1202,73126398017	1241,04851449955	1410,62116537927	866,809191043611	1052,71380863565	1403,16482740487
ENSDARG00000100636	1126,26154832484	-0,236282245266796	0,142566743181036	-1,65734476354528	0,0974497920289236	0,999976227669273	rbm12	RNA binding motif protein 12 [Source:ZFIN;Acc:ZDB-GENE-081022-16]	445379	1372,54134351694	1217,47684280915	1073,48557202864	999,73482729901	1031,30268032442	1063,02802397091
ENSDARG00000038288	180,78972986438	0,34906635653453	0,210644571639719	1,65713435583598	0,0974923145691187	0,999976227669273	cd151	CD151 molecule [Source:ZFIN;Acc:ZDB-GENE-041010-137]	450020	206,584236888681	144,965780895959	125,112642291594	245,744873749477	216,78767415124	145,54317120933
ENSDARG00000058302	1641,76104136816	-0,222389866427488	0,134209515257292	-1,65703501723515	0,0975123956484275	0,999976227669273	sh3bgrl	SH3 domain binding glutamate-rich protein like [Source:ZFIN;Acc:ZDB-GENE-040426-1376]	394184	1503,41407997522	1851,55481128091	1955,95947643652	1414,1500462129	1678,09718139293	1447,39065291046
ENSDARG00000036764	461,926538168579	0,283106294946255	0,170876033769916	1,65679345839369	0,0975612400295703	0,999976227669273	hax1	HCLS1 associated protein X-1 [Source:ZFIN;Acc:ZDB-GENE-040718-26]	436609	362,333609202661	397,182667983237	493,765160799649	492,606769652361	550,444423667963	475,226597705603
ENSDARG00000110366	45,345937469135	-0,617478968840404	0,372842397685334	-1,65613935720243	0,0976936006624488	0,999976227669273	FO904880.1	cytochrome P450 2J6-like [Source:NCBI gene;Acc:103909721]	103909721	76,7930932936982	69,5364314866795	20,0562251001791	50,2659969033022	40,1458655835629	15,2780124473882
ENSDARG00000010083	1018,57556775478	-0,27371233570047	0,165318683974061	-1,65566485965625	0,0977897073798848	0,999976227669273	rbfox3a	RNA binding fox-1 homolog 3a [Source:ZFIN;Acc:ZDB-GENE-111213-1]	100538330	1053,47144884594	892,187773481634	1320,84568159751	673,564358504249	703,890843231803	1467,49330086755
ENSDARG00000060532	841,864160283119	-0,281813099182219	0,170234229604825	-1,65544320808106	0,0978346274970958	0,999976227669273	adam22	ADAM metallopeptidase domain 22 [Source:ZFIN;Acc:ZDB-GENE-070810-1]	100126805	1075,10330611177	786,115250874834	890,114371112713	700,37289018601	587,913898212621	1011,56524520076
ENSDARG00000038207	1089,09305079953	0,222840414915202	0,134619382210377	1,65533678179385	0,0978562018067118	0,999976227669273	aldh4a1	aldehyde dehydrogenase 4 family, member A1 [Source:NCBI gene;Acc:394133]	394133	966,944019782622	1037,15355437759	1005,67643002327	1063,40509004319	1320,35291252607	1141,02629804442
ENSDARG00000103347	289,283803924283	0,326980646565415	0,1975442185219	1,65522761947683	0,0978783347022528	0,999976227669273	cyp2aa3	cytochrome P450, family 2, subfamily AA, polypeptide 3 [Source:ZFIN;Acc:ZDB-GENE-031030-8]	386638	214,155386931722	300,538814052598	240,67470120215	293,776826345966	463,015649730426	223,541445282838
ENSDARG00000032197	197,226223747828	-0,357377780196368	0,216047997922734	-1,65415918514634	0,0980951732843714	0,999976227669273	klf12b	Kruppel-like factor 12b [Source:ZFIN;Acc:ZDB-GENE-071004-22]	100126139	221,726536974762	186,216206354159	249,270226245084	134,042658408806	143,632985754525	248,46872874963
ENSDARG00000015536	1849,37403059598	-0,20821247957872	0,12589596598186	-1,65384552201395	0,0981589039812977	0,999976227669273	sox6	SRY-box transcription factor 6 [Source:ZFIN;Acc:ZDB-GENE-081120-6]	567154	1958,76467542095	1926,98416069019	2057,19566027552	1578,35230276369	1702,18470074307	1872,76268368248
ENSDARG00000109726	165,056999706391	-0,401197157870217	0,242655382552356	-1,65336187332937	0,0982572374903506	0,999976227669273	PLCB1	si:ch1073-140o9.2 [Source:ZFIN;Acc:ZDB-GENE-120709-104]	101886206	179,544415306393	121,394109205559	247,360109568876	91,5958165793507	96,350077400551	254,097470177615
ENSDARG00000005867	781,740926623465	-0,246414178585163	0,149046314338895	-1,65327253933216	0,0982754091256591	0,999976227669273	gon4l	gon-4-like (C. elegans) [Source:ZFIN;Acc:ZDB-GENE-070117-2447]	555764	894,47729794209	898,080691404234	755,451145440081	663,511159123589	727,086232235639	751,839033595158
ENSDARG00000063895	42487,2706761283	-0,197246081710981	0,11933591573872	-1,652864357641	0,0983584724622647	0,999976227669273	mt-nd1	NADH dehydrogenase subunit 1 [Source:NCBI gene;Acc:140531]	140531	49507,7501314429	43311,7681475252	43109,4232653279	43117,0551214992	42033,6133963367	33844,0139946381
ENSDARG00000009738	108,713541780043	-0,499510988185491	0,302321301397032	-1,65225204402482	0,0984831809563865	0,999976227669273	cacnb4a	calcium channel, voltage-dependent, beta 4a subunit [Source:ZFIN;Acc:ZDB-GENE-080320-2]	562422	143,851850817773	80,1436837473594	146,123925729877	55,8511076703358	60,6648635484951	165,64581916642
ENSDARG00000016470	1562,21747772423	0,207632328229266	0,125735902922605	1,65133683699771	0,0986698144132639	0,999976227669273	anxa5b	annexin A5b [Source:ZFIN;Acc:ZDB-GENE-030131-9076]	337132	1647,26593079299	1444,94347462151	1257,81183128266	1917,92703739933	1637,05918546307	1468,29740678584
ENSDARG00000077053	1331,15322291303	-0,265614020034118	0,160903706955952	-1,65076383297267	0,098786807846594	0,999976227669273	ppfia3	PTPRF interacting protein alpha 3 [Source:ZFIN;Acc:ZDB-GENE-100311-3]	567230	1326,03285039541	1171,51208301287	1745,84664205369	885,798567651525	887,669694569891	1970,0594997948
ENSDARG00000062618	243,499211744923	0,313237001105389	0,189776863954711	1,65055420654512	0,0988296361029891	0,999976227669273	kcnj12b	potassium inwardly rectifying channel subfamily J member 12b [Source:ZFIN;Acc:ZDB-GENE-091118-79]	795702	228,216094154512	165,001701832799	255,000576273706	320,585358027727	188,239503069595	303,952037111198
ENSDARG00000044942	359,576246943434	0,285805393029066	0,173180708600462	1,65033042847998	0,0988753720012426	0,999976227669273	mrpl45	mitochondrial ribosomal protein L45 [Source:ZFIN;Acc:ZDB-GENE-040426-1041]	393277	312,58033749125	298,181646883558	361,967110141328	406,596063840044	405,027177220835	373,105146083586
ENSDARG00000032619	1656,29579122095	-0,211383880471511	0,128092435941495	-1,65024483231826	0,0988928706639047	0,999976227669273	tob1a	transducer of ERBB2, 1a [Source:ZFIN;Acc:ZDB-GENE-031030-4]	386629	1738,11973130948	1806,76863506915	1785,00403391594	1611,86296736589	1441,68263962306	1554,33674004218
ENSDARG00000060069	425,393352395813	-0,2833211693265	0,171705522015735	-1,65004110526239	0,0989345290992828	0,999976227669273	isoc1	isochorismatase domain containing 1 [Source:NCBI gene;Acc:559897]	559897	481,308824164728	452,576096455677	461,29317730412	358,564111243556	327,411837092613	471,206068114185
ENSDARG00000030376	720,296498167265	-0,281717332027361	0,170798172289933	-1,64941654966389	0,0990623265287051	0,999976227669273	grin2bb	glutamate receptor, ionotropic, N-methyl D-aspartate 2B, genome duplicate b [Source:ZFIN;Acc:ZDB-GENE-061207-27]	559976	704,116954002782	579,863123583836	1016,18207174241	454,628016436533	446,065173150699	1120,92365008733
ENSDARG00000044091	548,700022943781	-0,289440576896746	0,175517968079805	-1,64906522143158	0,0991342736791723	0,999976227669273	pitpnab	phosphatidylinositol transfer protein, alpha b [Source:ZFIN;Acc:ZDB-GENE-110408-51]	100333060	561,346696048301	477,326351730597	725,844336958864	420,000329680925	314,029881898092	793,652541345905
ENSDARG00000094990	122,775051761992	-0,507792969563035	0,307967713648424	-1,64885131479312	0,0991780992132184	0,999976227669273	si:dkey-91f15.1	si:dkey-91f15.1 [Source:ZFIN;Acc:ZDB-GENE-060601-4]	100034658	142,770257954481	120,215525621039	154,719450772811	56,9681298237425	169,504765797266	92,472180602613
ENSDARG00000010018	816,824725305162	-0,229888972882483	0,139447746245974	-1,64856714483559	0,0992363443204021	0,999976227669273	qki2	QKI, KH domain containing, RNA binding 2 [Source:NCBI gene;Acc:393815]	393815	984,249505595287	760,186412015395	902,530129508062	786,383595998328	653,039413492623	814,559295221278
ENSDARG00000113438	29,5061174842719	0,735684097064308	0,446305885131433	1,64838538225337	0,0992736137346216	0,999976227669273	CR318624.2	ADP-ribosyl cyclase/cyclic ADP-ribose hydrolase 1-like [Source:NCBI gene;Acc:101886891]	101886891	22,713450129122	27,1074224439598	17,1910500858678	37,9787532158283	37,4694745446587	34,5765544861944
ENSDARG00000040988	6378,59416434573	0,19593796490661	0,118883632956876	1,6481492029915	0,0993220576729346	0,999976227669273	tpi1b	triosephosphate isomerase 1b [Source:NCBI gene;Acc:560753]	560753	5687,01527518683	5806,88132093	6350,18289005196	7077,45236398495	6579,46130397281	6770,57183194784
ENSDARG00000025667	164,507975472404	-0,391609778065723	0,237718077626983	-1,64737062479624	0,0994818894315696	0,999976227669273	adgrb2	adhesion G protein-coupled receptor B2 [Source:ZFIN;Acc:ZDB-GENE-060503-573]	NA	204,421051162098	142,608613726919	202,472367677999	126,223503334959	90,9972953227426	220,325021609704
ENSDARG00000078901	211,049653885215	-0,358964815963963	0,217905141049494	-1,64734440975135	0,0994872746007701	0,999976227669273	anks1ab	ankyrin repeat and sterile alpha motif domain containing 1Ab [Source:ZFIN;Acc:ZDB-GENE-110107-1]	100003659	184,952379622851	198,002042199359	306,57372653131	117,287326107705	133,81955194521	325,662896904855
ENSDARG00000009629	588,301202714418	-0,242675800284186	0,147371617632845	-1,64669292623752	0,0996211789217785	0,999976227669273	unc119.1	unc-119 homolog 1 [Source:NCBI gene;Acc:338230]	338230	685,729875326826	604,613378858756	621,742978105554	587,553652691932	530,817556049332	499,34977525411
ENSDARG00000009021	905,332932879295	0,226110635497738	0,137381897313124	1,64585465712692	0,0997936861575574	0,999976227669273	chrna1	cholinergic receptor, nicotinic, alpha 1 (muscle) [Source:NCBI gene;Acc:30725]	30725	825,255354691433	850,937348023434	826,12546245976	1036,59655836143	939,413254655372	953,66961908434
ENSDARG00000013389	86,7682883489066	-0,464152461609132	0,282043785656477	-1,64567519376037	0,09983064883389	0,999976227669273	gabra4	gamma-aminobutyric acid (GABA) A receptor, subunit alpha 4 [Source:ZFIN;Acc:ZDB-GENE-050417-360]	550520	76,7930932936982	71,8935986557195	148,034042406084	54,734085516929	43,7143869687685	125,44052325224
ENSDARG00000014956	343,387892443791	0,2803047569977	0,170464920373816	1,64435448878875	0,100103000140067	0,999976227669273	diablob	diablo, IAP-binding mitochondrial protein b [Source:ZFIN;Acc:ZDB-GENE-070112-202]	570425	327,722637577332	335,896321588198	261,685984640433	422,234373987738	427,33043587837	285,457600990675
ENSDARG00000067507	342,606506122554	-0,31321059477012	0,19047700912033	-1,64434855532751	0,100104225053787	0,999976227669273	kctd8	potassium channel tetramerization domain containing 8 [Source:ZFIN;Acc:ZDB-GENE-060117-3]	568933	305,00918744821	272,252808024118	532,922552661903	182,074611005295	231,061759692062	532,318117903738
ENSDARG00000006719	802,327523253247	-0,227941110530242	0,138664476334673	-1,64383205097242	0,100210898890524	0,999976227669273	specc1la	sperm antigen with calponin homology and coiled-coil domains 1-like a [Source:NCBI gene;Acc:561775]	561775	825,255354691433	847,401597269874	924,496471284448	737,234621248432	709,243625309611	770,333469715681
ENSDARG00000045399	4854,75426870298	0,193206691528687	0,117614965666552	1,64270499450252	0,100443984926288	0,999976227669273	cct5	chaperonin containing TCP1, subunit 5 (epsilon) [Source:ZFIN;Acc:ZDB-GENE-030131-977]	322258	4064,62598024955	4887,58612500441	4649,22398988915	4902,61023130207	5548,15862364839	5076,32066212431
ENSDARG00000098164	216,377187811617	-0,351622368265257	0,214094643557931	-1,64236882540274	0,10051359151384	0,999976227669273	aipl2	aryl hydrocarbon receptor interacting protein like 2 [Source:ZFIN;Acc:ZDB-GENE-141216-23]	100534741	116,812029235485	236,895300488518	352,416526760291	80,4255950452835	157,907071295347	353,80660404478
ENSDARG00000056519	510,62078262485	-0,261285974393396	0,159101056578097	-1,64226423138265	0,1005352564095	0,999976227669273	si:dkey-280e21.3	si:dkey-280e21.3 [Source:ZFIN;Acc:ZDB-GENE-140106-61]	557118	518,08298151664	566,898704154116	578,765352890884	386,489665078723	451,417955228507	562,070036880231
ENSDARG00000074715	561,879695628688	-0,244151838761981	0,148697326721604	-1,64193831957108	0,10060278743866	0,999976227669273	stk17a	serine/threonine kinase 17a [Source:ZFIN;Acc:ZDB-GENE-030131-5556]	327345	568,917846091342	665,899725253795	594,046286300544	479,202503811481	539,738859512346	523,472952802618
ENSDARG00000059423	732,584212619229	-0,23565232202174	0,14353099477329	-1,64182184059936	0,100626931400127	0,999976227669273	prune2	prune homolog 2 with BCH domain [Source:ZFIN;Acc:ZDB-GENE-050309-222]	556822	803,623497425602	584,577457921916	981,799971570675	631,117516674794	497,80873323618	896,578098886205
ENSDARG00000041747	204,002502100774	0,325050035569955	0,198023506487002	1,64147197136564	0,100699480664579	0,999976227669273	sspn	sarcospan (Kras oncogene-associated gene) [Source:ZFIN;Acc:ZDB-GENE-051127-43]	641583	195,768308255766	193,287707861279	153,764392434707	262,500206050578	225,708977614254	192,985420388062
ENSDARG00000060148	727,160130537188	-0,256935557804261	0,156600279603654	-1,64070944480144	0,100857743422803	0,999976227669273	sh3pxd2aa	SH3 and PX domains 2Aa [Source:NCBI gene;Acc:562018]	562018	926,925083840836	779,043749367714	678,091420053676	625,532405907761	685,156105959474	668,212018093665
ENSDARG00000068710	1953,72193635933	0,205163493853026	0,12505236856584	1,64062061523454	0,100876192923962	0,999976227669273	nid1a	nidogen 1a [Source:ZFIN;Acc:ZDB-GENE-050302-58]	562690	1787,87300302089	1700,69611246235	1960,73476812704	2093,29951548418	2061,71323030253	2118,01498875898
ENSDARG00000019117	582,280779668149	0,250259307365302	0,152587708586917	1,640101353398	0,100984095079028	0,999976227669273	parvb	parvin, beta [Source:ZFIN;Acc:ZDB-GENE-030131-4411]	325686	541,878024509053	588,113208675476	464,158352318432	724,947377560958	625,38337275728	549,204342187693
ENSDARG00000103691	1328,9447112121	-0,269431194943701	0,164294160381655	-1,63993165866524	0,10101937742457	0,999976227669273	rfx7b	regulatory factor X7b [Source:ZFIN;Acc:ZDB-GENE-170623-1]	100538179	1510,98523001826	1259,90585185187	1525,22816595172	947,234786088894	1014,35220374469	1715,96202961718
ENSDARG00000019342	448,978261536196	0,256578365644615	0,1564857749864	1,63962740809453	0,10108266074553	0,999976227669273	chrnd	cholinergic receptor, nicotinic, delta (muscle) [Source:ZFIN;Acc:ZDB-GENE-030131-6665]	404273	394,781395101406	406,611336659397	425,956018794281	470,266326584227	504,945776006591	491,308716071274
ENSDARG00000098803	492,017669703336	0,295934137240195	0,180495550833454	1,6395647198709	0,101095703654737	0,999976227669273	cyp2aa4	cytochrome P450, family 2, subfamily AA, polypeptide 4 [Source:ZFIN;Acc:ZDB-GENE-040625-72]	415182	471,574488395104	470,254850223477	349,551351745979	550,691921629511	777,937661974819	332,095744251123
ENSDARG00000075648	258,786694917545	-0,330769479084181	0,201750471168223	-1,63949792617029	0,101109602224525	0,999976227669273	sema5bb	sema domain, seven thrombospondin repeats (type 1 and type 1-like), transmembrane domain (TM) and short cytoplasmic domain, (semaphorin) 5Bb [Source:ZFIN;Acc:ZDB-GENE-130530-778]	100000009	327,722637577332	282,860060284798	255,000576273706	203,298031920022	217,679804497541	266,159058951869
ENSDARG00000078256	43,8268431489967	0,620129394089656	0,378315600595242	1,63918536035507	0,101174661787142	0,999976227669273	ovol1b	ovo-like zinc finger 1b [Source:ZFIN;Acc:ZDB-GENE-091204-357]	100534921	49,7532717114101	29,4645896129998	24,831516790698	63,6702627441828	60,6648635484951	34,5765544861944
ENSDARG00000057583	2815,8773646483	-0,217436748238147	0,132674349613416	-1,63887555410455	0,101239179857039	0,999976227669273	prrc2c	proline-rich coiled-coil 2C [Source:ZFIN;Acc:ZDB-GENE-081104-156]	407633	2767,79613716301	3018,3525599557	3236,69270783367	2010,63987613209	2696,01790652282	3165,7650002825
ENSDARG00000078210	154,017806797853	-0,411594377450523	0,251179409167112	-1,63864696877555	0,101286804435714	0,999976227669273	tulp1b	TUB like protein 1b [Source:ZFIN;Acc:ZDB-GENE-110411-113]	NA	150,341407997522	139,072862973359	217,753301087659	80,4255950452835	93,6736863616468	242,839987321645
ENSDARG00000102105	1252,00924863823	0,239399748294912	0,146105096458842	1,63854481532307	0,101308093350789	0,999976227669273	dad1	defender against cell death 1 [Source:ZFIN;Acc:ZDB-GENE-060503-233]	566527	1046,9818916662	1243,40568166859	1140,3396556959	1466,65008742302	1513,05306732717	1101,62510804852
ENSDARG00000086104	1657,92771797059	-0,226661834459593	0,138331252968557	-1,63854392695419	0,101308278503674	0,999976227669273	slco5a1a	solute carrier organic anion transporter family member 5A1a [Source:ZFIN;Acc:ZDB-GENE-090316-1]	570033	1648,34752365628	1534,51582704503	2122,13962726657	1227,60734659398	1262,36444001648	2152,59154324517
ENSDARG00000074030	1817,69037964116	-0,249406811153059	0,152217589452698	-1,6384887715658	0,10131977445804	0,999976227669273	myt1a	myelin transcription factor 1a [Source:ZFIN;Acc:ZDB-GENE-030131-3885]	557002	1682,95849528161	1970,59175331743	2166,07231081935	1163,9370838498	1525,54289217539	2397,03974240339
ENSDARG00000016977	283,617938965807	-0,305842597934404	0,186664807210694	-1,63845881023085	0,101326019689345	0,999976227669273	snx27b	sorting nexin 27b [Source:ZFIN;Acc:ZDB-GENE-040426-1529]	393512	336,375380483664	299,360230468078	303,708551516999	234,57465221541	230,169629345761	297,519189764929
ENSDARG00000010276	124,165944432682	0,393876808768962	0,240400659316479	1,6384181719337	0,101334490948891	0,999976227669273	ptgs2b	prostaglandin-endoperoxide synthase 2b [Source:ZFIN;Acc:ZDB-GENE-041014-323]	559020	102,751322012695	139,072862973359	81,1799587388204	155,266079323533	160,583462334252	106,141981213434
[truncated: 19,489 more rows]

## Sheet: Cep290_Mut_vs_Ctrl
Ensembl	baseMean	log2FoldChange	lfcSE	stat	pvalue	padj	external_gene_name	description	entrezgene_id	Cep290_Ctrl_S1	Cep290_Ctrl_S2	Cep290_Ctrl_S3	Cep290_Mut_S1	Cep290_Mut_S2	Cep290_Mut_S3
[truncated: 19,362 more rows]

## Sheet: Inpp5e_Mut_vs_Ctrl
Ensembl	baseMean	log2FoldChange	lfcSE	stat	pvalue	padj	external_gene_name	description	entrezgene_id	Inpp5e_Ctrl_S1	Inpp5e_Ctrl_S2	Inpp5e_Ctrl_S3	Inpp5e_Mut_S1	Inpp5e_Mut_S2	Inpp5e_Mut_S3
[truncated: 19,825 more rows]

[truncated: 3 more sheets: cc2d2a_Mut_vs_Ctrl, Talpid3_Mut_vs_Ctrl, Togaram1_Mut_vs_Ctrl]
