# Supplementary material for: Shared and unique consequences of Joubert Syndrome gene dysfunction on the zebrafish central nervous system
Source: Biol Open. 2024 Nov 12;13(11):bio060421. doi: 10.1242/bio.060421 (PMC11583916; doi:10.1242/bio.060421)
Supplement: Table S3. Intercept of individual differentially expressed genes across different lines [file biolopen-13-060421-TableS3.txt]

$`BBS1,Inpp5e,togaram1,`
[1] "ENSDARG00000101406"

$`Inpp5e,Talpid3,togaram1,`
[1] "ENSDARG00000073742"

$`BBS1,Inpp5e,`
[1] "ENSDARG00000063910"

$`BBS1,togaram1,`
[1] "ENSDARG00000093606"

$`Cep290,Inpp5e,`
[1] "ENSDARG00000035458" "ENSDARG00000094695"

$`Cep290,togaram1,`
[1] "ENSDARG00000101669"

$`Inpp5e,Talpid3,`
 [1] "ENSDARG00000002193" "ENSDARG00000002696" "ENSDARG00000042529" "ENSDARG00000044199" "ENSDARG00000045677" "ENSDARG00000056511" "ENSDARG00000059163"
 [8] "ENSDARG00000098392" "ENSDARG00000102558" "ENSDARG00000104685"

$`Inpp5e,togaram1,`
[1] "ENSDARG00000067920" "ENSDARG00000070849" "ENSDARG00000092807" "ENSDARG00000098024"

$`BBS1,`
[1] "ENSDARG00000002768" "ENSDARG00000005616" "ENSDARG00000007080" "ENSDARG00000020574" "ENSDARG00000032263" "ENSDARG00000057113" "ENSDARG00000068194"
[8] "ENSDARG00000075169" "ENSDARG00000078113"

$`Cep290,`
 [1] "ENSDARG00000021582" "ENSDARG00000034042" "ENSDARG00000040252" "ENSDARG00000044002" "ENSDARG00000058206" "ENSDARG00000062788" "ENSDARG00000067990"
 [8] "ENSDARG00000067995" "ENSDARG00000067997" "ENSDARG00000068006" "ENSDARG00000071331" "ENSDARG00000086450" "ENSDARG00000095615" "ENSDARG00000095930"
[15] "ENSDARG00000104919"

$`Inpp5e,`
 [1] "ENSDARG00000001913" "ENSDARG00000005254" "ENSDARG00000006588" "ENSDARG00000007795" "ENSDARG00000008275" "ENSDARG00000009014" "ENSDARG00000009018"
 [8] "ENSDARG00000009401" "ENSDARG00000009637" "ENSDARG00000009901" "ENSDARG00000012593" "ENSDARG00000012656" "ENSDARG00000014179" "ENSDARG00000016875"
[15] "ENSDARG00000021838" "ENSDARG00000028098" "ENSDARG00000029689" "ENSDARG00000029995" "ENSDARG00000030632" "ENSDARG00000031678" "ENSDARG00000035018"
[22] "ENSDARG00000035257" "ENSDARG00000035602" "ENSDARG00000036316" "ENSDARG00000036830" "ENSDARG00000036832" "ENSDARG00000039929" "ENSDARG00000040100"
[29] "ENSDARG00000040190" "ENSDARG00000040606" "ENSDARG00000042905" "ENSDARG00000045887" "ENSDARG00000052061" "ENSDARG00000053058" "ENSDARG00000053684"
[36] "ENSDARG00000055192" "ENSDARG00000056036" "ENSDARG00000056248" "ENSDARG00000056873" "ENSDARG00000057427" "ENSDARG00000059391" "ENSDARG00000063916"
[43] "ENSDARG00000063921" "ENSDARG00000069129" "ENSDARG00000069245" "ENSDARG00000069415" "ENSDARG00000070484" "ENSDARG00000070951" "ENSDARG00000071353"
[50] "ENSDARG00000074255" "ENSDARG00000074908" "ENSDARG00000076192" "ENSDARG00000078618" "ENSDARG00000079302" "ENSDARG00000079305" "ENSDARG00000087243"
[57] "ENSDARG00000087873" "ENSDARG00000088514" "ENSDARG00000088711" "ENSDARG00000093844" "ENSDARG00000094324" "ENSDARG00000094990" "ENSDARG00000095339"
[64] "ENSDARG00000097613" "ENSDARG00000099185" "ENSDARG00000100013" "ENSDARG00000100352" "ENSDARG00000100588" "ENSDARG00000103129" "ENSDARG00000103409"
[71] "ENSDARG00000104076" "ENSDARG00000104642" "ENSDARG00000105039" "ENSDARG00000105080" "ENSDARG00000113599" "ENSDARG00000115956"

$`mzCc2d2a,`
[1] "ENSDARG00000038147" "ENSDARG00000045142" "ENSDARG00000074919"

$`Talpid3,`
 [1] "ENSDARG00000000380" "ENSDARG00000003902" "ENSDARG00000005776" "ENSDARG00000007823" "ENSDARG00000010276" "ENSDARG00000010680" "ENSDARG00000012610"
 [8] "ENSDARG00000014840" "ENSDARG00000015404" "ENSDARG00000017274" "ENSDARG00000017314" "ENSDARG00000018566" "ENSDARG00000019902" "ENSDARG00000020602"
[15] "ENSDARG00000022832" "ENSDARG00000026926" "ENSDARG00000027424" "ENSDARG00000027495" "ENSDARG00000028824" "ENSDARG00000030758" "ENSDARG00000035798"
[22] "ENSDARG00000037925" "ENSDARG00000037941" "ENSDARG00000038018" "ENSDARG00000038378" "ENSDARG00000043820" "ENSDARG00000044684" "ENSDARG00000044861"
[29] "ENSDARG00000052138" "ENSDARG00000052223" "ENSDARG00000058775" "ENSDARG00000058803" "ENSDARG00000063519" "ENSDARG00000079500" "ENSDARG00000079664"
[36] "ENSDARG00000090428" "ENSDARG00000097008" "ENSDARG00000097772" "ENSDARG00000100139" "ENSDARG00000103498" "ENSDARG00000103543"

$`togaram1,`
 [1] "ENSDARG00000017490" "ENSDARG00000018263" "ENSDARG00000025850" "ENSDARG00000039730" "ENSDARG00000041435" "ENSDARG00000042993" "ENSDARG00000045442"
 [8] "ENSDARG00000058351" "ENSDARG00000068507" "ENSDARG00000069801" "ENSDARG00000073750" "ENSDARG00000074001" "ENSDARG00000086917" "ENSDARG00000100392"
[15] "ENSDARG00000100954" "ENSDARG00000116491"
