# Supplementary material for: Shared and unique consequences of Joubert Syndrome gene dysfunction on the zebrafish central nervous system
Source: Biol Open. 2024 Nov 12;13(11):bio060421. doi: 10.1242/bio.060421 (PMC11583916; doi:10.1242/bio.060421)
Supplement: Table S4. Results overrepresentation analysis including intercept across all tested lines [file biolopen-13-060421-TableS4.xlsx]

## Sheet: BBS1_ORA
ONTOLOGY	ID	Description	GeneRatio	BgRatio	pvalue	p.adjust	qvalue	geneID	Count
BP	GO:0006956	complement activation	2025-03-01	26/15186	9.99423e-06	0.00280135	0.0017056	c6/bfb/ly97.3	3
BP	GO:0006955	immune response	2025-06-01	338/15186	1.44028e-05	0.00280135	0.0017056	c6/bfb/si:dkey-239j18.3/ly97.3/zgc:174153/ccl44	6
BP	GO:0006959	humoral immune response	2025-03-01	41/15186	4.03138e-05	0.00522736	0.00318267	c6/bfb/ly97.3	3
BP	GO:0042554	superoxide anion generation	2025-02-01	13/15186	0.000200707	0.0164071	0.00998941	duox/noxo1a	2
BP	GO:2001233	regulation of apoptotic signaling pathway	2025-03-01	75/15186	0.000246107	0.0164071	0.00998941	si:dkey-239j18.3/zgc:171740/zgc:174153	3
BP	GO:0046034	ATP metabolic process	2025-03-01	78/15186	0.000276371	0.0164071	0.00998941	ATP8/atp5mea/gck	3
BP	GO:0002252	immune effector process	2025-03-01	84/15186	0.000343903	0.0164071	0.00998941	c6/bfb/ly97.3	3
BP	GO:0002253	activation of immune response	2025-03-01	85/15186	0.000356098	0.0164071	0.00998941	c6/bfb/ly97.3	3
BP	GO:0098542	defense response to other organism	2025-04-01	219/15186	0.000419603	0.0164071	0.00998941	c6/ly97.3/duox/ccl44	4
BP	GO:0009205	purine ribonucleoside triphosphate metabolic process	2025-03-01	92/15186	0.00044933	0.0164071	0.00998941	ATP8/atp5mea/gck	3
BP	GO:0009144	purine nucleoside triphosphate metabolic process	2025-03-01	94/15186	0.000478575	0.0164071	0.00998941	ATP8/atp5mea/gck	3
BP	GO:0006801	superoxide metabolic process	2025-02-01	22/15186	0.000589028	0.0164071	0.00998941	duox/noxo1a	2
BP	GO:0009199	ribonucleoside triphosphate metabolic process	2025-03-01	101/15186	0.000590485	0.0164071	0.00998941	ATP8/atp5mea/gck	3
BP	GO:0050778	positive regulation of immune response	2025-03-01	101/15186	0.000590485	0.0164071	0.00998941	c6/bfb/ly97.3	3
BP	GO:0015986	proton motive force-driven ATP synthesis	2025-02-01	23/15186	0.000644475	0.0167134	0.0101759	ATP8/atp5mea	2
BP	GO:0009141	nucleoside triphosphate metabolic process	2025-03-01	112/15186	0.000798001	0.0190395	0.0115922	ATP8/atp5mea/gck	3
BP	GO:0006754	ATP biosynthetic process	2025-02-01	27/15186	0.000890514	0.0190395	0.0115922	ATP8/atp5mea	2
BP	GO:0009617	response to bacterium	2025-03-01	119/15186	0.000951452	0.0190395	0.0115922	c6/ly97.3/duox	3
BP	GO:2001235	positive regulation of apoptotic signaling pathway	2025-02-01	29/15186	0.00102798	0.0190395	0.0115922	si:dkey-239j18.3/zgc:174153	2
BP	GO:0043207	response to external biotic stimulus	2025-04-01	284/15186	0.00111117	0.0190395	0.0115922	c6/ly97.3/duox/ccl44	4
BP	GO:0051707	response to other organism	2025-04-01	284/15186	0.00111117	0.0190395	0.0115922	c6/ly97.3/duox/ccl44	4
BP	GO:0009607	response to biotic stimulus	2025-04-01	287/15186	0.00115528	0.0190395	0.0115922	c6/ly97.3/duox/ccl44	4
BP	GO:0050776	regulation of immune response	2025-03-01	128/15186	0.00117467	0.0190395	0.0115922	c6/bfb/ly97.3	3
BP	GO:0052547	regulation of peptidase activity	2025-03-01	128/15186	0.00117467	0.0190395	0.0115922	si:dkey-239j18.3/zgc:171740/zgc:174153	3
BP	GO:0044419	biological process involved in interspecies interaction between organisms	2025-04-01	294/15186	0.00126297	0.0196519	0.011965	c6/ly97.3/duox/ccl44	4
BP	GO:0072521	purine-containing compound metabolic process	2025-04-01	298/15186	0.00132759	0.0198628	0.0120934	ATP8/atp5mea/gck/uraha	4
BP	GO:0097190	apoptotic signaling pathway	2025-03-01	147/15186	0.00174834	0.0234093	0.0142527	si:dkey-239j18.3/zgc:171740/zgc:174153	3
BP	GO:0009145	purine nucleoside triphosphate biosynthetic process	2025-02-01	38/15186	0.0017639	0.0234093	0.0142527	ATP8/atp5mea	2
BP	GO:0009206	purine ribonucleoside triphosphate biosynthetic process	2025-02-01	38/15186	0.0017639	0.0234093	0.0142527	ATP8/atp5mea	2
BP	GO:0006952	defense response	2025-04-01	324/15186	0.00180535	0.0234093	0.0142527	c6/ly97.3/duox/ccl44	4
BP	GO:0030593	neutrophil chemotaxis	2025-02-01	40/15186	0.00195316	0.024509	0.0149223	duox/ccl44	2
BP	GO:0002684	positive regulation of immune system process	2025-03-01	164/15186	0.00238854	0.0290357	0.0176784	c6/bfb/ly97.3	3
BP	GO:0009201	ribonucleoside triphosphate biosynthetic process	2025-02-01	47/15186	0.00268786	0.0303369	0.0184706	ATP8/atp5mea	2
BP	GO:0071621	granulocyte chemotaxis	2025-02-01	47/15186	0.00268786	0.0303369	0.0184706	duox/ccl44	2
BP	GO:0051336	regulation of hydrolase activity	2025-04-01	363/15186	0.00272954	0.0303369	0.0184706	si:dkey-239j18.3/zgc:171740/zgc:174153/ccl44	4
BP	GO:0072593	reactive oxygen species metabolic process	2025-02-01	51/15186	0.0031575	0.0330282	0.0201092	duox/noxo1a	2
BP	GO:0010952	positive regulation of peptidase activity	2025-02-01	52/15186	0.00328049	0.0330282	0.0201092	si:dkey-239j18.3/zgc:174153	2
BP	GO:1990266	neutrophil migration	2025-02-01	52/15186	0.00328049	0.0330282	0.0201092	duox/ccl44	2
BP	GO:0055086	nucleobase-containing small molecule metabolic process	2025-04-01	383/15186	0.00331131	0.0330282	0.0201092	ATP8/atp5mea/gck/uraha	4
BP	GO:0009142	nucleoside triphosphate biosynthetic process	2025-02-01	57/15186	0.00392865	0.0380179	0.0231472	ATP8/atp5mea	2
BP	GO:0030162	regulation of proteolysis	2025-03-01	197/15186	0.00400703	0.0380179	0.0231472	si:dkey-239j18.3/zgc:171740/zgc:174153	3
BP	GO:0097530	granulocyte migration	2025-02-01	59/15186	0.00420327	0.0389302	0.0237026	duox/ccl44	2
BP	GO:0051345	positive regulation of hydrolase activity	2025-03-01	209/15186	0.00472721	0.0421851	0.0256844	si:dkey-239j18.3/zgc:174153/ccl44	3
BP	GO:0010647	positive regulation of cell communication	2025-04-01	426/15186	0.00483968	0.0421851	0.0256844	gck/si:dkey-239j18.3/zgc:174153/ccl44	4
BP	GO:0023056	positive regulation of signaling	2025-04-01	427/15186	0.00488003	0.0421851	0.0256844	gck/si:dkey-239j18.3/zgc:174153/ccl44	4
BP	GO:0030595	leukocyte chemotaxis	2025-02-01	66/15186	0.00523247	0.0433071	0.0263674	duox/ccl44	2
BP	GO:0042742	defense response to bacterium	2025-02-01	66/15186	0.00523247	0.0433071	0.0263674	c6/ly97.3	2
BP	GO:0009150	purine ribonucleotide metabolic process	2025-03-01	226/15186	0.00587457	0.0476085	0.0289864	ATP8/atp5mea/gck	3
CC	GO:0000276	mitochondrial proton-transporting ATP synthase complex, coupling factor F(o)	2020-02-01	13/15532	0.000121831	0.00331436	0.00216871	ATP8/atp5mea	2
CC	GO:0045263	proton-transporting ATP synthase complex, coupling factor F(o)	2020-02-01	16/15532	0.000186999	0.00331436	0.00216871	ATP8/atp5mea	2
CC	GO:0005753	mitochondrial proton-transporting ATP synthase complex	2020-02-01	22/15532	0.000358309	0.00331436	0.00216871	ATP8/atp5mea	2
CC	GO:0045259	proton-transporting ATP synthase complex	2020-02-01	22/15532	0.000358309	0.00331436	0.00216871	ATP8/atp5mea	2
CC	GO:0033177	proton-transporting two-sector ATPase complex, proton-transporting domain	2020-02-01	29/15532	0.000626361	0.00463507	0.0030329	ATP8/atp5mea	2
CC	GO:0016469	proton-transporting two-sector ATPase complex	2020-02-01	52/15532	0.00200972	0.0123933	0.00810939	ATP8/atp5mea	2
CC	GO:0098800	inner mitochondrial membrane protein complex	2020-02-01	114/15532	0.0093071	0.0491947	0.03219	ATP8/atp5mea	2
MF	GO:0008656	cysteine-type endopeptidase activator activity involved in apoptotic process	2027-02-01	16/14843	0.000376423	0.0137394	0.0103021	si:dkey-239j18.3/zgc:174153	2
MF	GO:0016505	peptidase activator activity involved in apoptotic process	2027-02-01	16/14843	0.000376423	0.0137394	0.0103021	si:dkey-239j18.3/zgc:174153	2
MF	GO:0043028	cysteine-type endopeptidase regulator activity involved in apoptotic process	2027-02-01	24/14843	0.000858038	0.0208789	0.0156554	si:dkey-239j18.3/zgc:174153	2
MF	GO:0016504	peptidase activator activity	2027-02-01	28/14843	0.00116988	0.0213503	0.0160089	si:dkey-239j18.3/zgc:174153	2
MF	GO:0004175	endopeptidase activity	2027-04-01	329/14843	0.00277985	0.0405858	0.030432	bfb/he1.2/si:dkey-239j18.3/zgc:174153	4

## Sheet: Cep290_ORA
ONTOLOGY	ID	Description	GeneRatio	BgRatio	pvalue	p.adjust	qvalue	geneID	Count
BP	GO:0055082	intracellular chemical homeostasis	13/93	219/14638	1.19143e-09	1.00557e-06	8.94203e-07	gck/ryr3/atp1a1a.5/atp2a1l/atp2a1/atp1a1a.3/atp1a1a.4/ryr1b/cav2/slc4a2a/pck1/zgc:172145/atp1a3b	13
BP	GO:0019725	cellular homeostasis	13/93	273/14638	1.70485e-08	7.19449e-06	6.39769e-06	gck/ryr3/atp1a1a.5/atp2a1l/atp2a1/atp1a1a.3/atp1a1a.4/ryr1b/cav2/slc4a2a/pck1/zgc:172145/atp1a3b	13
BP	GO:0006936	muscle contraction	1993-09-01	113/14638	3.94877e-08	7.80341e-06	6.93918e-06	myhz1.1/myhz1.2/myhz1.3/myha/atp2a1/ryr1b/myhc4/myhz2/smyhc1	9
BP	GO:0006873	intracellular monoatomic ion homeostasis	1993-11-01	197/14638	4.62288e-08	7.80341e-06	6.93918e-06	ryr3/atp1a1a.5/atp2a1l/atp2a1/atp1a1a.3/atp1a1a.4/ryr1b/cav2/slc4a2a/zgc:172145/atp1a3b	11
BP	GO:0030003	intracellular monoatomic cation homeostasis	1993-11-01	197/14638	4.62288e-08	7.80341e-06	6.93918e-06	ryr3/atp1a1a.5/atp2a1l/atp2a1/atp1a1a.3/atp1a1a.4/ryr1b/cav2/slc4a2a/zgc:172145/atp1a3b	11
BP	GO:0003012	muscle system process	1993-09-01	121/14638	7.16847e-08	1.00836e-05	8.96687e-06	myhz1.1/myhz1.2/myhz1.3/myha/atp2a1/ryr1b/myhc4/myhz2/smyhc1	9
BP	GO:0050801	monoatomic ion homeostasis	1993-12-01	261/14638	9.28383e-08	1.11937e-05	9.95395e-06	ryr3/atp1a1a.5/atp2a1l/atp2a1/atp1a1a.3/atp1a1a.4/ryr1b/cav2/slc4a2a/pck1/zgc:172145/atp1a3b	12
BP	GO:0055080	monoatomic cation homeostasis	1993-11-01	248/14638	4.74053e-07	5.00126e-05	4.44736e-05	ryr3/atp1a1a.5/atp2a1l/atp2a1/atp1a1a.3/atp1a1a.4/ryr1b/cav2/slc4a2a/zgc:172145/atp1a3b	11
BP	GO:0048878	chemical homeostasis	13/93	373/14638	6.37427e-07	5.97765e-05	5.31562e-05	gck/ryr3/atp1a1a.5/atp2a1l/atp2a1/atp1a1a.3/atp1a1a.4/ryr1b/cav2/slc4a2a/pck1/zgc:172145/atp1a3b	13
BP	GO:0006090	pyruvate metabolic process	1993-06-01	55/14638	1.26073e-06	0.000104307	9.27551e-05	gck/pfkma/gpib/pck1/pfkmb/agxtb	6
BP	GO:0098771	inorganic ion homeostasis	1993-10-01	221/14638	1.35945e-06	0.000104307	9.27551e-05	ryr3/atp1a1a.5/atp2a1l/atp2a1/atp1a1a.3/atp1a1a.4/ryr1b/cav2/zgc:172145/atp1a3b	10
BP	GO:0006006	glucose metabolic process	1993-06-01	58/14638	1.73352e-06	0.000119089	0.000105899	gck/pfkma/gpib/pck1/pfkmb/pdk2b	6
BP	GO:0030007	intracellular potassium ion homeostasis	1993-04-01	15/14638	1.9754e-06	0.000119089	0.000105899	atp1a1a.5/atp1a1a.3/atp1a1a.4/atp1a3b	4
BP	GO:0036376	sodium ion export across plasma membrane	1993-04-01	15/14638	1.9754e-06	0.000119089	0.000105899	atp1a1a.5/atp1a1a.3/atp1a1a.4/atp1a3b	4
BP	GO:0006883	intracellular sodium ion homeostasis	1993-04-01	16/14638	2.62108e-06	0.000147479	0.000131146	atp1a1a.5/atp1a1a.3/atp1a1a.4/atp1a3b	4
BP	GO:0140115	export across plasma membrane	1993-04-01	21/14638	8.41209e-06	0.000443738	0.000394593	atp1a1a.5/atp1a1a.3/atp1a1a.4/atp1a3b	4
BP	GO:0019318	hexose metabolic process	1993-06-01	82/14638	1.32716e-05	0.000658896	0.000585922	gck/pfkma/gpib/pck1/pfkmb/pdk2b	6
BP	GO:0055078	sodium ion homeostasis	1993-04-01	24/14638	1.47188e-05	0.000690148	0.000613713	atp1a1a.5/atp1a1a.3/atp1a1a.4/atp1a3b	4
BP	GO:0055075	potassium ion homeostasis	1993-04-01	26/14638	2.05079e-05	0.00091098	0.000810089	atp1a1a.5/atp1a1a.3/atp1a1a.4/atp1a3b	4
BP	GO:0005996	monosaccharide metabolic process	1993-06-01	92/14638	2.56855e-05	0.00108393	0.000963884	gck/pfkma/gpib/pck1/pfkmb/pdk2b	6
BP	GO:0009150	purine ribonucleotide metabolic process	1993-08-01	224/14638	8.84534e-05	0.00355499	0.00316127	gck/ampd1/acsl1b/nppcl2/pfkma/gpib/pfkmb/ATP8	8
BP	GO:0046034	ATP metabolic process	1993-05-01	78/14638	0.000136012	0.00495514	0.00440636	gck/pfkma/gpib/pfkmb/ATP8	5
BP	GO:0006096	glycolytic process	1993-04-01	42/14638	0.000142065	0.00495514	0.00440636	gck/pfkma/gpib/pfkmb	4
BP	GO:0006757	ATP generation from ADP	1993-04-01	42/14638	0.000142065	0.00495514	0.00440636	gck/pfkma/gpib/pfkmb	4
BP	GO:0009259	ribonucleotide metabolic process	1993-08-01	241/14638	0.000146776	0.00495514	0.00440636	gck/ampd1/acsl1b/nppcl2/pfkma/gpib/pfkmb/ATP8	8
BP	GO:0019693	ribose phosphate metabolic process	1993-08-01	247/14638	0.000173737	0.00563976	0.00501515	gck/ampd1/acsl1b/nppcl2/pfkma/gpib/pfkmb/ATP8	8
BP	GO:0046031	ADP metabolic process	1993-04-01	46/14638	0.000203141	0.00635004	0.00564677	gck/pfkma/gpib/pfkmb	4
BP	GO:0009135	purine nucleoside diphosphate metabolic process	1993-04-01	47/14638	0.000220965	0.00643083	0.00571861	gck/pfkma/gpib/pfkmb	4
BP	GO:0009179	purine ribonucleoside diphosphate metabolic process	1993-04-01	47/14638	0.000220965	0.00643083	0.00571861	gck/pfkma/gpib/pfkmb	4
BP	GO:1990573	potassium ion import across plasma membrane	1993-04-01	49/14638	0.000259948	0.00731321	0.00650327	atp1a1a.5/atp1a1a.3/atp1a1a.4/atp1a3b	4
BP	GO:0009185	ribonucleoside diphosphate metabolic process	1993-04-01	50/14638	0.000281187	0.00765555	0.00680769	gck/pfkma/gpib/pfkmb	4
BP	GO:0009205	purine ribonucleoside triphosphate metabolic process	1993-05-01	92/14638	0.000295467	0.00779294	0.00692987	gck/pfkma/gpib/pfkmb/ATP8	5
BP	GO:0006163	purine nucleotide metabolic process	1993-08-01	271/14638	0.000325628	0.0080486	0.00715721	gck/ampd1/acsl1b/nppcl2/pfkma/gpib/pfkmb/ATP8	8
BP	GO:0009144	purine nucleoside triphosphate metabolic process	1993-05-01	94/14638	0.000326527	0.0080486	0.00715721	gck/pfkma/gpib/pfkmb/ATP8	5
BP	GO:0032787	monocarboxylic acid metabolic process	1993-08-01	272/14638	0.000333769	0.0080486	0.00715721	gck/acsl1b/pfkma/gpib/pck1/pfkmb/zgc:174917/agxtb	8
BP	GO:0009199	ribonucleoside triphosphate metabolic process	1993-05-01	101/14638	0.00045504	0.0106682	0.00948666	gck/pfkma/gpib/pfkmb/ATP8	5
BP	GO:0006874	intracellular calcium ion homeostasis	1993-05-01	102/14638	0.00047612	0.0108607	0.00965785	ryr3/atp2a1l/atp2a1/ryr1b/cav2	5
BP	GO:0006165	nucleoside diphosphate phosphorylation	1993-04-01	59/14638	0.000532006	0.0117776	0.0104732	gck/pfkma/gpib/pfkmb	4
BP	GO:0060537	muscle tissue development	1993-07-01	224/14638	0.000555814	0.0117776	0.0104732	ryr3/neb/ryr1b/myhz2/smyhc1/npr3/mybpc2b	7
BP	GO:0046939	nucleotide phosphorylation	1993-04-01	60/14638	0.000567256	0.0117776	0.0104732	gck/pfkma/gpib/pfkmb	4
BP	GO:0072521	purine-containing compound metabolic process	1993-08-01	295/14638	0.000572133	0.0117776	0.0104732	gck/ampd1/acsl1b/nppcl2/pfkma/gpib/pfkmb/ATP8	8
BP	GO:1902600	proton transmembrane transport	1993-04-01	62/14638	0.000642686	0.0129105	0.0114807	atp1a1a.5/atp1a1a.3/atp1a1a.4/atp1a3b	4
BP	GO:0055074	calcium ion homeostasis	1993-05-01	110/14638	0.000672322	0.0129105	0.0114807	ryr3/atp2a1l/atp2a1/ryr1b/cav2	5
BP	GO:0055086	nucleobase-containing small molecule metabolic process	1993-09-01	379/14638	0.00067306	0.0129105	0.0114807	gck/ampd1/acsl1b/nppcl2/pfkma/gpib/pfkmb/ATP8/pnp4b	9
BP	GO:0009141	nucleoside triphosphate metabolic process	1993-05-01	112/14638	0.00072964	0.0136848	0.0121692	gck/pfkma/gpib/pfkmb/ATP8	5
BP	GO:0003009	skeletal muscle contraction	1993-03-01	29/14638	0.000804809	0.0147665	0.0131311	atp2a1/ryr1b/smyhc1	3
BP	GO:0009117	nucleotide metabolic process	1993-08-01	315/14638	0.000877588	0.0157592	0.0140139	gck/ampd1/acsl1b/nppcl2/pfkma/gpib/pfkmb/ATP8	8
BP	GO:0016052	carbohydrate catabolic process	1993-04-01	68/14638	0.000911434	0.0160261	0.0142512	gck/pfkma/gpib/pfkmb	4
BP	GO:0050879	multicellular organismal movement	1993-03-01	32/14638	0.00107752	0.0179847	0.0159929	atp2a1/ryr1b/smyhc1	3
BP	GO:0050881	musculoskeletal movement	1993-03-01	32/14638	0.00107752	0.0179847	0.0159929	atp2a1/ryr1b/smyhc1	3
BP	GO:0006753	nucleoside phosphate metabolic process	1993-08-01	326/14638	0.0010946	0.0179847	0.0159929	gck/ampd1/acsl1b/nppcl2/pfkma/gpib/pfkmb/ATP8	8
BP	GO:0014904	myotube cell development	1993-04-01	72/14638	0.00112937	0.0179847	0.0159929	ryr3/ryr1b/myhz2/smyhc1	4
BP	GO:0048741	skeletal muscle fiber development	1993-04-01	72/14638	0.00112937	0.0179847	0.0159929	ryr3/ryr1b/myhz2/smyhc1	4
BP	GO:0009132	nucleoside diphosphate metabolic process	1993-04-01	73/14638	0.00118909	0.018585	0.0165267	gck/pfkma/gpib/pfkmb	4
BP	GO:0055001	muscle cell development	1993-06-01	205/14638	0.00194523	0.0296004	0.0263221	ryr3/neb/ryr1b/myhz2/ppp2r3a/smyhc1	6
BP	GO:0098659	inorganic cation import across plasma membrane	1993-04-01	84/14638	0.00199908	0.0296004	0.0263221	atp1a1a.5/atp1a1a.3/atp1a1a.4/atp1a3b	4
BP	GO:0099587	inorganic ion import across plasma membrane	1993-04-01	84/14638	0.00199908	0.0296004	0.0263221	atp1a1a.5/atp1a1a.3/atp1a1a.4/atp1a3b	4
BP	GO:0051146	striated muscle cell differentiation	1993-06-01	207/14638	0.00204267	0.0297244	0.0264324	ryr3/neb/ryr1b/myhz2/ppp2r3a/smyhc1	6
BP	GO:0001757	somite specification	1993-02-01	11/14638	0.0021159	0.0297637	0.0264673	myhz1.1/fn1a	2
BP	GO:0006002	fructose 6-phosphate metabolic process	1993-02-01	11/14638	0.0021159	0.0297637	0.0264673	pfkma/pfkmb	2
BP	GO:0007379	segment specification	1993-02-01	12/14638	0.0025286	0.0344216	0.0306094	myhz1.1/fn1a	2
BP	GO:0090594	inflammatory response to wounding	1993-02-01	12/14638	0.0025286	0.0344216	0.0306094	irg1l/mmp9	2
BP	GO:0014902	myotube differentiation	1993-04-01	91/14638	0.00267731	0.0358674	0.0318951	ryr3/ryr1b/myhz2/smyhc1	4
BP	GO:0006814	sodium ion transport	1993-05-01	154/14638	0.00298504	0.0393652	0.0350055	atp1a1a.5/atp1a1a.3/slc5a9/atp1a1a.4/atp1a3b	5
BP	GO:0098739	import across plasma membrane	1993-04-01	101/14638	0.00389809	0.0485999	0.0432174	atp1a1a.5/atp1a1a.3/atp1a1a.4/atp1a3b	4
BP	GO:0050905	neuromuscular process	1993-03-01	50/14638	0.00392118	0.0485999	0.0432174	atp2a1/ryr1b/smyhc1	3
BP	GO:0001678	intracellular glucose homeostasis	1993-02-01	15/14638	0.00397321	0.0485999	0.0432174	gck/pck1	2
BP	GO:0030388	fructose 1,6-bisphosphate metabolic process	1993-02-01	15/14638	0.00397321	0.0485999	0.0432174	pfkma/pfkmb	2
BP	GO:0030574	collagen catabolic process	1993-02-01	15/14638	0.00397321	0.0485999	0.0432174	mmp30/mmp9	2
CC	GO:0032982	myosin filament	1994-08-01	20/14987	2.09301e-13	2.55347e-11	2.20317e-11	myhz1.1/myhz1.2/myhz1.3/myha/myhc4/myhz2/smyhc1/myh7bb	8
CC	GO:0016460	myosin II complex	1994-08-01	28/14987	4.95706e-12	3.02381e-10	2.60898e-10	myhz1.1/myhz1.2/myhz1.3/myha/myhc4/myhz2/smyhc1/myh7bb	8
CC	GO:0016459	myosin complex	1994-08-01	60/14987	3.46451e-09	1.4089e-07	1.21562e-07	myhz1.1/myhz1.2/myhz1.3/myha/myhc4/myhz2/smyhc1/myh7bb	8
CC	GO:0099081	supramolecular polymer	16/94	449/14987	1.73357e-08	4.22991e-07	3.64962e-07	dnal1/dynlrb1/myhz1.1/myhz1.2/ryr3/myhz1.3/myha/atp2a1/prx/neb/ryr1b/myhc4/myhz2/smyhc1/myh7bb/eppk1	16
CC	GO:0099512	supramolecular fiber	16/94	449/14987	1.73357e-08	4.22991e-07	3.64962e-07	dnal1/dynlrb1/myhz1.1/myhz1.2/ryr3/myhz1.3/myha/atp2a1/prx/neb/ryr1b/myhc4/myhz2/smyhc1/myh7bb/eppk1	16
CC	GO:0016529	sarcoplasmic reticulum	1994-04-01	29/14987	3.05654e-05	0.000621496	0.000536235	ryr3/atp2a1l/atp2a1/ryr1b	4
CC	GO:0016528	sarcoplasm	1994-04-01	31/14987	4.01058e-05	0.000698987	0.000603095	ryr3/atp2a1l/atp2a1/ryr1b	4
CC	GO:0015629	actin cytoskeleton	1994-08-01	275/14987	0.000330533	0.00504063	0.00434912	myhz1.1/myhz1.2/myhz1.3/myha/myhc4/myhz2/smyhc1/myh7bb	8
CC	GO:0031674	I band	1994-04-01	66/14987	0.00077699	0.00922029	0.00795538	ryr3/atp2a1/neb/ryr1b	4
CC	GO:0030312	external encapsulating structure	1994-07-01	243/14987	0.000835085	0.00922029	0.00795538	mmp30/fn1a/col8a1a/angptl7/anxa2a/mmp9/muc5.2	7
CC	GO:0031012	extracellular matrix	1994-07-01	243/14987	0.000835085	0.00922029	0.00795538	mmp30/fn1a/col8a1a/angptl7/anxa2a/mmp9/muc5.2	7
CC	GO:0030016	myofibril	1994-05-01	119/14987	0.000906914	0.00922029	0.00795538	ryr3/atp2a1/prx/neb/ryr1b	5
CC	GO:0043292	contractile fiber	1994-05-01	122/14987	0.00101428	0.00951859	0.00821276	ryr3/atp2a1/prx/neb/ryr1b	5
CC	GO:0033017	sarcoplasmic reticulum membrane	1994-02-01	10/14987	0.0016951	0.0147716	0.0127451	ryr3/ryr1b	2
CC	GO:0042383	sarcolemma	1994-03-01	52/14987	0.00422849	0.0343917	0.0296736	ryr3/ryr1b/cav2	3
CC	GO:0030017	sarcomere	1994-04-01	107/14987	0.00457806	0.0349077	0.0301188	ryr3/atp2a1/neb/ryr1b	4
CC	GO:0030018	Z disc	1994-03-01	61/14987	0.0066127	0.0474559	0.0409455	ryr3/neb/ryr1b	3
MF	GO:0000146	microfilament motor activity	1991-08-01	36/14303	5.13167e-11	1.03147e-08	8.80487e-09	myhz1.1/myhz1.2/myhz1.3/myha/myhc4/myhz2/smyhc1/myh7bb	8
MF	GO:0140657	ATP-dependent activity	17/91	419/14303	9.82078e-10	9.86989e-08	8.4252e-08	myhz1.1/myhz1.2/atp1a1a.5/myhz1.3/atp2a1l/myha/atp2a1/atp1a1a.3/acsl1b/atp1a1a.4/myhc4/myhz2/smyhc1/ercc6/atp1a3b/upf1/myh7bb	17
MF	GO:0003774	cytoskeletal motor activity	1991-10-01	122/14303	5.04269e-09	3.3786e-07	2.88407e-07	dnal1/dynlrb1/myhz1.1/myhz1.2/myhz1.3/myha/myhc4/myhz2/smyhc1/myh7bb	10
MF	GO:0015662	P-type ion transporter activity	1991-06-01	25/14303	9.01874e-09	3.62553e-07	3.09485e-07	atp1a1a.5/atp2a1l/atp2a1/atp1a1a.3/atp1a1a.4/atp1a3b	6
MF	GO:0140358	P-type transmembrane transporter activity	1991-06-01	25/14303	9.01874e-09	3.62553e-07	3.09485e-07	atp1a1a.5/atp2a1l/atp2a1/atp1a1a.3/atp1a1a.4/atp1a3b	6
MF	GO:0019829	ATPase-coupled monoatomic cation transmembrane transporter activity	1991-06-01	37/14303	1.11356e-07	3.73044e-06	3.1844e-06	atp1a1a.5/atp2a1l/atp2a1/atp1a1a.3/atp1a1a.4/atp1a3b	6
MF	GO:0051015	actin filament binding	1991-09-01	198/14303	4.58256e-06	0.000131585	0.000112324	myhz1.1/myhz1.2/myhz1.3/myha/neb/myhc4/myhz2/smyhc1/myh7bb	9
MF	GO:0042626	ATPase-coupled transmembrane transporter activity	1991-06-01	89/14303	2.13567e-05	0.000536586	0.000458044	atp1a1a.5/atp2a1l/atp2a1/atp1a1a.3/atp1a1a.4/atp1a3b	6
MF	GO:0044877	protein-containing complex binding	1991-12-01	491/14303	6.28158e-05	0.00140289	0.00119754	myhz1.1/myhz1.2/myhz1.3/myha/neb/b2ml/myhc4/myhz2/fn1a/smyhc1/myh7bb/eppk1	12
MF	GO:0022853	active monoatomic ion transmembrane transporter activity	1991-07-01	163/14303	7.95915e-05	0.00159979	0.00136562	atp1a1a.5/atp2a1l/atp2a1/atp1a1a.3/slc5a9/atp1a1a.4/atp1a3b	7
MF	GO:0003779	actin binding	1991-10-01	365/14303	0.000106027	0.0019374	0.00165382	myhz1.1/myhz1.2/myhz1.3/myha/neb/myhc4/myhz2/flna/smyhc1/myh7bb	10
MF	GO:0048029	monosaccharide binding	1991-04-01	42/14303	0.000142651	0.0023894	0.00203966	gck/pfkma/gpib/pfkmb	4
MF	GO:0015399	primary active transmembrane transporter activity	1991-06-01	136/14303	0.000227468	0.00326578	0.00278776	atp1a1a.5/atp2a1l/atp2a1/atp1a1a.3/atp1a1a.4/atp1a3b	6
MF	GO:0030246	carbohydrate binding	1991-06-01	136/14303	0.000227468	0.00326578	0.00278776	gck/pfkma/gpib/si:ch211-152c8.5/pfkmb/acana	6
MF	GO:0046873	metal ion transmembrane transporter activity	1991-09-01	355/14303	0.000422316	0.00565904	0.00483071	ryr3/atp1a1a.5/atp2a1l/atp2a1/atp1a1a.3/slc5a9/atp1a1a.4/ryr1b/atp1a3b	9
MF	GO:0019200	carbohydrate kinase activity	1991-03-01	26/14303	0.000582611	0.00731905	0.00624774	gck/pfkma/pfkmb	3
MF	GO:0022890	inorganic cation transmembrane transporter activity	1991-10-01	461/14303	0.000683055	0.00807612	0.00689399	ryr3/atp1a1a.5/atp2a1l/atp2a1/atp1a1a.3/slc5a9/atp1a1a.4/ryr1b/ATP8/atp1a3b	10
MF	GO:0015081	sodium ion transmembrane transporter activity	1991-05-01	116/14303	0.000859008	0.00959225	0.0081882	atp1a1a.5/atp1a1a.3/slc5a9/atp1a1a.4/atp1a3b	5
MF	GO:0008324	monoatomic cation transmembrane transporter activity	1991-10-01	485/14303	0.0010067	0.0106498	0.00909098	ryr3/atp1a1a.5/atp2a1l/atp2a1/atp1a1a.3/slc5a9/atp1a1a.4/ryr1b/ATP8/atp1a3b	10
MF	GO:0022804	active transmembrane transporter activity	1991-08-01	334/14303	0.00128433	0.0129076	0.0110182	atp1a1a.5/atp2a1l/atp2a1/atp1a1a.3/slc5a9/atp1a1a.4/slc4a2a/atp1a3b	8
MF	GO:0008443	phosphofructokinase activity	1991-02-01	12/14303	0.00253505	0.024264	0.0207124	pfkma/pfkmb	2
MF	GO:0008237	metallopeptidase activity	1991-05-01	150/14303	0.00267648	0.0244533	0.020874	cpa5/mmp30/cpa4/he1.2/mmp9	5
MF	GO:0005388	P-type calcium transporter activity	1991-02-01	13/14303	0.0029836	0.026074	0.0222575	atp2a1l/atp2a1	2
MF	GO:1901702	salt transmembrane transporter activity	1991-09-01	475/14303	0.00320241	0.0268202	0.0228944	ryr3/atp1a1a.5/atp2a1l/atp2a1/atp1a1a.3/slc5a9/atp1a1a.4/ryr1b/atp1a3b	9
MF	GO:0015278	calcium-release channel activity	1991-02-01	14/14303	0.00346649	0.0278706	0.0237911	ryr3/ryr1b	2
MF	GO:0099604	ligand-gated calcium channel activity	1991-02-01	17/14303	0.00511687	0.0395574	0.0337672	ryr3/ryr1b	2
MF	GO:0015085	calcium ion transmembrane transporter activity	1991-04-01	114/14303	0.00600931	0.044736	0.0381878	ryr3/atp2a1l/atp2a1/ryr1b	4
MF	GO:0004181	metallocarboxypeptidase activity	1991-02-01	20/14303	0.00706063	0.0489375	0.0417743	cpa5/cpa4	2
MF	GO:0005217	intracellular ligand-gated monoatomic ion channel activity	1991-02-01	20/14303	0.00706063	0.0489375	0.0417743	ryr3/ryr1b	2

## Sheet: Inpp5e_ORA
ONTOLOGY	ID	Description	GeneRatio	BgRatio	pvalue	p.adjust	qvalue	geneID	Count
BP	GO:0007601	visual perception	1965-06-01	140/14805	3.35407e-05	0.0124198	0.0116329	rho/pde6ha/rom1b/rhol/pde6a/pdca	6
BP	GO:0050953	sensory perception of light stimulus	1965-06-01	145/14805	4.08548e-05	0.0124198	0.0116329	rho/pde6ha/rom1b/rhol/pde6a/pdca	6
BP	GO:0009416	response to light stimulus	1965-05-01	124/14805	0.000210099	0.0400762	0.0375368	rho/gnat1/grk1b/ciao2a/rhol	5
BP	GO:1901606	alpha-amino acid catabolic process	1965-04-01	71/14805	0.00026366	0.0400762	0.0375368	dao.1/qdpra/aass/gls2a	4
BP	GO:0007600	sensory perception	1965-06-01	225/14805	0.000450714	0.048084	0.0450372	rho/pde6ha/rom1b/rhol/pde6a/pdca	6
BP	GO:0009063	amino acid catabolic process	1965-04-01	83/14805	0.000479394	0.048084	0.0450372	dao.1/qdpra/aass/gls2a	4
BP	GO:0009314	response to radiation	1965-05-01	153/14805	0.000553599	0.048084	0.0450372	rho/gnat1/grk1b/ciao2a/rhol	5
CC	GO:0001750	photoreceptor outer segment	1967-05-01	34/15115	3.70365e-07	3.23192e-05	3.10096e-05	rho/pde6ha/rhol/pde6a/pdca	5
CC	GO:0097733	photoreceptor cell cilium	1967-05-01	39/15115	7.5335e-07	3.23192e-05	3.10096e-05	rho/pde6ha/rhol/pde6a/pdca	5
CC	GO:0097731	9+0 non-motile cilium	1967-05-01	40/15115	8.58032e-07	3.23192e-05	3.10096e-05	rho/pde6ha/rhol/pde6a/pdca	5
CC	GO:0097730	non-motile cilium	1967-05-01	51/15115	2.95006e-06	8.33393e-05	7.99623e-05	rho/pde6ha/rhol/pde6a/pdca	5
CC	GO:0005929	cilium	1967-06-01	281/15115	0.00151058	0.0341392	0.0327558	rho/pde6ha/inpp5e/rhol/pde6a/pdca	6
MF	GO:0005501	retinoid binding	1965-03-01	15/14444	3.80785e-05	0.0034461	0.00308636	rho/rbp3/rhol	3
MF	GO:0019840	isoprenoid binding	1965-03-01	15/14444	3.80785e-05	0.0034461	0.00308636	rho/rbp3/rhol	3

## Sheet: Cc2d2a_ORA
ONTOLOGY	ID	Description	GeneRatio	BgRatio	pvalue	p.adjust	qvalue	geneID	Count
BP	GO:0042026	protein refolding	1953-03-01	15/14685	1.95888e-05	0.0046709	0.00369992	hsp70l/hsp70.1/hsp70.3	3
BP	GO:0046686	response to cadmium ion	1953-03-01	15/14685	1.95888e-05	0.0046709	0.00369992	hsp70l/hsp70.1/hsp70.1	3
BP	GO:0034620	cellular response to unfolded protein	1953-04-01	50/14685	3.07928e-05	0.0046709	0.00369992	hsp70l/hsp70.1/hsp70.3/ern2	4
BP	GO:0006986	response to unfolded protein	1953-04-01	54/14685	4.18364e-05	0.0046709	0.00369992	hsp70l/hsp70.1/hsp70.3/ern2	4
BP	GO:0042743	hydrogen peroxide metabolic process	1953-03-01	20/14685	4.84571e-05	0.0046709	0.00369992	hbae5/hbbe3/duox	3
BP	GO:0140115	export across plasma membrane	1953-03-01	21/14685	5.63892e-05	0.0046709	0.00369992	slc35g1/atp1a1a.2/atp1a1a.3	3
BP	GO:0009408	response to heat	1953-03-01	23/14685	7.47044e-05	0.00505821	0.00400672	hsp70l/hsp70.1/hsp70.1	3
BP	GO:0035967	cellular response to topologically incorrect protein	1953-04-01	66/14685	9.23421e-05	0.00505821	0.00400672	hsp70l/hsp70.1/hsp70.3/ern2	4
BP	GO:0051085	chaperone cofactor-dependent protein refolding	1953-03-01	25/14685	9.65249e-05	0.00505821	0.00400672	hsp70l/hsp70.1/hsp70.3	3
BP	GO:0051084	'de novo' post-translational protein folding	1953-03-01	26/14685	0.000108837	0.00505821	0.00400672	hsp70l/hsp70.1/hsp70.3	3
BP	GO:0035966	response to topologically incorrect protein	1953-04-01	70/14685	0.000116232	0.00505821	0.00400672	hsp70l/hsp70.1/hsp70.3/ern2	4
BP	GO:0006458	'de novo' protein folding	1953-03-01	27/14685	0.00012213	0.00505821	0.00400672	hsp70l/hsp70.1/hsp70.3	3
BP	GO:0098771	inorganic ion homeostasis	1953-06-01	220/14685	0.000134711	0.0051501	0.0040795	slc35g1/atp1a1a.2/rhcga/hmox2b/atp1a1a.3/clcn2c	6
BP	GO:0061077	chaperone-mediated protein folding	1953-03-01	32/14685	0.000204476	0.00725888	0.00574992	hsp70l/hsp70.1/hsp70.3	3
BP	GO:0050801	monoatomic ion homeostasis	1953-06-01	259/14685	0.000325594	0.0104021	0.00823973	slc35g1/atp1a1a.2/hmox2b/atp1a1a.3/slc4a1a/clcn2c	6
BP	GO:0048878	chemical homeostasis	1953-07-01	368/14685	0.000334877	0.0104021	0.00823973	slc35g1/atp1a1a.2/rhcga/hmox2b/atp1a1a.3/slc4a1a/clcn2c	7
BP	GO:0009266	response to temperature stimulus	1953-03-01	49/14685	0.000727353	0.020083	0.0159082	hsp70l/hsp70.1/hsp70.1	3
BP	GO:0072593	reactive oxygen species metabolic process	1953-03-01	49/14685	0.000727353	0.020083	0.0159082	hbae5/hbbe3/duox	3
BP	GO:1990573	potassium ion import across plasma membrane	1953-03-01	51/14685	0.00081797	0.0213964	0.0169485	atp1a1a.2/atp1a1a.3/kcnj1a.5	3
BP	GO:0009152	purine ribonucleotide biosynthetic process	1953-04-01	126/14685	0.00109329	0.0248922	0.0197176	ATP8/hprt1/si:ch211-132f19.7/paics	4
BP	GO:0009628	response to abiotic stimulus	1953-06-01	327/14685	0.00110763	0.0248922	0.0197176	grk1b/hsp70l/hsp70.1/hsp70.1/grk7a/gnat2	6
BP	GO:0015671	oxygen transport	1953-02-01	14/14685	0.00113119	0.0248922	0.0197176	hbae5/hbbe3	2
BP	GO:0009150	purine ribonucleotide metabolic process	1953-05-01	223/14685	0.0012247	0.0248922	0.0197176	ATP8/aass/hprt1/si:ch211-132f19.7/paics	5
BP	GO:0006188	IMP biosynthetic process	1953-02-01	15/14685	0.00130221	0.0248922	0.0197176	hprt1/paics	2
BP	GO:0030007	intracellular potassium ion homeostasis	1953-02-01	15/14685	0.00130221	0.0248922	0.0197176	atp1a1a.2/atp1a1a.3	2
BP	GO:0036376	sodium ion export across plasma membrane	1953-02-01	15/14685	0.00130221	0.0248922	0.0197176	atp1a1a.2/atp1a1a.3	2
BP	GO:0006883	intracellular sodium ion homeostasis	1953-02-01	16/14685	0.0014848	0.0265276	0.0210131	atp1a1a.2/atp1a1a.3	2
BP	GO:0015669	gas transport	1953-02-01	17/14685	0.00167889	0.0265276	0.0210131	hbae5/hbbe3	2
BP	GO:0042744	hydrogen peroxide catabolic process	1953-02-01	17/14685	0.00167889	0.0265276	0.0210131	hbae5/hbbe3	2
BP	GO:0009260	ribonucleotide biosynthetic process	1953-04-01	142/14685	0.0016996	0.0265276	0.0210131	ATP8/hprt1/si:ch211-132f19.7/paics	4
BP	GO:0009259	ribonucleotide metabolic process	1953-05-01	241/14685	0.0017253	0.0265276	0.0210131	ATP8/aass/hprt1/si:ch211-132f19.7/paics	5
BP	GO:0046390	ribose phosphate biosynthetic process	1953-04-01	146/14685	0.00188153	0.0265276	0.0210131	ATP8/hprt1/si:ch211-132f19.7/paics	4
BP	GO:0009584	detection of visible light	1953-02-01	18/14685	0.0018844	0.0265276	0.0210131	grk7a/gnat2	2
BP	GO:0046040	IMP metabolic process	1953-02-01	18/14685	0.0018844	0.0265276	0.0210131	hprt1/paics	2
BP	GO:0055080	monoatomic cation homeostasis	1953-05-01	246/14685	0.00188773	0.0265276	0.0210131	slc35g1/atp1a1a.2/hmox2b/atp1a1a.3/slc4a1a	5
BP	GO:0019693	ribose phosphate metabolic process	1953-05-01	247/14685	0.00192152	0.0265276	0.0210131	ATP8/aass/hprt1/si:ch211-132f19.7/paics	5
BP	GO:0006164	purine nucleotide biosynthetic process	1953-04-01	150/14685	0.00207656	0.0278933	0.0220949	ATP8/hprt1/si:ch211-132f19.7/paics	4
BP	GO:0072522	purine-containing compound biosynthetic process	1953-04-01	158/14685	0.00250783	0.0327998	0.0259814	ATP8/hprt1/si:ch211-132f19.7/paics	4
BP	GO:0006163	purine nucleotide metabolic process	1953-05-01	270/14685	0.00282769	0.0360349	0.028544	ATP8/aass/hprt1/si:ch211-132f19.7/paics	5
BP	GO:0010038	response to metal ion	1953-03-01	81/14685	0.00310552	0.0385861	0.0305649	hsp70l/hsp70.1/hsp70.1	3
BP	GO:0048593	camera-type eye morphogenesis	1953-04-01	174/14685	0.00354824	0.0404691	0.0320564	hsf4/hsp70.1/hsp70.1/hsp70.3	4
BP	GO:0006979	response to oxidative stress	1953-03-01	85/14685	0.00355885	0.0404691	0.0320564	hmox2b/gpx9/duox	3
BP	GO:0055078	sodium ion homeostasis	1953-02-01	25/14685	0.00363569	0.0404691	0.0320564	atp1a1a.2/atp1a1a.3	2
BP	GO:0009165	nucleotide biosynthetic process	1953-04-01	176/14685	0.00369609	0.0404691	0.0320564	ATP8/hprt1/si:ch211-132f19.7/paics	4
BP	GO:0098659	inorganic cation import across plasma membrane	1953-03-01	87/14685	0.00379989	0.0404691	0.0320564	atp1a1a.2/atp1a1a.3/kcnj1a.5	3
BP	GO:0099587	inorganic ion import across plasma membrane	1953-03-01	87/14685	0.00379989	0.0404691	0.0320564	atp1a1a.2/atp1a1a.3/kcnj1a.5	3
BP	GO:0055075	potassium ion homeostasis	1953-02-01	26/14685	0.00392959	0.0404691	0.0320564	atp1a1a.2/atp1a1a.3	2
BP	GO:0072521	purine-containing compound metabolic process	1953-05-01	294/14685	0.00406876	0.0404691	0.0320564	ATP8/aass/hprt1/si:ch211-132f19.7/paics	5
BP	GO:0090596	sensory organ morphogenesis	1953-05-01	295/14685	0.00412772	0.0404691	0.0320564	atp1a1a.2/hsf4/hsp70.1/hsp70.1/hsp70.3	5
BP	GO:1901293	nucleoside phosphate biosynthetic process	1953-04-01	182/14685	0.00416467	0.0404691	0.0320564	ATP8/hprt1/si:ch211-132f19.7/paics	4
BP	GO:0009127	purine nucleoside monophosphate biosynthetic process	1953-02-01	27/14685	0.00423419	0.0404691	0.0320564	hprt1/paics	2
BP	GO:0009168	purine ribonucleoside monophosphate biosynthetic process	1953-02-01	27/14685	0.00423419	0.0404691	0.0320564	hprt1/paics	2
BP	GO:0009117	nucleotide metabolic process	1953-05-01	315/14685	0.00544009	0.0497664	0.039421	ATP8/aass/hprt1/si:ch211-132f19.7/paics	5
BP	GO:0018958	phenol-containing compound metabolic process	1953-02-01	31/14685	0.00555795	0.0497664	0.039421	duox/rnf180a	2
BP	GO:0006873	intracellular monoatomic ion homeostasis	1953-04-01	198/14685	0.00560748	0.0497664	0.039421	slc35g1/atp1a1a.2/atp1a1a.3/slc4a1a	4
BP	GO:0030003	intracellular monoatomic cation homeostasis	1953-04-01	198/14685	0.00560748	0.0497664	0.039421	slc35g1/atp1a1a.2/atp1a1a.3/slc4a1a	4
BP	GO:0009126	purine nucleoside monophosphate metabolic process	1953-02-01	32/14685	0.00591485	0.0499213	0.0395437	hprt1/paics	2
BP	GO:0009167	purine ribonucleoside monophosphate metabolic process	1953-02-01	32/14685	0.00591485	0.0499213	0.0395437	hprt1/paics	2
BP	GO:0010035	response to inorganic substance	1953-03-01	102/14685	0.00592627	0.0499213	0.0395437	hsp70l/hsp70.1/hsp70.1	3
CC	GO:0005833	hemoglobin complex	1952-02-01	10/14996	0.00052136	0.0453583	0.0422576	hbae5/hbbe3	2
MF	GO:0004601	peroxidase activity	1956-04-01	37/14322	1.25768e-05	0.00195369	0.0016032	hbae5/hbbe3/gpx9/duox	4
MF	GO:0016684	oxidoreductase activity, acting on peroxide as acceptor	1956-04-01	42/14322	2.10074e-05	0.00195369	0.0016032	hbae5/hbbe3/gpx9/duox	4
MF	GO:0044183	protein folding chaperone	1956-03-01	20/14322	6.15782e-05	0.00282783	0.00232052	hsp70l/hsp70.1/hsp70.3	3
MF	GO:0051787	misfolded protein binding	1956-03-01	21/14322	7.16422e-05	0.00282783	0.00232052	hsp70l/hsp70.1/hsp70.3	3
MF	GO:0016209	antioxidant activity	1956-04-01	58/14322	7.6017e-05	0.00282783	0.00232052	hbae5/hbbe3/gpx9/duox	4
MF	GO:0051082	unfolded protein binding	1956-04-01	73/14322	0.00018672	0.00578832	0.0047499	hsp70l/hsp70.1/hsp70.3/ern2	4
MF	GO:0031072	heat shock protein binding	1956-03-01	42/14322	0.000583445	0.015503	0.0127217	hsp70l/hsp70.1/hsp70.3	3
MF	GO:0005344	oxygen carrier activity	1956-02-01	14/14322	0.00132592	0.0250695	0.020572	hbae5/hbbe3	2
MF	GO:0019825	oxygen binding	1956-02-01	14/14322	0.00132592	0.0250695	0.020572	hbae5/hbbe3	2
MF	GO:0020037	heme binding	1956-04-01	123/14322	0.00134782	0.0250695	0.020572	hbae5/hbbe3/hmox2b/duox	4
MF	GO:0031625	ubiquitin protein ligase binding	1956-03-01	59/14322	0.0015764	0.0263466	0.02162	hsp70l/hsp70.1/hsp70.3	3
MF	GO:0046906	tetrapyrrole binding	1956-04-01	131/14322	0.00169978	0.0263466	0.02162	hbae5/hbbe3/hmox2b/duox	4
MF	GO:0044389	ubiquitin-like protein ligase binding	1956-03-01	64/14322	0.00199267	0.0285105	0.0233957	hsp70l/hsp70.1/hsp70.3	3
MF	GO:0016887	ATP hydrolysis activity	1956-03-01	78/14322	0.00350085	0.0465113	0.0381672	hsp70l/hsp70.1/hsp70.3	3
MF	GO:0015662	P-type ion transporter activity	1956-02-01	25/14322	0.00425231	0.0494331	0.0405648	atp1a1a.2/atp1a1a.3	2
MF	GO:0140358	P-type transmembrane transporter activity	1956-02-01	25/14322	0.00425231	0.0494331	0.0405648	atp1a1a.2/atp1a1a.3	2

## Sheet: Talpid3_ORA
ONTOLOGY	ID	Description	GeneRatio	BgRatio	pvalue	p.adjust	qvalue	geneID	Count
BP	GO:0007601	visual perception	21/112	141/15132	6.85359e-22	4.85235e-19	4.40073e-19	pde6ha/rho/opn1sw1/gnat2/opn1lw2/opn1mw1/rom1b/grk7a/opn1sw2/grk1a/prph2b/prph2a/arr3a/pde6a/rhol/crygm2d12/crygm2d10/crygm2d18/rom1a/gucy2f/guca1b	21
BP	GO:0050953	sensory perception of light stimulus	21/112	146/15132	1.46436e-21	5.18383e-19	4.70136e-19	pde6ha/rho/opn1sw1/gnat2/opn1lw2/opn1mw1/rom1b/grk7a/opn1sw2/grk1a/prph2b/prph2a/arr3a/pde6a/rhol/crygm2d12/crygm2d10/crygm2d18/rom1a/gucy2f/guca1b	21
BP	GO:0007600	sensory perception	22/112	245/15132	5.06673e-18	1.19575e-15	1.08446e-15	pde6ha/rho/opn1sw1/gnat2/opn1lw2/opn1mw1/rom1b/grk7a/opn1sw2/grk1a/prph2b/prph2a/arr3a/pde6a/rhol/ompa/crygm2d12/crygm2d10/crygm2d18/rom1a/gucy2f/guca1b	22
BP	GO:0009416	response to light stimulus	15/112	124/15132	1.7081e-14	3.02334e-12	2.74196e-12	rho/opn1sw1/gnat1/gnat2/grk1b/opn1lw2/opn1mw1/grk7a/opn1sw2/grk1a/rcvrn2/rcvrna/arl3l2/rhol/aanat2	15
BP	GO:0050877	nervous system process	23/112	412/15132	2.75111e-14	3.89558e-12	3.53301e-12	pde6ha/rho/opn1sw1/gnat2/opn1lw2/opn1mw1/rom1b/grk7a/opn1sw2/grk1a/prph2b/prph2a/arr3a/pde6a/rhol/ompa/crygm2d12/tnni2a.1/crygm2d10/crygm2d18/rom1a/gucy2f/guca1b	23
BP	GO:0009314	response to radiation	15/112	154/15132	4.38672e-13	5.17633e-11	4.69456e-11	rho/opn1sw1/gnat1/gnat2/grk1b/opn1lw2/opn1mw1/grk7a/opn1sw2/grk1a/rcvrn2/rcvrna/arl3l2/rhol/aanat2	15
BP	GO:0009583	detection of light stimulus	9/112	44/15132	2.7467e-11	2.77809e-09	2.51952e-09	rho/opn1sw1/gnat2/opn1lw2/opn1mw1/grk7a/opn1sw2/grk1a/rhol	9
BP	GO:0007602	phototransduction	8/112	32/15132	6.34379e-11	5.61426e-09	5.09173e-09	rho/opn1sw1/opn1lw2/opn1mw1/grk7a/opn1sw2/grk1a/rhol	8
BP	GO:0009581	detection of external stimulus	9/112	70/15132	2.14748e-09	1.52042e-07	1.37891e-07	rho/opn1sw1/gnat2/opn1lw2/opn1mw1/grk7a/opn1sw2/grk1a/rhol	9
BP	GO:0009582	detection of abiotic stimulus	9/112	70/15132	2.14748e-09	1.52042e-07	1.37891e-07	rho/opn1sw1/gnat2/opn1lw2/opn1mw1/grk7a/opn1sw2/grk1a/rhol	9
BP	GO:0009628	response to abiotic stimulus	15/112	335/15132	2.48015e-08	1.53688e-06	1.39384e-06	rho/opn1sw1/gnat1/gnat2/grk1b/opn1lw2/opn1mw1/grk7a/opn1sw2/grk1a/rcvrn2/rcvrna/arl3l2/rhol/aanat2	15
BP	GO:0071482	cellular response to light stimulus	7/112	43/15132	2.60489e-08	1.53688e-06	1.39384e-06	rho/opn1sw1/opn1lw2/opn1mw1/opn1sw2/grk1a/rhol	7
BP	GO:0051606	detection of stimulus	9/112	97/15132	3.99757e-08	2.17714e-06	1.97451e-06	rho/opn1sw1/gnat2/opn1lw2/opn1mw1/grk7a/opn1sw2/grk1a/rhol	9
BP	GO:0071478	cellular response to radiation	7/112	51/15132	8.91433e-08	4.5081e-06	4.08853e-06	rho/opn1sw1/opn1lw2/opn1mw1/opn1sw2/grk1a/rhol	7
BP	GO:0071214	cellular response to abiotic stimulus	7/112	61/15132	3.16098e-07	1.39873e-05	1.26855e-05	rho/opn1sw1/opn1lw2/opn1mw1/opn1sw2/grk1a/rhol	7
BP	GO:0104004	cellular response to environmental stimulus	7/112	61/15132	3.16098e-07	1.39873e-05	1.26855e-05	rho/opn1sw1/opn1lw2/opn1mw1/opn1sw2/grk1a/rhol	7
BP	GO:0008277	regulation of G protein-coupled receptor signaling pathway	6/112	45/15132	9.25137e-07	3.85293e-05	3.49433e-05	pde6ha/grk1a/saga/sagb/rgs9a/arr3a	6
BP	GO:0009584	detection of visible light	4/112	18/15132	8.03315e-06	0.000315971	0.000286563	rho/gnat2/grk7a/grk1a	4
BP	GO:0045744	negative regulation of G protein-coupled receptor signaling pathway	3/112	14/15132	0.000135391	0.00504508	0.00457553	saga/sagb/arr3a	3
BP	GO:0006817	phosphate ion transport	3/112	19/15132	0.000350827	0.0124193	0.0112634	slc25a3a/slc34a1a/slc20a1a	3
CC	GO:0001750	photoreceptor outer segment	13/103	33/15468	1.18725e-20	1.17538e-18	9.87296e-19	pde6ha/rho/opn1sw1/gnat2/opn1lw2/opn1mw1/opn1sw2/saga/sagb/pde6a/rhol/pde6b/guca1b	13
CC	GO:0097733	photoreceptor cell cilium	13/103	38/15468	1.09163e-19	5.37432e-18	4.51432e-18	pde6ha/rho/opn1sw1/gnat2/opn1lw2/opn1mw1/opn1sw2/saga/sagb/pde6a/rhol/pde6b/guca1b	13
CC	GO:0097731	9+0 non-motile cilium	13/103	39/15468	1.62858e-19	5.37432e-18	4.51432e-18	pde6ha/rho/opn1sw1/gnat2/opn1lw2/opn1mw1/opn1sw2/saga/sagb/pde6a/rhol/pde6b/guca1b	13
CC	GO:0097730	non-motile cilium	13/103	50/15468	6.70275e-18	1.65893e-16	1.39347e-16	pde6ha/rho/opn1sw1/gnat2/opn1lw2/opn1mw1/opn1sw2/saga/sagb/pde6a/rhol/pde6b/guca1b	13
CC	GO:0005929	cilium	15/103	287/15468	6.97138e-10	1.38033e-08	1.15945e-08	pde6ha/rho/opn1sw1/gnat2/opn1lw2/opn1mw1/si:ch211-185a18.2/opn1sw2/saga/sagb/pde6a/rhol/pde6b/guca1b/tmem237a	15
CC	GO:0005834	heterotrimeric G-protein complex	6/103	46/15468	5.68159e-07	9.37463e-06	7.87449e-06	gnat1/gngt1/gnat2/gngt2b/gnb3b/gngt2a	6
CC	GO:1905360	GTPase complex	6/103	50/15468	9.4336e-07	1.33418e-05	1.12068e-05	gnat1/gngt1/gnat2/gngt2b/gnb3b/gngt2a	6
CC	GO:0001917	photoreceptor inner segment	4/103	16/15468	3.17341e-06	3.92709e-05	3.29867e-05	gnat2/saga/sagb/guca1b	4
CC	GO:0031234	extrinsic component of cytoplasmic side of plasma membrane	6/103	68/15468	5.89858e-06	6.48844e-05	5.45015e-05	gnat1/gngt1/gnat2/gngt2b/gnb3b/gngt2a	6
CC	GO:0009898	cytoplasmic side of plasma membrane	6/103	88/15468	2.62323e-05	0.0002597	0.000218142	gnat1/gngt1/gnat2/gngt2b/gnb3b/gngt2a	6
CC	GO:0019897	extrinsic component of plasma membrane	6/103	99/15468	5.11325e-05	0.000421844	0.00035434	gnat1/gngt1/gnat2/gngt2b/gnb3b/gngt2a	6
CC	GO:0098562	cytoplasmic side of membrane	6/103	99/15468	5.11325e-05	0.000421844	0.00035434	gnat1/gngt1/gnat2/gngt2b/gnb3b/gngt2a	6
CC	GO:0019898	extrinsic component of membrane	7/103	168/15468	0.000129964	0.000989725	0.000831348	gnat1/gngt1/gnat2/gngt2b/gnb3b/gngt2a/coq8ab	7
CC	GO:0060170	ciliary membrane	3/103	20/15468	0.000301046	0.00212882	0.00178817	pde6ha/pde6a/pde6b	3
CC	GO:0098552	side of membrane	6/103	199/15468	0.00213847	0.0141139	0.0118554	gnat1/gngt1/gnat2/gngt2b/gnb3b/gngt2a	6
MF	GO:0009881	photoreceptor activity	7/100	29/14763	7.30588e-10	1.58538e-07	1.27661e-07	rho/opn1sw1/opn1lw2/opn1mw1/grk7a/opn1sw2/rhol	7
MF	GO:0008020	G protein-coupled photoreceptor activity	6/100	27/14763	2.1899e-08	2.37604e-06	1.91328e-06	rho/opn1sw1/opn1lw2/opn1mw1/opn1sw2/rhol	6
MF	GO:0008236	serine-type peptidase activity	9/100	129/14763	2.18252e-07	1.26502e-05	1.01864e-05	rbp3/prss59.2/ctrb.1/cela1.6/prss59.1/ela3l/ela2/ela2l/ctrb.3	9
MF	GO:0017171	serine hydrolase activity	9/100	130/14763	2.33184e-07	1.26502e-05	1.01864e-05	rbp3/prss59.2/ctrb.1/cela1.6/prss59.1/ela3l/ela2/ela2l/ctrb.3	9
MF	GO:0004252	serine-type endopeptidase activity	8/100	117/14763	1.24015e-06	5.38224e-05	4.33399e-05	prss59.2/ctrb.1/cela1.6/prss59.1/ela3l/ela2/ela2l/ctrb.3	8
MF	GO:0005501	retinoid binding	4/100	16/14763	3.38858e-06	0.000105046	8.4587e-05	rho/rbp3/rbp4l/rhol	4
MF	GO:0019840	isoprenoid binding	4/100	16/14763	3.38858e-06	0.000105046	8.4587e-05	rho/rbp3/rbp4l/rhol	4
MF	GO:0004806	triglyceride lipase activity	3/100	16/14763	0.000158403	0.00429669	0.00345986	lipib/cel.1/cel.2	3
MF	GO:0031681	G-protein beta-subunit binding	3/100	20/14763	0.000316178	0.00711881	0.00573234	gngt1/gngt2b/gngt2a	3
MF	GO:0004175	endopeptidase activity	9/100	322/14763	0.000333402	0.00711881	0.00573234	ctsl.1/prss59.2/ctrb.1/cela1.6/prss59.1/ela3l/ela2/ela2l/ctrb.3	9
MF	GO:0001664	G protein-coupled receptor binding	6/100	139/14763	0.000360861	0.00711881	0.00573234	gnat1/gnat2/saga/sagb/arr3a/ccl20b	6
MF	GO:0008233	peptidase activity	11/100	498/14763	0.00054356	0.00982937	0.00791499	rbp3/ctsl.1/prss59.2/ctrb.1/cela1.6/prss59.1/ela3l/ela2/ela2l/ctrb.3/ggt1b	11
MF	GO:0004114	3',5'-cyclic-nucleotide phosphodiesterase activity	3/100	25/14763	0.000622419	0.0103896	0.00836612	pde6ha/pde6a/pde6b	3
MF	GO:0004112	cyclic-nucleotide phosphodiesterase activity	3/100	27/14763	0.00078382	0.0121492	0.00978302	pde6ha/pde6a/pde6b	3
MF	GO:0015293	symporter activity	5/100	129/14763	0.00182911	0.0264611	0.0213075	slc1a2a/slc34a1a/slc5a12/slc5a9/slc20a1a	5
MF	GO:0030249	guanylate cyclase regulator activity	2/100	10/14763	0.00197307	0.0267598	0.021548	guca1c/guca1b	2
MF	GO:0010851	cyclase regulator activity	2/100	11/14763	0.0024009	0.0306468	0.024678	guca1c/guca1b	2
MF	GO:0015291	secondary active transmembrane transporter activity	6/100	210/14763	0.00303317	0.0315065	0.0253702	slc25a3a/slc1a2a/slc34a1a/slc5a12/slc5a9/slc20a1a	6
MF	GO:0010296	prenylcysteine methylesterase activity	2/100	14/14763	0.00392016	0.0315065	0.0253702	cel.1/cel.2	2
MF	GO:0043905	Ser-tRNA(Thr) hydrolase activity	2/100	14/14763	0.00392016	0.0315065	0.0253702	cel.1/cel.2	2
MF	GO:0043906	Ala-tRNA(Pro) hydrolase activity	2/100	14/14763	0.00392016	0.0315065	0.0253702	cel.1/cel.2	2
MF	GO:0043907	Cys-tRNA(Pro) hydrolase activity	2/100	14/14763	0.00392016	0.0315065	0.0253702	cel.1/cel.2	2
MF	GO:0043908	Ser(Gly)-tRNA(Ala) hydrolase activity	2/100	14/14763	0.00392016	0.0315065	0.0253702	cel.1/cel.2	2
MF	GO:0047376	all-trans-retinyl-palmitate hydrolase, all-trans-retinol forming activity	2/100	14/14763	0.00392016	0.0315065	0.0253702	cel.1/cel.2	2
MF	GO:0051723	protein methylesterase activity	2/100	14/14763	0.00392016	0.0315065	0.0253702	cel.1/cel.2	2
MF	GO:0052767	mannosyl-oligosaccharide 1,6-alpha-mannosidase activity	2/100	14/14763	0.00392016	0.0315065	0.0253702	cel.1/cel.2	2
MF	GO:0052768	mannosyl-oligosaccharide 1,3-alpha-mannosidase activity	2/100	14/14763	0.00392016	0.0315065	0.0253702	cel.1/cel.2	2
MF	GO:0005212	structural constituent of eye lens	3/100	49/14763	0.00443332	0.0343582	0.0276666	crygm2d12/crygm2d10/crygm2d18	3
MF	GO:0050253	retinyl-palmitate esterase activity	2/100	16/14763	0.00512407	0.0383422	0.0308746	cel.1/cel.2	2
MF	GO:0019842	vitamin binding	4/100	106/14763	0.00580985	0.040774	0.0328328	rho/rbp3/rbp4l/rhol	4
MF	GO:0019905	syntaxin binding	3/100	54/14763	0.00582486	0.040774	0.0328328	syt5a/cplx4c/stxbp5b	3
MF	GO:0015370	solute:sodium symporter activity	3/100	58/14763	0.0071064	0.0481903	0.0388047	slc1a2a/slc34a1a/slc5a9	3

## Sheet: Togaram1_ORA
ONTOLOGY	ID	Description	GeneRatio	BgRatio	pvalue	p.adjust	qvalue	geneID	Count
NA

## Sheet: BBS1,Cep290,cc2,
GO:0009150	GO:0072521	GO_term	GO	ID
1	0.968	BP	GO:0009150	purine ribonucleotide metabolic process
0.968	1	BP	GO:0072521	purine-containing compound metabolic process

## Sheet: BBS1,Cep290,
GO:0009141	GO:0009144	GO:0009199	GO:0009205	GO:0046034	GO:0055086	GO_term	GO	ID
1	0.975	0.989	0.972	0.961	0.875	BP	GO:0009141	nucleoside triphosphate metabolic process
0.975	1	0.963	0.998	0.987	0.85	BP	GO:0009144	purine nucleoside triphosphate metabolic process
0.989	0.963	1	0.983	0.972	0.864	BP	GO:0009199	ribonucleoside triphosphate metabolic process
0.972	0.998	0.983	1	0.989	0.847	BP	GO:0009205	purine ribonucleoside triphosphate metabolic process
0.961	0.987	0.972	0.989	1	0.836	BP	GO:0046034	ATP metabolic process
0.875	0.85	0.864	0.847	0.836	1	BP	GO:0055086	nucleobase-containing small molecule metabolic process

## Sheet: BBS1,cc2,
reactive oxygen species metabolic process

## Sheet: BBS1,ta3,
endopeptidase activity

[truncated: 8 more sheets: Cep290,cc2,, Inpp5e,ta3,, cc2,ta3,, BBS1,, Cep290,, Inpp5e,, cc2,, ta3,]
