# Supplementary material for: Shared and unique consequences of Joubert Syndrome gene dysfunction on the zebrafish central nervous system
Source: Biol Open. 2024 Nov 12;13(11):bio060421. doi: 10.1242/bio.060421 (PMC11583916; doi:10.1242/bio.060421)
Supplement: Table S5. Results gene set enrichment analysis including intercept across all tested lines [file biolopen-13-060421-TableS5.xlsx]

## Sheet: Bbs1_GSEA
ONTOLOGY	ID	Description	setSize	enrichmentScore	NES	pvalue	p.adjust	qvalue	rank	leading_edge	core_enrichment
CC	GO:0022626	cytosolic ribosome	75	0.745435	2.90931	1e-10	3.07917e-09	2.07456e-09	4310	tags=85%, list=22%, signal=66%	335629/677743/100000341/337148/394166/58101/192297/336712/393686/393788/336641/394121/415168/336713/560828/336550/641289/337090/556556/394035/415169/336719/406686/336687/336662/322571/405889/192301/336710/114420/406565/393715/325618/337240/436759/767765/445038/327089/406307/677758/394027/573991/393710/337810/393725/415229/406489/335539/405888/445040/558312/407690/394097/393738/337007/336812/37896…
CC	GO:0044391	ribosomal subunit	136	0.655162	2.83695	1e-10	3.07917e-09	2.07456e-09	4400	tags=63%, list=23%, signal=49%	335629/677743/100000341/337148/394166/58101/192297/336712/323305/393686/393788/336641/394121/415168/336713/560828/336550/641289/337090/556556/394035/415169/192300/336719/406686/336687/336662/322571/405889/192301/336710/114420/406565/393715/325618/791211/337240/436759/767765/445038/327089/406307/677758/394027/573991/751746/393710/565937/493604/337810/393725/415229/406489/553771/335539/405888/44504…
CC	GO:0005840	ribosome	175	0.625439	2.8248	1e-10	3.07917e-09	2.07456e-09	4850	tags=63%, list=25%, signal=48%	335629/677743/100000341/337148/394166/58101/192297/336712/323305/393686/393788/336641/394121/415168/336713/560828/751640/336550/641289/337090/556556/572109/394035/415169/192300/336719/406686/415159/336687/336662/100073334/767758/322571/405889/393277/192301/445028/336710/114420/406565/393715/325618/791211/337240/436759/767765/445038/327089/406307/337010/677758/445221/565232/394027/573991/751746/39…
MF	GO:0003735	structural constituent of ribosome	151	0.639142	2.80115	1e-10	3.07917e-09	2.07456e-09	4310	tags=62%, list=22%, signal=49%	335629/677743/100000341/337148/394166/58101/192297/336712/323305/393686/393788/336641/394121/415168/336713/560828/751640/336550/641289/337090/556556/572109/394035/415169/192300/336719/406686/415159/336687/336662/100073334/767758/322571/405889/571210/192301/445028/336710/114420/406565/393715/325618/791211/337240/436759/767765/445038/327089/406307/677758/445221/394027/751746/393710/565937/493604/54…
CC	GO:0099572	postsynaptic specialization	130	-0.631863	-2.73588	1e-10	3.07917e-09	2.07456e-09	4217	tags=63%, list=22%, signal=50%	570188/393614/393956/448841/170450/100003342/558484/797409/557014/555576/561943/557621/558069/563527/556582/100034540/569107/541529/570493/678652/561153/100333556/798001/566015/555511/30291/368416/30608/100002407/553785/567415/557430/561540/449864/100007749/100333648/327415/558232/100034584/563297/794222/170452/563089/565021/100007758/567298/564462/368485/100003329/556158/559868/407735/796345/170…
CC	GO:0099634	postsynaptic specialization membrane	57	-0.71365	-2.69416	1e-10	3.07917e-09	2.07456e-09	4125	tags=77%, list=21%, signal=61%	393614/448841/170450/100003342/558484/797409/555576/556582/100034540/570493/798001/30291/368416/100002407/553785/567415/557430/561540/449864/100333648/563297/794222/170452/565021/100007758/564462/100003329/556158/407735/170451/798689/336069/559976/100126805/564883/562702/100002610/566572/550428/561122/557511/100150246/100147967/497638
CC	GO:0014069	postsynaptic density	117	-0.612051	-2.59923	1e-10	3.07917e-09	2.07456e-09	4217	tags=61%, list=22%, signal=48%	570188/393614/393956/448841/170450/100003342/558484/797409/557014/555576/561943/558069/563527/556582/100034540/541529/570493/678652/561153/100333556/798001/566015/555511/30291/368416/30608/553785/557430/561540/449864/100333648/327415/558232/100034584/563297/794222/170452/563089/565021/100007758/567298/564462/368485/100003329/559868/407735/796345/170451/798689/336069/101884870/559976/100126805/560…
CC	GO:0032279	asymmetric synapse	118	-0.60971	-2.58982	1e-10	3.07917e-09	2.07456e-09	4217	tags=60%, list=22%, signal=47%	570188/393614/393956/448841/170450/100003342/558484/797409/557014/555576/561943/558069/563527/556582/100034540/541529/570493/678652/561153/100333556/798001/566015/555511/30291/368416/30608/553785/557430/561540/449864/100333648/327415/558232/100034584/563297/794222/170452/563089/565021/100007758/567298/564462/368485/100003329/559868/407735/796345/170451/798689/336069/101884870/559976/100126805/560…
CC	GO:0098984	neuron to neuron synapse	118	-0.60971	-2.58982	1e-10	3.07917e-09	2.07456e-09	4217	tags=60%, list=22%, signal=47%	570188/393614/393956/448841/170450/100003342/558484/797409/557014/555576/561943/558069/563527/556582/100034540/541529/570493/678652/561153/100333556/798001/566015/555511/30291/368416/30608/553785/557430/561540/449864/100333648/327415/558232/100034584/563297/794222/170452/563089/565021/100007758/567298/564462/368485/100003329/559868/407735/796345/170451/798689/336069/101884870/559976/100126805/560…
CC	GO:0015935	small ribosomal subunit	58	0.695341	2.58672	1e-10	3.07917e-09	2.07456e-09	3622	tags=64%, list=19%, signal=52%	677743/100000341/337148/394166/192297/393788/394121/336550/641289/415169/192300/406686/336687/336662/405889/114420/406565/393715/791211/337240/767765/406307/394027/573991/751746/393710/565937/337810/393725/407690/393738/777746/553711/558080/556778/337007/795846
CC	GO:0098794	postsynapse	273	-0.539634	-2.55986	1e-10	3.07917e-09	2.07456e-09	3639	tags=52%, list=19%, signal=42%	793646/393956/337737/448841/170450/100003342/558484/797409/557014/555576/192125/393704/561943/557621/556202/558069/563527/100537531/100151589/100125749/556582/100034540/568554/555627/569107/559693/566922/541529/570493/100005675/678652/561153/767745/100333556/559717/568984/798001/100003938/566015/555511/30291/368416/327160/30608/568512/100002407/100033387/561906/553785/567415/795086/557430/352938/…
BP	GO:0099536	synaptic signaling	347	-0.523828	-2.55276	1e-10	3.07917e-09	2.07456e-09	4125	tags=55%, list=21%, signal=44%	393614/559447/378719/406769/259195/793646/436804/573010/337737/448841/30711/170450/100003342/101882850/751784/793609/797409/557014/555576/192125/79379/574003/393704/557621/556202/550457/100537531/792371/560648/100125749/30712/556429/794707/794932/556582/436732/100034540/678560/100004361/555627/569107/559693/556784/494492/558214/566922/795492/548606/572215/570493/562268/100005675/368228/767745/564…
BP	GO:0050804	modulation of chemical synaptic transmission	137	-0.583578	-2.54941	1e-10	3.07917e-09	2.07456e-09	4125	tags=58%, list=21%, signal=46%	393614/378719/259195/573010/337737/448841/170450/100003342/797409/555576/557621/792371/560648/100125749/556582/436732/100034540/100004361/555627/569107/556784/548606/570493/564728/798001/566015/30291/368416/751686/100002407/553785/567415/494490/561540/449864/100333648/558232/563297/724016/794222/170452/565021/564462/100003329/556158/407735/569281/565205/170451/798689/336069/559976/558299/564883/5…
BP	GO:0099177	regulation of trans-synaptic signaling	137	-0.583578	-2.54941	1e-10	3.07917e-09	2.07456e-09	4125	tags=58%, list=21%, signal=46%	393614/378719/259195/573010/337737/448841/170450/100003342/797409/555576/557621/792371/560648/100125749/556582/436732/100034540/100004361/555627/569107/556784/548606/570493/564728/798001/566015/30291/368416/751686/100002407/553785/567415/494490/561540/449864/100333648/558232/563297/724016/794222/170452/565021/564462/100003329/556158/407735/569281/565205/170451/798689/336069/559976/558299/564883/5…
BP	GO:0007268	chemical synaptic transmission	333	-0.524011	-2.54679	1e-10	3.07917e-09	2.07456e-09	4125	tags=55%, list=21%, signal=44%	393614/378719/406769/259195/793646/573010/337737/448841/30711/170450/100003342/101882850/751784/793609/797409/557014/555576/192125/79379/574003/393704/557621/556202/550457/100537531/792371/560648/100125749/30712/556429/794707/556582/436732/100034540/678560/100004361/555627/569107/559693/556784/494492/558214/566922/795492/548606/572215/570493/562268/100005675/368228/767745/564728/565776/568984/798…
BP	GO:0098916	anterograde trans-synaptic signaling	333	-0.524011	-2.54679	1e-10	3.07917e-09	2.07456e-09	4125	tags=55%, list=21%, signal=44%	393614/378719/406769/259195/793646/573010/337737/448841/30711/170450/100003342/101882850/751784/793609/797409/557014/555576/192125/79379/574003/393704/557621/556202/550457/100537531/792371/560648/100125749/30712/556429/794707/556582/436732/100034540/678560/100004361/555627/569107/559693/556784/494492/558214/566922/795492/548606/572215/570493/562268/100005675/368228/767745/564728/565776/568984/798…
BP	GO:0099537	trans-synaptic signaling	335	-0.520626	-2.53421	1e-10	3.07917e-09	2.07456e-09	4125	tags=55%, list=21%, signal=44%	393614/378719/406769/259195/793646/573010/337737/448841/30711/170450/100003342/101882850/751784/793609/797409/557014/555576/192125/79379/574003/393704/557621/556202/550457/100537531/792371/560648/100125749/30712/556429/794707/556582/436732/100034540/678560/100004361/555627/569107/559693/556784/494492/558214/566922/795492/548606/572215/570493/562268/100005675/368228/767745/564728/565776/568984/798…
CC	GO:0015934	large ribosomal subunit	78	0.64204	2.52818	1e-10	3.07917e-09	2.07456e-09	5173	tags=68%, list=27%, signal=50%	335629/58101/336712/323305/393686/336641/415168/336713/560828/337090/556556/394035/336719/322571/192301/336710/325618/436759/445038/327089/677758/493604/415229/406489/553771/335539/405888/445040/558312/436829/394097/553555/541330/405881/336812/378961/322251/768305/553709/415196/192299/323365/751730/555760/326961/445053/553799/336283/553534/445041/436760/447915/494106
CC	GO:0045211	postsynaptic membrane	159	-0.568792	-2.50773	1e-10	3.07917e-09	2.07456e-09	4217	tags=59%, list=22%, signal=47%	570188/368672/393614/793646/448841/170450/100003342/558484/797409/555576/192125/393704/556202/100537531/100151589/100125749/556582/100034540/568554/555627/559693/566922/570493/100005675/561153/767745/559717/568984/798001/566015/30291/368416/100002407/561906/553785/567415/557430/352938/561540/449864/100007749/100333648/794401/768183/563297/794222/555284/170452/565021/569398/100007758/564462/799124…
CC	GO:0097060	synaptic membrane	196	-0.543962	-2.47552	1e-10	3.07917e-09	2.07456e-09	4217	tags=56%, list=22%, signal=44%	570188/368672/393614/378719/793646/448841/170450/100003342/558484/797409/555576/192125/393704/556202/100537531/100151589/100125749/556582/100034540/568554/555627/559693/566922/565384/570493/100005675/561153/767745/565776/559717/568984/798001/566015/30291/368416/368504/100002407/561906/553785/567415/557430/352938/568618/561540/559029/449864/100007749/100333648/393515/794401/768183/563297/794222/55…
MF	GO:0061134	peptidase regulator activity	142	0.530787	2.32074	1e-10	3.07917e-09	2.07456e-09	3542	tags=40%, list=18%, signal=33%	564835/100001785/567623/100537591/30443/569326/791587/30647/393398/565074/30491/794635/554157/494039/568898/321046/100136840/100332225/337572/791728/494053/321195/100006782/100006972/560308/394093/565774/322379/553614/562930/436926/494155/100006972/561978/566959/335119/797346/563663/550475/768128/566630/101882922/449808/100334698/100002838/386628/359841/100003785/393153/406280/449826/335229/56107…
BP	GO:0050808	synapse organization	144	-0.52901	-2.3187	1e-10	3.07917e-09	2.07456e-09	3583	tags=42%, list=19%, signal=35%	557014/565459/558069/550457/100125749/558123/65230/678560/555627/566597/795492/548606/571887/561153/100333556/445478/30291/100002407/553785/567415/568618/541373/100007749/724016/794165/563089/565021/100007758/567298/564462/368485/556158/559868/403310/100073332/101175706/567230/393944/337236/558326/100334261/100005543/553679/100151593/562702/565158/100148002/100002610/566572/100536906/565863/56112…
CC	GO:0034702	ion channel complex	211	-0.484272	-2.22273	1e-10	3.07917e-09	2.07456e-09	4263	tags=52%, list=22%, signal=41%	555921/100537642/570188/393614/559447/798421/793646/100148290/796289/170450/566228/100003342/570841/797409/192125/393704/556202/100537531/560875/564977/556582/100034540/557285/678560/571208/566883/555922/559693/559964/562675/556314/566922/795492/570493/100005675/767745/568984/798001/566015/368416/100001558/555941/84040/58152/795942/559015/561540/449864/100333648/327415/768183/563297/794222/555284…
CC	GO:0030424	axon	211	-0.473192	-2.17188	1e-10	3.07917e-09	2.07456e-09	4780	tags=51%, list=25%, signal=39%	393945/566220/30654/100034631/558182/30726/664698/30259/567500/403003/553166/559347/559447/100003801/562199/406769/393956/573010/337737/30384/369190/566261/103909035/557014/560194/353246/562861/245701/407638/550457/560648/564977/794707/566766/100003563/436732/557285/100004361/386762/555922/449651/245702/368228/492490/568643/403143/30608/568512/100033387/795086/58152/795942/436736/30656/568618/566…
MF	GO:0004175	endopeptidase activity	326	0.448251	2.16638	1e-10	3.07917e-09	2.07456e-09	3778	tags=38%, list=20%, signal=31%	556666/564835/569018/407971/100001785/553249/567623/100537591/30443/569326/791531/405786/556598/569298/560088/393398/558106/100537445/574008/562051/336746/554157/406397/436816/282671/100034405/30604/566185/387293/100320028/100329304/445282/777629/445108/541399/794305/553353/557302/571235/560277/100000148/405875/337572/777630/100144772/541408/559754/100005670/560975/767749/570656/553472/559822/100…
BP	GO:0045944	positive regulation of transcription by RNA polymerase II	269	-0.447618	-2.12235	1e-10	3.07917e-09	2.07456e-09	6018	tags=51%, list=31%, signal=35%	102725539/100037309/767651/553700/108178997/30710/30728/559638/30750/449616/553507/768285/553774/555517/353295/322997/259257/30517/568464/101883702/406820/567335/393564/352930/569877/335707/554861/567941/555578/563288/81885/30467/567701/795027/404599/30472/81884/30519/30602/557356/30147/558071/555906/321750/30579/100002463/30577/336346/492496/334144/30498/563150/561215/337866/567111/170446/559273…
MF	GO:0022839	monoatomic ion gated channel activity	323	-0.437603	-2.12034	1e-10	3.07917e-09	2.07456e-09	4263	tags=45%, list=22%, signal=36%	555921/557095/570188/393614/559447/407669/100330491/793646/100148290/448841/30711/562336/796289/170450/100334819/566228/100003342/797409/192125/556608/393704/559728/556202/791196/100537531/560875/100151589/564977/30712/556582/561782/100034540/557285/100002967/678560/571208/566883/378444/568554/555922/559693/559964/562675/566922/795492/570493/569146/100005675/767745/568984/798001/368416/100001558/…
MF	GO:0022836	gated channel activity	327	-0.4365	-2.11595	1e-10	3.07917e-09	2.07456e-09	4125	tags=45%, list=21%, signal=36%	555921/557095/570188/393614/559447/407669/100330491/793646/100148290/448841/30711/562336/796289/170450/100334819/566228/100003342/30236/797409/192125/556608/393704/559728/556202/791196/100537531/560875/100151589/564977/30712/556582/561782/100034540/557285/100002967/678560/571208/566883/378444/568554/555922/559693/559964/562675/566922/795492/570493/569146/100005675/767745/568984/798001/368416/1000…
CC	GO:0005740	mitochondrial envelope	421	0.423116	2.11364	1e-10	3.07917e-09	2.07456e-09	4527	tags=41%, list=24%, signal=32%	558437/799515/492519/394160/561718/767662/503609/767664/751638/794625/393497/569770/751699/393675/100003928/326977/554125/550451/336118/563476/100536712/100332034/58215/553707/393764/336550/791133/550367/796017/286741/641319/415159/58122/541390/445042/100534759/415253/100144553/447942/100001229/445129/100004173/406359/436762/393776/406726/81541/554135/497395/559425/336957/798291/436893/796997/192…
BP	GO:0006412	translation	438	0.414875	2.08699	1e-10	3.07917e-09	2.07456e-09	5067	tags=45%, list=26%, signal=34%	335629/677743/100000341/337148/394166/140631/58101/192297/336712/323305/393686/334393/336641/415168/560828/751640/336550/641289/337090/556556/572109/572134/394035/415169/192300/415150/336719/406686/415159/336687/336662/100073334/336168/767758/322571/405889/571210/192301/445028/368235/114420/406565/393715/325618/550247/791211/437013/114427/337240/436759/767765/561049/445038/327089/406307/557270/33…
BP	GO:0043043	peptide biosynthetic process	443	0.412572	2.07509	1e-10	3.07917e-09	2.07456e-09	5067	tags=44%, list=26%, signal=34%	335629/677743/100000341/337148/394166/140631/58101/192297/336712/323305/393686/334393/336641/415168/560828/751640/336550/641289/337090/556556/572109/572134/394035/415169/192300/415150/336719/406686/415159/336687/336662/100073334/336168/767758/322571/405889/571210/192301/445028/368235/114420/406565/393715/325618/550247/791211/437013/114427/337240/436759/767765/561049/445038/327089/406307/557270/33…
BP	GO:0006518	peptide metabolic process	488	0.407662	2.06133	1e-10	3.07917e-09	2.07456e-09	5067	tags=44%, list=26%, signal=33%	405786/335629/677743/100000341/337148/394166/140631/58101/192297/336712/323305/393686/334393/336641/415168/560828/751640/336550/641289/337090/556556/572109/572134/394035/415169/192300/415150/336719/406686/415159/336687/571235/336662/100073334/336168/767758/322571/405889/337172/571210/192301/445028/368235/114420/406565/393715/325618/550247/791211/437013/114427/337240/436759/767765/561049/564068/39…
CC	GO:0031966	mitochondrial membrane	394	0.415596	2.05946	1e-10	3.07917e-09	2.07456e-09	4527	tags=41%, list=24%, signal=32%	558437/799515/492519/394160/561718/767662/503609/767664/751638/794625/393497/569770/751699/393675/326977/554125/550451/336118/563476/100332034/58215/393764/336550/791133/286741/641319/415159/58122/541390/445042/100534759/415253/100144553/447942/100001229/445129/406359/436762/393776/406726/81541/554135/497395/559425/336957/798291/436893/796997/192321/326962/550361/406309/554103/406301/548602/55797…
MF	GO:0005198	structural molecule activity	454	0.408709	2.05345	1e-10	3.07917e-09	2.07456e-09	4804	tags=43%, list=25%, signal=33%	558677/335629/493629/431777/677743/450005/100000341/792062/794486/678611/337148/572341/30327/394166/445051/58101/192297/553479/336712/678612/323305/100034647/393686/81581/393788/336641/394121/415168/336713/560828/751640/336550/641289/337090/556556/445070/572109/394035/415169/192300/336719/406686/550381/415159/336687/553371/100004456/558501/336662/100073334/767758/322571/550522/100003644/405889/66…
BP	GO:0045893	positive regulation of DNA-templated transcription	395	-0.413134	-2.02474	1e-10	3.07917e-09	2.07456e-09	6548	tags=54%, list=34%, signal=37%	100005372/100149834/30466/334956/323299/555795/570024/797246/565875/436941/30697/564519/337574/415134/30480/565271/558540/368509/569432/30700/570454/102725539/100037309/767651/553700/108178997/30710/30728/100151141/559638/30750/449616/266961/566404/403020/553507/497613/768285/553774/555517/353295/322997/259257/30517/568464/101883702/792391/406820/415133/445251/567335/100004956/393564/352930/56987…
BP	GO:1902680	positive regulation of RNA biosynthetic process	395	-0.413134	-2.02474	1e-10	3.07917e-09	2.07456e-09	6548	tags=54%, list=34%, signal=37%	100005372/100149834/30466/334956/323299/555795/570024/797246/565875/436941/30697/564519/337574/415134/30480/565271/558540/368509/569432/30700/570454/102725539/100037309/767651/553700/108178997/30710/30728/100151141/559638/30750/449616/266961/566404/403020/553507/497613/768285/553774/555517/353295/322997/259257/30517/568464/101883702/792391/406820/415133/445251/567335/100004956/393564/352930/56987…
BP	GO:1903508	positive regulation of nucleic acid-templated transcription	395	-0.413134	-2.02474	1e-10	3.07917e-09	2.07456e-09	6548	tags=54%, list=34%, signal=37%	100005372/100149834/30466/334956/323299/555795/570024/797246/565875/436941/30697/564519/337574/415134/30480/565271/558540/368509/569432/30700/570454/102725539/100037309/767651/553700/108178997/30710/30728/100151141/559638/30750/449616/266961/566404/403020/553507/497613/768285/553774/555517/353295/322997/259257/30517/568464/101883702/792391/406820/415133/445251/567335/100004956/393564/352930/56987…
BP	GO:0051254	positive regulation of RNA metabolic process	458	-0.405092	-2.01642	1e-10	3.07917e-09	2.07456e-09	6548	tags=53%, list=34%, signal=36%	100005372/100149834/30466/192318/334956/323299/393388/555795/570024/797246/565875/436941/30697/564519/337574/360153/415134/30480/565271/558540/368509/569432/30700/570454/102725539/100037309/767651/553700/449540/108178997/30710/30728/100151141/324048/559638/30750/449616/266961/566404/403020/553507/497613/559834/768285/321362/553774/555517/353295/322997/259257/30517/568464/101883702/792391/406820/4…
MF	GO:0005216	monoatomic ion channel activity	409	-0.405273	-2.00009	1e-10	3.07917e-09	2.07456e-09	4263	tags=42%, list=22%, signal=33%	555921/100537642/557095/570188/393614/402892/559447/407669/100330491/798421/793646/561209/100148290/448841/30711/562336/796289/170450/100334819/566228/569946/100003342/570841/394123/797409/192125/556608/393704/559728/556202/791196/100537531/560875/100151589/564977/30712/100537993/556582/561782/100034540/557285/100002967/678560/571208/566883/378444/568554/555922/559693/559964/562675/556314/566922/…
BP	GO:0007420	brain development	485	-0.38878	-1.94313	1e-10	3.07917e-09	2.07456e-09	5516	tags=44%, list=29%, signal=32%	402875/326076/568935/101882236/259257/64271/792391/564853/30141/403050/322795/142985/100004956/503502/550231/352910/140820/557847/751663/404620/352930/30630/30154/553403/791470/30635/57931/30210/100150939/58066/100034503/245948/58077/565702/100330411/114429/84039/795933/81885/393954/378723/30192/30219/368249/794108/321248/445565/553550/555739/561411/795167/30726/664698/799071/567500/100144409/323…
BP	GO:0010557	positive regulation of macromolecule biosynthetic process	440	-0.390969	-1.93844	1e-10	3.07917e-09	2.07456e-09	6548	tags=51%, list=34%, signal=34%	100005372/100149834/30466/334956/323299/555795/570024/797246/565875/436941/30697/564519/337574/415134/30480/565271/558540/368509/569432/30700/570454/102725539/100037309/767651/553700/108178997/30710/30728/445098/100151141/101884003/559638/30750/449616/266961/566404/403020/553507/497613/768285/553774/555517/353295/322997/259257/30517/568464/101883702/792391/406820/415133/445251/567335/100004956/39…
MF	GO:0015267	channel activity	450	-0.389584	-1.93678	1e-10	3.07917e-09	2.07456e-09	4125	tags=40%, list=21%, signal=32%	393614/402892/559447/407669/100330491/798421/793646/561209/100148290/448841/30711/562336/796289/170450/100334819/566228/569946/100003342/570841/394123/30236/797409/192125/556608/393704/559728/556202/791196/100537531/560875/100151589/564977/30712/100537993/556582/561782/791729/100034540/557285/100002967/678560/571208/566883/378444/568554/555922/559693/559964/562675/556314/566922/795492/570493/5691…
MF	GO:0022803	passive transmembrane transporter activity	450	-0.389584	-1.93678	1e-10	3.07917e-09	2.07456e-09	4125	tags=40%, list=21%, signal=32%	393614/402892/559447/407669/100330491/798421/793646/561209/100148290/448841/30711/562336/796289/170450/100334819/566228/569946/100003342/570841/394123/30236/797409/192125/556608/393704/559728/556202/791196/100537531/560875/100151589/564977/30712/100537993/556582/561782/791729/100034540/557285/100002967/678560/571208/566883/378444/568554/555922/559693/559964/562675/556314/566922/795492/570493/5691…
BP	GO:0045935	positive regulation of nucleobase-containing compound metabolic process	497	-0.384523	-1.92448	1e-10	3.07917e-09	2.07456e-09	6548	tags=51%, list=34%, signal=34%	100005372/100149834/30466/192318/334956/323299/393388/555795/570024/797246/565875/436941/30697/564519/337574/360153/415134/30480/565271/558540/368509/569432/30700/570454/102725539/100037309/767651/553700/449540/108178997/30710/30728/108179053/100151141/324048/559638/30750/449616/266961/566404/403020/553507/497613/559834/768285/321362/553774/555517/353295/322997/259257/30517/568464/101883702/55796…
BP	GO:0048858	cell projection morphogenesis	472	-0.382865	-1.91479	1e-10	3.07917e-09	2.07456e-09	6458	tags=50%, list=34%, signal=34%	567771/394058/569891/368483/30697/553185/403308/563691/568817/100004611/100004576/555805/100148408/559490/352944/553410/324910/569360/30267/335250/445024/103908625/58083/406564/30728/560221/406586/403306/399480/560653/544654/562195/560805/541396/373103/563785/30452/30634/402875/562593/557667/30770/368847/494130/64271/494493/403050/795920/561685/798408/352930/30630/30154/553403/573301/566546/58066…
BP	GO:0120039	plasma membrane bounded cell projection morphogenesis	468	-0.379445	-1.89886	1e-10	3.07917e-09	2.07456e-09	6458	tags=50%, list=34%, signal=34%	567771/394058/569891/368483/30697/553185/403308/563691/568817/100004611/100004576/555805/100148408/559490/352944/553410/324910/569360/30267/335250/445024/103908625/58083/406564/30728/560221/406586/403306/399480/560653/544654/562195/560805/541396/373103/563785/30452/30634/402875/562593/557667/30770/368847/494130/64271/494493/403050/795920/561685/798408/352930/30630/30154/553403/573301/566546/58066…
BP	GO:0048812	neuron projection morphogenesis	466	-0.379358	-1.89874	1e-10	3.07917e-09	2.07456e-09	6458	tags=50%, list=34%, signal=34%	567771/394058/569891/368483/30697/553185/403308/563691/568817/100004611/100004576/555805/100148408/559490/352944/553410/324910/569360/30267/335250/445024/103908625/58083/406564/30728/560221/406586/403306/399480/560653/544654/562195/560805/541396/373103/563785/30452/30634/402875/562593/557667/30770/368847/494130/64271/494493/403050/795920/561685/798408/352930/30630/30154/553403/573301/566546/58066…
BP	GO:0032990	cell part morphogenesis	477	-0.376817	-1.88278	1e-10	3.07917e-09	2.07456e-09	6458	tags=50%, list=34%, signal=34%	567771/394058/569891/368483/30697/553185/403308/563691/568817/100004611/100004576/555805/100148408/559490/352944/553410/324910/569360/30267/335250/445024/103908625/58083/406564/30728/560221/406586/403306/399480/560653/544654/562195/560805/541396/373103/563785/30452/30634/402875/562593/557667/30770/368847/494130/64271/494493/560881/403050/795920/561685/798408/352930/30630/30154/553403/573301/56654…
BP	GO:0032787	monocarboxylic acid metabolic process	276	0.432203	2.06801	1.44881e-10	4.3701e-09	2.94431e-09	4418	tags=41%, list=23%, signal=32%	565650/751668/558437/321664/494158/544666/450002/751596/559020/447860/449816/780842/447801/317743/100004331/564844/402827/564111/334724/550268/553653/325712/100000859/334116/572757/767748/114551/553216/791484/386661/325724/567204/568096/796865/353358/445094/402867/405806/334101/246094/550361/449925/406696/553721/334217/406496/100141334/246227/561667/436843/450052/492778/565235/572335/565287/45007…
CC	GO:0036477	somatodendritic compartment	232	-0.449573	-2.08899	2.40039e-10	7.09554e-09	4.78056e-09	4039	tags=43%, list=21%, signal=35%	393956/436804/573010/30384/557406/170450/751784/369190/566261/557014/393704/556202/563527/791160/556429/566766/557285/566883/560810/559693/334300/794722/562780/368228/561153/100333556/565776/100003938/100000981/564015/566015/368416/555941/403143/327160/798575/795086/795942/352938/100007749/767634/795653/565507/327415/558232/768183/555284/100334453/797545/170452/569398/567298/559341/799124/571679/…
CC	GO:0005743	mitochondrial inner membrane	268	0.435765	2.07567	2.63882e-10	7.6474e-09	5.15237e-09	4527	tags=44%, list=24%, signal=34%	767662/767664/751638/794625/393497/569770/751699/393675/326977/554125/550451/336118/563476/100332034/58215/393764/336550/791133/641319/415159/541390/445042/100534759/415253/100144553/447942/445129/406359/436762/393776/406726/81541/554135/336957/798291/436893/796997/192321/326962/554103/406301/557970/436640/327067/394181/393700/554101/564379/561210/393943/541485/558925/322362/553755/282676/321346/…
CC	GO:0098793	presynapse	197	-0.468481	-2.1254	3.38383e-10	9.6179e-09	6.47997e-09	3396	tags=50%, list=18%, signal=41%	436803/100334264/447934/559698/100009626/282557/569124/100329827/58133/571872/563938/100331980/559347/378719/573010/324467/562336/557406/554123/100005174/550457/560648/556582/436732/558290/100004361/566597/556784/494492/548606/565384/368228/100333556/565776/798001/100003938/30291/368504/327160/798575/436736/558815/568618/100149756/561540/559029/557482/393515/553617/562669/566412/692273/100006427/…
BP	GO:0052547	regulation of peptidase activity	127	0.540462	2.30278	3.73879e-10	1.04263e-08	7.02462e-09	3452	tags=38%, list=18%, signal=32%	564835/100001785/567623/100537591/30443/569326/791587/30647/393398/503609/554157/568898/100136840/557302/58122/337572/373093/570425/559425/321195/100006782/100006972/100333504/560308/553614/436926/494155/100006972/492763/561978/566959/335119/563663/58022/561021/550475/566630/101882922/449808/100334698/359841/100003785/393153/406280/449826/30590/335229/561073/30449
BP	GO:0006955	immune response	335	0.406545	1.9743	3.83573e-10	1.04985e-08	7.0733e-09	2049	tags=23%, list=11%, signal=21%	564835/100001785/567623/100537591/30443/100003029/569326/368818/393611/100329375/100141480/796870/558139/751750/556770/103910141/393398/100002946/565074/100170820/30491/799440/794635/562475/494158/100321314/560966/554157/100148871/563152/553366/494039/336351/30604/100004384/100134976/100101460/334724/321046/102467220/554141/558616/100535600/799447/550268/140747/560277/403126/565474/100536594/3040…
CC	GO:0005764	lysosome	202	0.459083	2.12219	1.01972e-09	2.74027e-08	1.84623e-08	4729	tags=41%, list=25%, signal=31%	564835/100001785/567623/100537591/30443/569326/100535203/100000684/569298/393398/406830/564404/791159/336746/554157/557419/552960/767761/780844/445250/100002371/337572/100144772/415225/492340/450083/553681/108179043/30199/550460/140811/406336/100333504/567333/393210/678628/777614/798347/560778/406645/541544/792763/100003844/550475/325358/282673/565583/767706/100330782/321461/553485/325540/555715/…
MF	GO:0004674	protein serine/threonine kinase activity	428	-0.369945	-1.82817	1.15259e-09	3.04202e-08	2.04954e-08	5841	tags=43%, list=30%, signal=31%	58145/399480/566120/568320/100005075/553780/373103/561724/445208/566845/406758/406782/556002/557667/368847/570956/317747/100037316/100534685/558321/564413/572074/792928/557131/798408/561518/566430/100150007/30724/406765/557524/436661/559247/373874/407732/562231/572146/58054/317763/100334486/678610/494085/541323/79376/30654/394005/569156/560446/100006675/555655/562720/100005019/100005183/564152/56…
CC	GO:0000323	lytic vacuole	203	0.458387	2.11972	1.26148e-09	3.271e-08	2.20381e-08	4729	tags=41%, list=25%, signal=31%	564835/100001785/567623/100537591/30443/569326/100535203/100000684/569298/393398/406830/564404/791159/336746/554157/557419/552960/767761/780844/445250/100002371/337572/100144772/415225/492340/450083/553681/108179043/30199/550460/140811/406336/100333504/567333/393210/678628/777614/798347/560778/406645/541544/792763/100003844/550475/325358/282673/565583/767706/100330782/321461/553485/325540/555715/…
CC	GO:0005773	vacuole	261	0.423808	2.01027	1.42072e-09	3.6204e-08	2.43921e-08	4729	tags=38%, list=25%, signal=29%	564835/100001785/567623/100537591/30443/569326/100535203/100000684/569298/393398/406830/564404/791159/556933/336746/554157/557419/552960/767761/780844/445250/100002371/337572/100144772/415225/492340/450083/553681/393268/108179043/30199/550460/406296/140811/406336/100333504/567333/393210/678628/336159/777614/406342/798347/560778/406645/541544/792763/561117/100003844/550475/100332440/325358/403036/…
BP	GO:0010952	positive regulation of peptidase activity	52	0.675995	2.45994	1.47969e-09	3.70674e-08	2.49738e-08	2333	tags=37%, list=12%, signal=32%	564835/100001785/567623/100537591/30443/569326/30647/393398/503609/554157/557302/337572/373093/570425/559425/492763/58022/561021/550475
BP	GO:0031328	positive regulation of cellular biosynthetic process	458	-0.359709	-1.79052	1.67112e-09	4.11653e-08	2.77347e-08	5991	tags=45%, list=31%, signal=32%	102725539/100037309/767651/553700/108178997/563363/30710/30728/445098/100151141/101884003/559638/30750/449616/266961/566404/403020/553507/497613/768285/553774/555517/353295/322997/259257/30517/568464/101883702/792391/406820/415133/445251/567335/100004956/393564/352930/436703/569877/327484/58127/335707/554861/393978/567941/555578/563288/81885/393954/568283/393603/30467/564072/567701/678608/795027/…
BP	GO:0006091	generation of precursor metabolites and energy	219	0.450294	2.0956	2.30322e-09	5.57198e-08	3.75407e-08	3718	tags=38%, list=19%, signal=31%	571388/751668/492519/321664/767664/751638/569770/445054/317743/116517/336118/564844/563476/100332034/100333665/407673/100150991/541390/445042/334116/415253/447942/114551/445129/553216/560273/406359/436762/393776/554135/445094/334897/798291/399662/246094/796997/326962/554103/322674/393938/393700/406696/554101/436649/406405/406496/393807/327285/564379/556258/436850/558925/373082/324556/321951/56075…
CC	GO:0019866	organelle inner membrane	296	0.410337	1.972	2.33737e-09	5.57198e-08	3.75407e-08	4527	tags=42%, list=24%, signal=33%	767662/767664/751638/794625/393497/569770/751699/393675/326977/554125/550451/336118/563476/100332034/58215/393764/336550/791133/449773/641319/415159/541390/445042/100534759/415253/100144553/447942/445129/406359/436762/393776/406726/81541/554135/387299/336957/798291/436893/796997/192321/326962/554103/406301/557970/436640/327067/393217/394181/373879/393700/554101/564379/561210/393943/541485/558925/…
BP	GO:0035249	synaptic transmission, glutamatergic	65	-0.631403	-2.41961	2.75547e-09	6.45502e-08	4.34902e-08	4955	tags=66%, list=26%, signal=49%	567181/282557/568195/565256/100331980/393614/378719/448841/170450/100003342/797409/557014/555576/792371/556582/100034540/494492/570493/798001/30291/368416/568618/100149756/561540/449864/100333648/563297/794222/170452/795293/100003329/553682/407735/170451/798689/336069/559976/564883/550428/565450/557511/100150246/378718
CC	GO:0030425	dendrite	184	-0.468106	-2.11165	2.83881e-09	6.45502e-08	4.34902e-08	4039	tags=45%, list=21%, signal=36%	393956/436804/573010/557406/170450/751784/369190/566261/557014/393704/556202/563527/791160/556429/566766/557285/566883/560810/559693/334300/562780/368228/561153/100333556/100003938/100000981/564015/566015/368416/403143/327160/798575/795086/795942/352938/100007749/767634/565507/558232/768183/555284/100334453/797545/170452/569398/567298/559341/799124/571679/407735/569281/100330365/100151220/170451/…
CC	GO:0097447	dendritic tree	184	-0.468106	-2.11165	2.83881e-09	6.45502e-08	4.34902e-08	4039	tags=45%, list=21%, signal=36%	393956/436804/573010/557406/170450/751784/369190/566261/557014/393704/556202/563527/791160/556429/566766/557285/566883/560810/559693/334300/562780/368228/561153/100333556/100003938/100000981/564015/566015/368416/403143/327160/798575/795086/795942/352938/100007749/767634/565507/558232/768183/555284/100334453/797545/170452/569398/567298/559341/799124/571679/407735/569281/100330365/100151220/170451/…
BP	GO:0099003	vesicle-mediated transport in synapse	102	-0.548823	-2.28668	4.59588e-09	1.01384e-07	6.83064e-08	3563	tags=48%, list=19%, signal=39%	793882/378958/550457/560648/30712/794707/436732/100333543/100004361/556784/494492/565384/368504/100002407/798575/567415/436736/568618/100149756/559029/393515/566412/795293/556158/553682/796345/393944/337236/567877/553679/561429/386768/394091/562702/100002610/568486/563393/797907/561122/100307098/571626/794623/100034471/556701/100334336/768157/100147967/436944/570923
BP	GO:0099504	synaptic vesicle cycle	102	-0.548823	-2.28668	4.59588e-09	1.01384e-07	6.83064e-08	3563	tags=48%, list=19%, signal=39%	793882/378958/550457/560648/30712/794707/436732/100333543/100004361/556784/494492/565384/368504/100002407/798575/567415/436736/568618/100149756/559029/393515/566412/795293/556158/553682/796345/393944/337236/567877/553679/561429/386768/394091/562702/100002610/568486/563393/797907/561122/100307098/571626/794623/100034471/556701/100334336/768157/100147967/436944/570923
MF	GO:0016209	antioxidant activity	59	0.640825	2.41219	6.90976e-09	1.50186e-07	1.01186e-07	4435	tags=63%, list=23%, signal=48%	30596/565097/100535432/561790/352928/100334599/563335/559020/81538/30601/30597/436894/723997/791455/405772/767744/447895/337514/393191/570477/492500/246227/323739/246226/553575/552981/558410/568697/794006/406736/436833/352915/550489/335799/373079/567275/352929
BP	GO:0006631	fatty acid metabolic process	167	0.469741	2.10869	8.04097e-09	1.7224e-07	1.16045e-07	4418	tags=46%, list=23%, signal=35%	565650/558437/494158/544666/450002/751596/559020/447860/449816/780842/402827/564111/334724/550268/325712/100000859/572757/767748/553216/386661/325724/567204/568096/353358/402867/334101/550361/553721/334217/246227/561667/436843/450052/492778/565235/572335/565287/450078/573619/246226/30643/445182/553234/100037349/550272/406725/553602/100150288/406803/564649/445290/100005455/561303/406325/406368/406…
MF	GO:0005261	monoatomic cation channel activity	301	-0.393992	-1.88962	9.70344e-09	2.04881e-07	1.38037e-07	4263	tags=41%, list=22%, signal=33%	555921/557095/570188/393614/402892/559447/407669/100330491/561209/100148290/30711/796289/100334819/566228/569946/570841/394123/797409/556608/559728/791196/100537531/560875/564977/30712/100537993/556582/561782/100034540/557285/100002967/678560/571208/566883/568554/555922/559964/562675/795492/569146/798001/100126126/101885817/100001558/555941/751686/561906/387297/58152/795942/559015/561540/556304/1…
BP	GO:0061564	axon development	440	-0.359914	-1.78447	2.25279e-08	4.68961e-07	3.15958e-07	6562	tags=49%, list=34%, signal=33%	406646/30466/566086/286829/567771/394058/569891/368483/30697/553185/403308/568817/100004611/555805/100148408/559490/352944/553410/324910/569360/30267/335250/445024/58083/406564/30728/406586/403306/399480/560653/544654/794088/562195/560805/541396/373103/563785/30452/30634/402875/557667/30770/368847/503756/494130/64271/494493/403050/795920/561685/352930/30630/30154/573301/566546/58066/567621/569877…
MF	GO:0004197	cysteine-type endopeptidase activity	100	0.544336	2.20854	2.31962e-08	4.76166e-07	3.20813e-07	2905	tags=37%, list=15%, signal=32%	564835/100001785/567623/100537591/30443/569326/791531/569298/560088/393398/554157/100034405/566185/100329304/553353/557302/405875/337572/559822/567050/415239/567333/563053/445091/406768/541374/492763/445107/406645/58022/561021/337730/550475/336782/259196/393417/100006332
CC	GO:1902495	transmembrane transporter complex	263	-0.408094	-1.93509	2.4361e-08	4.93227e-07	3.32308e-07	4263	tags=45%, list=22%, signal=35%	555921/100537642/570188/393614/559447/140534/798421/793646/100148290/796289/170450/566228/100003342/570841/797409/192125/140532/393704/556202/100537531/560875/564977/556582/100034540/557285/678560/571208/566883/555922/559693/559964/562675/556314/566922/795492/570493/100005675/767745/568984/798001/566015/140531/368416/100001558/555941/84040/58152/795942/559015/561540/449864/114457/100333648/327415…
MF	GO:0022832	voltage-gated channel activity	191	-0.443083	-2.00312	2.59413e-08	5.18125e-07	3.49082e-07	4263	tags=46%, list=22%, signal=36%	555921/557095/570188/393614/559447/100330491/100148290/30711/562336/796289/566228/100003342/30236/797409/556608/560875/564977/30712/561782/100034540/557285/100002967/678560/571208/566883/378444/555922/559964/795492/570493/569146/100005675/767745/555941/58152/795942/559015/449864/556304/100333648/327415/563297/794222/555284/100334453/555423/571330/563472/561866/100003329/793996/566868/403310/56390…
BP	GO:0044282	small molecule catabolic process	210	0.441128	2.04564	2.6621e-08	5.24611e-07	3.53452e-07	5499	tags=54%, list=29%, signal=39%	571388/565650/322482/751742/619263/561410/557735/570613/560717/60658/447801/791448/100004331/559295/116517/402827/571260/394021/553587/100000859/791728/259189/767748/405829/402994/560273/402841/325724/402822/436604/436646/791130/405806/334101/550361/569980/619259/405800/394133/100537991/561667/450052/565235/337166/30643/570368/445182/373092/560753/322614/406803/445290/100005455/406325/100526683/4…
BP	GO:0048667	cell morphogenesis involved in neuron differentiation	445	-0.353655	-1.75335	2.76249e-08	5.37232e-07	3.61955e-07	6458	tags=48%, list=34%, signal=33%	567771/394058/569891/368483/30697/553185/403308/563691/568817/100004611/555805/100148408/559490/352944/553410/324910/569360/30267/335250/100334777/445024/58083/406564/30728/560221/406586/403306/399480/560653/544654/562195/560805/541396/373103/563785/30452/30634/402875/562593/557667/30770/368847/494130/64271/494493/403050/795920/561685/352930/30630/30154/553403/573301/566546/58066/567621/569877/10…
BP	GO:0042254	ribosome biogenesis	215	0.431797	2.00844	3.06438e-08	5.88201e-07	3.96295e-07	6149	tags=53%, list=32%, signal=36%	677743/100000849/337148/394166/58101/192297/336712/415167/767786/751640/336687/791981/336710/572367/114420/406266/550247/767765/492761/406307/337010/336470/386850/394027/321127/393725/541444/550241/321114/797198/335539/796868/386632/321058/406587/317644/445388/321652/321700/407690/569087/286777/393738/570267/394081/100001905/541330/393596/394096/442932/568328/393107/569118/436888/317637/266990/32…
BP	GO:0009891	positive regulation of biosynthetic process	463	-0.344776	-1.72272	3.345e-08	6.33834e-07	4.2704e-07	5991	tags=44%, list=31%, signal=31%	100037309/767651/553700/108178997/563363/30710/30728/445098/100151141/101884003/559638/30750/449616/266961/566404/403020/553507/497613/768285/553774/555517/353295/322997/259257/30517/568464/101883702/792391/406820/415133/445251/567335/100004956/393564/352930/436703/569877/327484/58127/335707/554861/393978/567941/555578/563288/81885/393954/568283/393603/30467/564072/567701/678608/795027/404599/304…
MF	GO:0005244	voltage-gated monoatomic ion channel activity	186	-0.447159	-2.02071	3.48859e-08	6.52676e-07	4.39735e-07	4263	tags=47%, list=22%, signal=37%	555921/557095/570188/393614/559447/100330491/100148290/30711/562336/796289/566228/100003342/797409/556608/560875/564977/30712/561782/100034540/557285/100002967/678560/571208/566883/378444/555922/559964/795492/570493/569146/100005675/767745/555941/58152/795942/559015/449864/556304/100333648/327415/563297/794222/555284/100334453/555423/571330/563472/561866/100003329/793996/566868/403310/563904/5677…
BP	GO:0043065	positive regulation of apoptotic process	99	0.535076	2.16327	3.66467e-08	6.77048e-07	4.56155e-07	1915	tags=24%, list=10%, signal=22%	564835/100001785/567623/100537591/30443/569326/393398/494158/564030/503609/393155/554157/556756/334724/336550/550268/58122/337572/373093/559425/353358/792168/553622/492763
BP	GO:0007409	axonogenesis	405	-0.356004	-1.75011	4.03797e-08	7.36804e-07	4.96415e-07	6458	tags=48%, list=34%, signal=33%	567771/394058/569891/368483/30697/553185/403308/568817/100004611/555805/100148408/559490/352944/553410/324910/569360/30267/335250/445024/58083/406564/30728/406586/403306/399480/560653/544654/562195/560805/541396/373103/563785/30452/30634/402875/557667/30770/368847/494130/64271/494493/403050/795920/561685/352930/30630/30154/573301/566546/58066/567621/569877/100002427/100002872/567941/378723/30192/…
BP	GO:0048592	eye morphogenesis	214	-0.419898	-1.93157	5.28008e-08	9.40236e-07	6.33476e-07	5325	tags=45%, list=28%, signal=33%	403050/541393/100007441/550231/352910/404620/57931/30210/562608/569877/100536858/58077/100002872/114429/84039/378723/30219/259187/30472/403019/402843/323201/30602/402941/30636/30080/30189/406172/30227/554361/336346/492496/30498/393643/170446/567024/100537559/407638/791595/560588/386762/415105/393845/252845/30297/30096/406272/445073/30291/795761/767657/561336/58136/797503/100151626/723994/10033075…
CC	GO:1990351	transporter complex	269	-0.40304	-1.91098	5.27921e-08	9.40236e-07	6.33476e-07	4263	tags=44%, list=22%, signal=35%	555921/100537642/570188/393614/559447/140534/798421/793646/100148290/796289/170450/566228/100003342/570841/797409/192125/140532/393704/556202/100537531/560875/564977/556582/100034540/557285/678560/571208/566883/555922/559693/559964/562675/556314/566922/795492/570493/100005675/767745/568984/798001/566015/140531/368416/100001558/555941/84040/58152/795942/559015/561540/449864/114457/100333648/327415…
CC	GO:0030017	sarcomere	109	0.512956	2.1309	5.53185e-08	9.73341e-07	6.5578e-07	5912	tags=62%, list=31%, signal=43%	563772/260440/450005/393813/321245/415191/494164/100148802/393736/449825/767757/552940/325686/30148/353247/58082/791132/751665/556258/399646/393873/58084/550568/436720/445477/492493/572199/415209/30441/323320/378726/561350/724004/334100/58026/554148/570245/641575/100003572/494070/30591/30221/100002038/100001241/445277/794339/797244/58071/795319/798092/266640/393165/560400/569027/553051/353248/415…
BP	GO:0043068	positive regulation of programmed cell death	100	0.534723	2.16954	6.60536e-08	1.14856e-06	7.73829e-07	2365	tags=27%, list=12%, signal=24%	564835/100001785/567623/100537591/30443/569326/393398/494158/564030/503609/393155/554157/556756/334724/336550/550268/58122/337572/373093/559425/353358/792168/553622/492763/58022/550475/567964
BP	GO:0010942	positive regulation of cell death	101	0.533067	2.17005	7.58481e-08	1.30353e-06	8.78241e-07	2365	tags=27%, list=12%, signal=24%	564835/100001785/567623/100537591/30443/569326/393398/494158/564030/503609/393155/554157/556756/334724/336550/550268/58122/337572/373093/559425/353358/792168/553622/492763/58022/550475/567964
BP	GO:0048593	camera-type eye morphogenesis	174	-0.449839	-1.99685	8.93228e-08	1.51746e-06	1.02238e-06	6283	tags=55%, list=33%, signal=37%	30671/402921/554169/30253/100148408/569383/117234/30728/368449/556894/447918/79375/100126123/353295/64271/541393/100007441/550231/352910/404620/30210/569877/58077/100002872/114429/30219/30472/403019/402843/323201/30602/402941/30636/30080/30189/406172/30227/554361/336346/492496/30498/393643/170446/567024/100537559/407638/791595/560588/393845/252845/30297/30096/406272/445073/30291/795761/767657/561…
CC	GO:0043292	contractile fiber	124	0.494488	2.0918	1.02819e-07	1.72689e-06	1.16348e-06	5912	tags=59%, list=31%, signal=41%	563772/260440/450005/393813/321245/415191/494164/100148802/393736/58143/449825/767757/336165/552940/325686/30148/353247/58082/791132/406493/751665/556258/399646/393873/58084/550568/436720/445477/492493/572199/415209/30441/323320/450006/30592/378726/561350/724004/334100/58026/554148/570245/641575/100003572/494070/30591/30221/100002038/100001241/445277/794339/797244/58071/795319/798092/266640/39316…
BP	GO:1902679	negative regulation of RNA biosynthetic process	328	-0.367485	-1.78332	1.07781e-07	1.76801e-06	1.19118e-06	5432	tags=41%, list=28%, signal=30%	568464/30628/562319/562507/560622/564723/561006/565909/561144/393564/560411/553189/799361/407718/448949/415180/58077/114429/567941/555578/567457/767652/100873093/415106/402830/562045/30130/555637/100073341/558344/393129/30602/558522/571549/553955/402941/322248/564685/799294/406750/30579/327291/562152/30296/58107/30577/492496/445214/563150/393959/560416/323269/563090/445099/791681/393246/565952/79…
BP	GO:1903507	negative regulation of nucleic acid-templated transcription	328	-0.367485	-1.78332	1.07781e-07	1.76801e-06	1.19118e-06	5432	tags=41%, list=28%, signal=30%	568464/30628/562319/562507/560622/564723/561006/565909/561144/393564/560411/553189/799361/407718/448949/415180/58077/114429/567941/555578/567457/767652/100873093/415106/402830/562045/30130/555637/100073341/558344/393129/30602/558522/571549/553955/402941/322248/564685/799294/406750/30579/327291/562152/30296/58107/30577/492496/445214/563150/393959/560416/323269/563090/445099/791681/393246/565952/79…
BP	GO:0000904	cell morphogenesis involved in differentiation	483	-0.339076	-1.69567	1.08856e-07	1.76801e-06	1.19118e-06	6458	tags=47%, list=34%, signal=32%	567771/394058/569891/368483/30697/553185/403308/563691/568817/100004718/100004611/555805/100148408/559490/352944/553410/324910/569360/30267/335250/100334777/445024/58083/406564/30728/560221/406586/403306/399480/560653/544654/562195/560805/541396/373103/563785/30452/30634/402875/562593/557667/30770/368847/494130/64271/494493/403050/795920/561685/352930/30630/30154/553403/573301/566546/58066/567621…
CC	GO:0098590	plasma membrane region	479	-0.340698	-1.70383	1.15763e-07	1.85975e-06	1.25299e-06	4217	tags=34%, list=22%, signal=28%	570188/368672/559347/619246/393614/559035/378719/557199/259195/793646/448841/557642/170450/751706/100003342/562949/286784/558484/445506/559346/100150722/566840/30236/797409/793952/100001168/555576/192125/568170/393704/556202/100537531/100151589/100125749/556582/100034540/692064/568554/555627/559693/415105/337325/252845/560649/566922/565384/570493/100005675/561153/767745/565776/559717/568984/79800…
BP	GO:0098742	cell-cell adhesion via plasma-membrane adhesion molecules	150	-0.468682	-2.06178	1.25022e-07	1.9869e-06	1.33866e-06	4350	tags=47%, list=23%, signal=36%	794892/100537710/567704/558732/572016/554014/406172/30156/100136836/554060/553940/556807/503573/568370/556520/563197/100125749/555627/493595/555688/562934/553300/30297/30291/568643/561336/563094/553785/567714/100002026/793954/569872/493600/723994/560426/565591/108191476/569256/567508/565021/692273/100003438/564462/569931/100004929/100073332/553997/100333121/493588/503571/493589/100008568/562183/5…
BP	GO:0006952	defense response	322	0.377706	1.82565	1.38964e-07	2.18498e-06	1.47211e-06	2959	tags=28%, list=15%, signal=24%	565097/393611/100329375/100141480/553387/795305/103910141/100002946/565074/100170820/562475/494158/378966/100148871/563152/406397/567192/568634/564945/560869/30546/30604/559020/100000544/360145/503710/768156/334724/562469/100333455/554141/562007/100126118/550268/436979/570508/560277/403126/565474/100536594/30400/563952/100537060/445102/100535903/393475/567204/791524/795414/560309/100002334/791164…
BP	GO:0097485	neuron projection guidance	250	-0.396325	-1.86177	1.47926e-07	2.30141e-06	1.55056e-06	6246	tags=48%, list=33%, signal=33%	100004611/555805/100148408/352944/553410/324910/569360/30267/30728/403306/560653/562195/560805/541396/563785/30452/402875/557667/30770/368847/494130/795920/561685/352930/30630/30154/573301/566546/569877/100002427/100002872/567941/378723/30192/30219/101887010/564234/558137/100148988/795167/30726/393666/324416/114442/561208/101882184/100333657/553166/553411/555590/403006/30227/565563/30156/553756/3…
MF	GO:0022843	voltage-gated monoatomic cation channel activity	139	-0.466617	-2.04598	1.79469e-07	2.76307e-06	1.86159e-06	4263	tags=48%, list=22%, signal=38%	555921/557095/570188/393614/100330491/100148290/30711/796289/566228/797409/556608/560875/30712/561782/100034540/557285/100002967/678560/571208/566883/555922/559964/795492/569146/555941/795942/559015/556304/327415/794222/555284/100334453/571330/563472/561866/100003329/403310/563904/567702/170581/100334285/565419/101882139/564883/559096/565158/797337/550428/563670/556841/563744/100141342/101154640/…
BP	GO:0051253	negative regulation of RNA metabolic process	357	-0.366371	-1.78482	2.10162e-07	3.20226e-06	2.1575e-06	5674	tags=43%, list=30%, signal=31%	83780/30574/321756/553020/436585/323529/556592/568464/30628/562319/562507/560622/564723/561006/565909/561144/393564/560411/553189/30154/799361/407718/333991/448949/415180/568893/58077/114429/567941/555578/567457/767652/100873093/415106/402830/562045/30130/405801/555637/100073341/558344/393129/30602/558522/571549/553955/402941/322248/564685/799294/406750/30579/327291/562152/30296/58107/30577/49249…
MF	GO:0016829	lyase activity	192	0.42872	1.95962	2.1887e-07	3.30092e-06	2.22396e-06	4257	tags=41%, list=22%, signal=32%	571388/100535432/407683/795305/321664/796487/557735/321193/780842/100004331/405854/58215/571260/336550/562007/393787/399692/100000859/723997/334116/450083/560387/553216/567204/562592/560219/100150304/405806/406278/393938/564201/553721/641475/30617/406496/100008368/560778/445182/100037349/58016/83775/560753/553469/30331/768190/561303/449674/393668/100038790/334431/322055/387526/568143/406358/43172…
CC	GO:0098798	mitochondrial protein-containing complex	195	0.430625	1.98281	2.51076e-07	3.74839e-06	2.52545e-06	4658	tags=47%, list=24%, signal=36%	794625/393497/751699/393675/326977/554125/550451/393764/286741/641319/541390/445042/100534759/447942/100001229/445129/406359/436762/393776/406726/81541/554135/336957/798291/791211/796997/326962/406309/406301/569980/393700/554101/564379/561210/751746/393943/565937/493604/553755/100000862/321951/406428/566723/445122/553771/436829/406599/445500/436951/445082/436768/559552/797063/445299/326975/777746…
CC	GO:0030016	myofibril	121	0.490192	2.06227	2.65695e-07	3.84998e-06	2.59389e-06	5912	tags=59%, list=31%, signal=41%	563772/260440/450005/393813/321245/415191/494164/100148802/393736/449825/767757/552940/325686/30148/353247/58082/791132/406493/751665/556258/399646/393873/58084/550568/436720/445477/492493/572199/415209/30441/323320/450006/30592/378726/561350/724004/334100/58026/554148/570245/641575/100003572/494070/30591/30221/100002038/100001241/445277/794339/797244/58071/795319/798092/266640/393165/560400/5690…
BP	GO:0045892	negative regulation of DNA-templated transcription	327	-0.36756	-1.78176	2.64822e-07	3.84998e-06	2.59389e-06	5432	tags=41%, list=28%, signal=30%	568464/30628/562319/562507/560622/564723/561006/565909/561144/393564/560411/553189/799361/407718/448949/415180/58077/114429/567941/555578/567457/767652/100873093/415106/402830/562045/30130/555637/100073341/558344/393129/30602/558522/571549/553955/402941/322248/564685/799294/406750/30579/327291/562152/30296/58107/30577/492496/445214/563150/393959/560416/323269/563090/445099/791681/393246/565952/79…
BP	GO:0034660	ncRNA metabolic process	354	0.360383	1.76487	2.65246e-07	3.84998e-06	2.59389e-06	6016	tags=46%, list=31%, signal=32%	393095/558437/394166/606657/415167/334393/563016/553705/767786/553222/572134/336687/791981/550540/336710/368235/572367/556642/550247/114427/323368/767765/492761/406307/338183/386850/553721/751732/449778/324025/402798/100003205/321127/541352/393725/553807/445096/393224/550241/321114/556702/492814/797198/394111/386632/368200/569778/393098/321058/406587/317644/558659/494060/445388/321652/321700/5610…
BP	GO:0009617	response to bacterium	119	0.489917	2.05688	3.14691e-07	4.51566e-06	3.04239e-06	2404	tags=36%, list=13%, signal=32%	565097/393611/100329375/553387/795305/103910141/100002946/565074/100170820/799440/406397/567192/568634/30546/30604/60658/503710/100126017/554141/562007/436979/336933/403126/100536594/100535903/560309/337514/140814/406471/30255/791704/327320/336159/403147/335407/100009619/100536567/571584/553755/360142/403138/406575/30678
BP	GO:0007411	axon guidance	249	-0.395021	-1.85544	3.50167e-07	4.97642e-06	3.35282e-06	6246	tags=48%, list=33%, signal=33%	100004611/555805/100148408/352944/553410/324910/569360/30267/30728/403306/560653/562195/560805/541396/563785/30452/402875/557667/30770/368847/494130/795920/561685/352930/30630/30154/573301/566546/569877/100002427/100002872/567941/378723/30192/30219/101887010/564234/558137/100148988/795167/30726/393666/324416/114442/561208/101882184/100333657/553166/555590/403006/30227/565563/30156/553756/369190/7…
BP	GO:0045333	cellular respiration	121	0.487889	2.05258	3.60163e-07	5.06973e-06	3.41569e-06	3718	tags=42%, list=19%, signal=34%	492519/767664/751638/569770/445054/336118/564844/563476/100150991/541390/445042/415253/447942/445129/553216/406359/436762/393776/554135/798291/399662/796997/326962/554103/393938/393700/406696/554101/406405/564379/556258/436850/558925/321951/566723/767794/445500/335751/556580/436768/556121/368262/561760/326975/335191/100330915/393884/445291/386951/335715/393829
BP	GO:0010975	regulation of neuron projection development	160	-0.441093	-1.94691	4.37842e-07	6.105e-06	4.11319e-06	6246	tags=52%, list=33%, signal=36%	100004611/352944/324910/30267/561183/406564/560221/553460/432375/373103/563785/30634/568282/64271/494493/403050/553403/566546/567621/378723/58133/777737/30654/558137/30726/568810/100333657/553166/619246/100537435/368438/558848/30156/562247/560194/353246/791194/541522/564565/567422/325938/572261/559008/561153/561737/100333556/406272/799320/30291/795761/403143/553785/556471/80959/30656/100537719/55…
BP	GO:0006520	amino acid metabolic process	210	0.41714	1.9344	4.58324e-07	6.33086e-06	4.26536e-06	5516	tags=53%, list=29%, signal=38%	571388/561410/60658/337599/447801/791448/334393/100004331/322228/571260/394021/321928/566165/259189/405829/560387/553216/402994/402822/368235/30207/114427/569980/619259/338183/405800/324079/751732/394133/100537991/324025/565235/322660/337166/436603/556522/327512/570368/373092/553807/556702/415103/378847/322614/100038790/570437/322055/569778/563654/431723/336473/619247/368242/324947/368262/550372/…
BP	GO:0002181	cytoplasmic translation	64	0.584685	2.23068	4.76954e-07	6.52721e-06	4.39765e-06	5552	tags=59%, list=29%, signal=42%	335629/394166/58101/393686/336641/336719/192301/561049/406307/677758/334626/399484/394027/562538/79079/550245/405888/445040/558312/325102/492514/393974/406263/326846/445306/796380/335839/445053/406760/406402/323355/327341/550559/436760/563172/336498/336727/386634
BP	GO:0072593	reactive oxygen species metabolic process	50	0.631118	2.27655	5.23674e-07	7.10083e-06	4.78412e-06	1661	tags=38%, list=9%, signal=35%	30596/565097/556318/572245/795305/561790/378966/100334599/563335/81538/30601/30597/403014/393551/791455/405772/447895/337514/570477
BP	GO:0044283	small molecule biosynthetic process	292	0.372133	1.78909	5.39043e-07	7.24278e-06	4.87976e-06	5340	tags=45%, list=28%, signal=33%	571388/100535432/619263/494158/544666/560717/450002/559020/337599/449816/791448/559295/322228/564111/334724/394021/321928/566165/393787/550268/325712/399692/723997/405829/30765/791484/386661/568096/795445/399645/796865/353358/445118/436893/246094/723999/449925/324079/322341/406696/553721/334217/541331/768185/100141334/445505/246227/436843/322660/282672/436603/573619/246226/565523/327512/406575/10…
BP	GO:0044419	biological process involved in interspecies interaction between organisms	292	0.371779	1.78739	5.86957e-07	7.81552e-06	5.26564e-06	2959	tags=27%, list=15%, signal=23%	565097/393611/100329375/100141480/553387/795305/103910141/100002946/565074/100170820/799440/562475/378966/100148871/563152/406397/567192/568634/30546/30604/60658/360145/503710/100126017/554141/562007/100126118/436979/570508/336933/560277/403126/565474/100536594/30400/563952/564061/794920/445102/100535903/393475/795414/560309/791164/337514/140814/406471/30255/791704/327320/336159/403147/335573/335…
CC	GO:1990204	oxidoreductase complex	77	0.556569	2.18558	5.94798e-07	7.84922e-06	5.28834e-06	3718	tags=48%, list=19%, signal=39%	565097/556318/378966/393497/554125/550451/393764/403014/393551/541390/445042/445129/406359/436762/406615/796997/569980/393532/393700/325181/564379/393943/550404/321951/406428/566723/445122/399479/562473/445500/553639/436768/797063/368262/393884/445291/393829
BP	GO:0042391	regulation of membrane potential	154	-0.445988	-1.97435	6.69781e-07	8.7605e-06	5.90231e-06	3603	tags=44%, list=19%, signal=36%	103909035/192125/393704/559728/556202/100537531/560875/564977/557285/100002967/559693/541377/566922/570493/100005675/735248/767745/568984/101885817/561906/58152/494490/449864/556304/100333648/794401/768183/563297/724016/415108/555423/571330/799124/100003503/561866/555747/793996/336252/563904/493613/559976/101882139/100005325/393101/566514/100150704/568486/563393/100003007/799704/101154640/561738/…
BP	GO:0030162	regulation of proteolysis	196	0.418454	1.9261	7.13311e-07	9.24802e-06	6.23077e-06	3452	tags=27%, list=18%, signal=23%	564835/100001785/567623/100537591/30443/569326/791587/30647/393398/503609/554157/568898/100136840/557302/58122/337572/373093/570425/559425/321195/100006782/100006972/100333504/560308/606559/553614/436926/562804/494155/100006972/492763/561978/566959/335119/556259/563663/58022/561021/550475/566630/101882922/449808/100334698/100005593/359841/100003785/393153/406280/449826/30590/415177/335229/561073/…
BP	GO:0009060	aerobic respiration	100	0.509104	2.0656	7.94046e-07	1.02052e-05	6.87567e-06	3718	tags=45%, list=19%, signal=36%	492519/767664/751638/569770/336118/564844/563476/100150991/541390/445042/415253/447942/445129/406359/436762/393776/554135/798291/399662/796997/326962/554103/393938/393700/406696/554101/406405/564379/436850/558925/321951/566723/767794/445500/335751/436768/368262/326975/335191/100330915/393884/445291/386951/335715/393829
CC	GO:0034703	cation channel complex	128	-0.474549	-2.04331	8.62071e-07	1.0984e-05	7.40035e-06	4263	tags=48%, list=22%, signal=37%	555921/570188/393614/559447/100148290/796289/566228/570841/560875/564977/556582/557285/678560/571208/566883/555922/559964/562675/795492/798001/100001558/555941/58152/795942/559015/561540/327415/794222/555284/100334453/555423/563472/793996/566868/403310/563904/567702/170581/567242/565419/568211/100005325/393101/559096/565158/556841/100141342/777666/562796/102725536/799747/562059/572249/569528/1000…
BP	GO:0022613	ribonucleoprotein complex biogenesis	305	0.362156	1.74722	1.10154e-06	1.39151e-05	9.37519e-06	6223	tags=47%, list=32%, signal=32%	677743/100000849/337148/394166/58101/192297/336712/415167/767786/751640/336687/431768/791981/393475/336710/572367/114420/406266/550247/436759/767765/561049/492761/550271/406307/337010/336470/334626/386850/394027/321127/393725/541444/550245/550241/321114/797198/335539/796868/386632/321058/406587/317644/325102/393974/445388/321652/321700/550244/407690/569087/406263/286777/393738/570267/394081/10000…
BP	GO:0007156	homophilic cell adhesion via plasma membrane adhesion molecules	123	-0.47255	-2.03137	1.14905e-06	1.43923e-05	9.69667e-06	4311	tags=47%, list=22%, signal=37%	100537710/567704/558732/572016/554014/406172/30156/100136836/554060/553940/556807/503573/568370/556520/100125749/555627/493595/555688/562934/553300/30297/30291/568643/561336/567714/100002026/793954/569872/493600/723994/560426/565591/108191476/569256/692273/100003438/569931/553997/100333121/493588/503571/493589/100008568/562183/568508/30456/100006496/554013/386937/569664/554016/503521/554015/55401…
MF	GO:0016746	acyltransferase activity	228	0.392208	1.83403	1.92341e-06	2.38891e-05	1.60951e-05	4535	tags=38%, list=24%, signal=30%	564655/566817/555962/558437/562651/100142647/494055/393861/794381/30685/449816/100332332/564844/100136853/564111/100144558/449833/333999/406554/334494/541337/100002243/561817/447855/568096/402822/793448/323856/550361/566887/327566/393532/664765/541516/334217/100006275/436843/406643/323020/436596/572335/450063/30643/494083/393677/406725/64607/569129/566581/561142/100150288/564649/445290/562075/406…
MF	GO:0016874	ligase activity	159	0.434095	1.93514	2.12158e-06	2.61308e-05	1.76054e-05	5940	tags=53%, list=31%, signal=37%	393095/321193/799958/393675/326977/447860/334393/566165/58141/368235/554135/100333016/336957/260441/798291/114427/449925/664765/393864/338183/751732/337784/798974/100332843/324025/436850/553755/561272/556702/100001302/567587/570437/58068/569778/556794/100009650/336473/777632/503745/564075/449661/553512/337070/335191/337230/280647/793097/449787/792787/322815/335709/100147863/553283/571144/573336/3…
BP	GO:0045055	regulated exocytosis	84	-0.518175	-2.09384	2.18566e-06	2.66975e-05	1.79872e-05	4716	tags=51%, list=25%, signal=39%	571872/568195/562719/100333933/565199/406769/324467/30711/550457/560648/560875/30712/794707/564226/436732/100004361/556784/553300/564728/100002795/436736/558815/568618/405769/393515/566739/100000615/553682/563904/567877/561429/550345/568486/563393/563377/557421/794623/100034471/556701/100334336/768157/798021/570923
MF	GO:0016614	oxidoreductase activity, acting on CH-OH group of donors	118	0.470626	1.97181	2.60671e-06	3.15796e-05	2.12765e-05	4350	tags=44%, list=23%, signal=34%	322482/570613/553684/449558/751596/558764/100535848/116517/393887/445326/321928/553452/399692/100000859/402841/795445/450050/30497/555864/406615/322529/399662/550454/550282/565964/325181/406405/768185/337696/450078/402985/692276/553234/550404/64815/767794/100331020/541322/445134/541540/386951/335715/405814/445121/394135/793834/327462/569348/378440/566872/393335/445233
MF	GO:0020037	heme binding	130	0.449622	1.92414	2.7072e-06	3.25304e-05	2.19171e-05	2474	tags=31%, list=13%, signal=27%	30596/565097/541440/561790/573653/796487/573653/497122/100334599/565210/563335/60658/559020/81538/30601/30597/406641/386638/399692/393551/100004274/415182/436762/405772/100150304/337514/558851/790957/723999/393558/556280/322341/564379/768294/246227/246226/792763/735313/402847/450060
MF	GO:0046906	tetrapyrrole binding	138	0.44541	1.92717	3.26204e-06	3.88814e-05	2.6196e-05	2516	tags=30%, list=13%, signal=26%	30596/565097/541440/561790/573653/796487/573653/497122/100334599/565210/563335/60658/559020/81538/30601/30597/406641/386638/399692/393551/100144772/100004274/415182/436762/405772/100150304/337514/558851/790957/723999/393558/556280/322341/564379/768294/246227/246226/792763/735313/402847/450060/378847
BP	GO:0030595	leukocyte chemotaxis	66	0.549127	2.10929	3.39123e-06	4.00979e-05	2.70156e-05	2876	tags=39%, list=15%, signal=34%	565097/100141480/556770/100002946/100170820/494158/563152/30685/387293/334724/100002113/100535437/550268/100536594/393551/563952/353358/406471/558154/794891/282676/64274/406575/791973/245950/415151
BP	GO:0010876	lipid localization	225	0.390746	1.81946	3.47601e-06	4.07741e-05	2.74712e-05	3408	tags=28%, list=18%, signal=24%	564785/559856/503747/550608/565337/494158/100535571/795210/100003642/407736/559229/447860/560340/791193/553707/334724/794841/100148022/556876/550367/553587/100535437/550268/562260/767748/100330435/436891/445125/791484/767642/557317/556491/568387/353358/497082/436622/724007/792084/322543/432384/556979/557840/393329/564882/100141334/565099/406519/100034463/100149582/171477/100148342/393337/282673/4…
MF	GO:0030695	GTPase regulator activity	376	-0.334054	-1.63401	3.61668e-06	4.17613e-05	2.81363e-05	5601	tags=40%, list=29%, signal=29%	100537442/436693/557783/321065/100141331/568935/557667/100151245/560923/368847/323528/570516/557744/564822/570669/327572/793730/569643/567621/378998/561983/436935/445406/553231/494081/563578/553000/100537002/322991/100004931/557693/556198/562449/406774/406273/493607/100148988/556459/559941/561339/562503/553493/559017/558211/493623/791199/100331732/562199/654774/799435/436804/568277/556427/378456/…
MF	GO:0060589	nucleoside-triphosphatase regulator activity	376	-0.334054	-1.63401	3.61668e-06	4.17613e-05	2.81363e-05	5601	tags=40%, list=29%, signal=29%	100537442/436693/557783/321065/100141331/568935/557667/100151245/560923/368847/323528/570516/557744/564822/570669/327572/793730/569643/567621/378998/561983/436935/445406/553231/494081/563578/553000/100537002/322991/100004931/557693/556198/562449/406774/406273/493607/100148988/556459/559941/561339/562503/553493/559017/558211/493623/791199/100331732/562199/654774/799435/436804/568277/556427/378456/…
BP	GO:0030900	forebrain development	137	-0.441873	-1.93036	3.71021e-06	4.25093e-05	2.86402e-05	5627	tags=47%, list=29%, signal=33%	321756/30452/555473/402875/64271/30141/322795/100004956/352910/140820/352930/30630/30154/553403/57931/245948/58077/378723/30192/445565/692296/321622/30227/492496/286784/79379/394084/560759/100008101/30598/30718/30096/557661/550405/553573/64277/60632/30701/324215/724016/548610/60634/30679/30523/260351/368890/266958/619245/100329702/449554/30567/30510/101886313/30463/562300/791744/60639/100001530/3…
BP	GO:0002252	immune effector process	84	0.512755	2.04488	4.07188e-06	4.62941e-05	3.11903e-05	2876	tags=44%, list=15%, signal=38%	393611/100329375/558139/556770/103910141/100002946/565074/30491/794635/562475/494158/406397/494039/30546/30604/100134976/334724/321046/554141/799447/550268/560277/30400/445102/100535903/791164/353358/406471/791704/541345/403147/559384/791973/563828/503594/553553/415151
BP	GO:0015980	energy derivation by oxidation of organic compounds	160	0.424815	1.89176	4.13531e-06	4.66564e-05	3.14343e-05	3718	tags=38%, list=19%, signal=31%	492519/767664/751638/569770/445054/336118/564844/563476/100333665/100150991/541390/445042/415253/447942/445129/553216/406359/436762/393776/554135/798291/399662/796997/326962/554103/322674/393938/393700/406696/554101/436649/406405/393807/327285/564379/556258/436850/558925/373082/321951/566723/767794/493916/334597/554046/445500/403051/335751/556580/436768/556121/368262/561760/326975/335191/10033091…
CC	GO:1905369	endopeptidase complex	58	0.565113	2.10226	4.25337e-06	4.76249e-05	3.20869e-05	5961	tags=66%, list=31%, signal=45%	30647/405759/436816/415239/64278/445033/436862/560033/436882/555496/393544/573095/497165/171585/554153/550598/30388/321585/327330/393261/393941/550499/403011/403085/321947/415181/799058/554967/326687/393536/792398/445285/550287/415221/796450/335736/445413/403015
BP	GO:0051049	regulation of transport	475	-0.315326	-1.57595	4.31283e-06	4.79276e-05	3.22908e-05	4263	tags=35%, list=22%, signal=28%	555921/557095/768198/570188/619246/393614/402892/559447/565199/558924/100330491/406769/100534954/259195/561345/324467/100148290/796289/566228/567610/797409/103909035/79379/556608/569425/378958/568602/791595/550457/560648/751749/560875/564977/492345/561159/564351/794707/561782/560588/564226/436732/100034540/100002967/678560/571208/566883/100004361/555922/327069/564527/559964/556784/572060/791169/5…
BP	GO:0090596	sensory organ morphogenesis	297	-0.35213	-1.68727	4.35763e-06	4.80641e-05	3.23827e-05	5481	tags=41%, list=29%, signal=30%	353295/64271/555569/792391/403050/541393/100007441/550231/352910/404620/57931/30210/103911405/562608/569877/100536858/58077/100002872/114429/84039/30527/378723/30219/259187/30472/403019/402843/445472/323201/100534775/30602/561970/402941/30636/566534/619246/30080/30189/406172/30227/554361/336346/492496/30498/497312/335722/393643/368206/557046/170446/567024/30529/30500/245701/100537559/407638/79159…
MF	GO:0046873	metal ion transmembrane transporter activity	383	-0.333238	-1.63025	4.83021e-06	5.28818e-05	3.56287e-05	4282	tags=36%, list=22%, signal=29%	571287/555921/557095/570188/387000/393614/402892/559447/407669/100330491/561209/100148290/30711/796289/561190/557642/100170783/100334819/557494/566228/569946/570841/797409/492334/556608/64611/559728/791196/560875/564977/30712/100537993/556582/561782/100034540/557285/100002967/570745/678560/571208/566883/568554/555922/559964/558214/100329285/795492/572215/569146/565776/798001/492490/100126126/1018…
MF	GO:0005096	GTPase activator activity	213	-0.390768	-1.79578	5.09107e-06	5.49241e-05	3.70046e-05	5601	tags=43%, list=29%, signal=31%	100537442/321065/568935/100151245/570516/557744/564822/570669/793730/569643/378998/561983/436935/445406/563578/553000/100537002/322991/100004931/557693/556198/562449/406774/406273/561339/562503/791199/562199/654774/436804/556427/554985/562667/100034485/569720/325772/767636/793952/793882/565190/796434/791595/101883923/562468/564565/795752/561005/100006233/569334/100170829/559197/565859/556789/1003…
BP	GO:0009607	response to biotic stimulus	285	0.361165	1.73087	5.07268e-06	5.49241e-05	3.70046e-05	2959	tags=26%, list=15%, signal=23%	565097/393611/100329375/100141480/553387/795305/103910141/100002946/565074/100170820/799440/562475/378966/100148871/563152/406397/567192/568634/30546/30604/60658/360145/503710/100126017/554141/562007/100126118/436979/570508/336933/560277/403126/565474/100536594/30400/563952/445102/100535903/393475/795414/560309/791164/337514/140814/406471/30255/791704/327320/336159/403147/335573/335407/794891/100…
BP	GO:0006869	lipid transport	211	0.391257	1.81794	5.39745e-06	5.78075e-05	3.89473e-05	3408	tags=29%, list=18%, signal=24%	564785/559856/550608/565337/494158/100535571/795210/100003642/407736/559229/447860/560340/791193/553707/334724/100148022/556876/550367/553587/100535437/550268/562260/767748/100330435/436891/445125/791484/767642/557317/556491/568387/353358/497082/436622/724007/792084/322543/432384/556979/557840/393329/564882/100141334/565099/406519/100149582/171477/100148342/393337/282673/406803/100037332/569308/4…
BP	GO:0030902	hindbrain development	126	-0.45787	-1.96738	5.6142e-06	5.96963e-05	4.02198e-05	6693	tags=56%, list=35%, signal=37%	30445/140618/30190/30128/30466/323630/554164/553359/394249/570746/406564/404602/30728/368449/101882236/64271/792391/403050/142985/503502/352910/352930/30210/58066/245948/58077/114429/84039/795933/81885/30219/368249/795167/664698/799071/794892/554361/286784/796461/325288/393246/324261/560588/252845/30096/30291/565921/260350/796276/30556/560426/114378/548610/324188/796574/368826/566151/30425/100537…
BP	GO:0006836	neurotransmitter transport	99	-0.485353	-2.02436	5.94678e-06	6.22763e-05	4.19581e-05	5505	tags=62%, list=29%, signal=44%	562345/556533/445167/567959/436686/568985/556480/100334264/447934/571872/568195/100333933/100148073/100331980/559347/406769/259195/30711/79379/574003/550457/560648/30712/794707/436732/100004361/556784/494492/564728/565776/492490/100002795/798575/494490/436736/558815/568618/100149756/393515/100006427/795293/570672/568033/553682/567230/641578/567877/692318/557717/561429/58038/568486/563393/563377/7…
BP	GO:0045862	positive regulation of proteolysis	97	0.492781	1.99043	5.98324e-06	6.22763e-05	4.19581e-05	2333	tags=21%, list=12%, signal=18%	564835/100001785/567623/100537591/30443/569326/30647/393398/503609/554157/557302/337572/373093/570425/559425/492763/556259/58022/561021/550475
BP	GO:0050877	nervous system process	410	-0.322982	-1.59367	5.97671e-06	6.22763e-05	4.19581e-05	3673	tags=31%, list=19%, signal=25%	352918/557046/797409/103909035/192125/100126132/393704/100000387/402814/393767/100884131/557621/556202/791196/100537531/553178/140429/560875/564977/100034540/555688/569107/559693/415105/393845/562675/30598/566922/570493/562268/406204/368228/568984/560592/561906/445034/100147853/556471/58152/559232/567873/494490/571624/100149756/140431/564518/449864/114457/100333648/795653/60309/794401/436678/7681…
BP	GO:0016358	dendrite development	54	-0.579369	-2.16139	6.5463e-06	6.63398e-05	4.46958e-05	4793	tags=56%, list=25%, signal=42%	30192/556198/568810/567500/619246/30227/564110/558069/558006/561153/100333556/553573/541373/641469/797545/563730/567298/559341/368485/393229/569281/678650/100151220/100329702/100536906/565863/562079/553559/566491/619267
BP	GO:0043207	response to external biotic stimulus	282	0.363811	1.74341	6.55318e-06	6.63398e-05	4.46958e-05	2959	tags=27%, list=15%, signal=23%	565097/393611/100329375/100141480/553387/795305/103910141/100002946/565074/100170820/799440/562475/378966/100148871/563152/406397/567192/568634/30546/30604/60658/360145/503710/100126017/554141/562007/100126118/436979/570508/336933/560277/403126/565474/100536594/30400/563952/445102/100535903/393475/795414/560309/791164/337514/140814/406471/30255/791704/327320/336159/403147/335573/335407/794891/100…
BP	GO:0051707	response to other organism	282	0.363811	1.74341	6.55318e-06	6.63398e-05	4.46958e-05	2959	tags=27%, list=15%, signal=23%	565097/393611/100329375/100141480/553387/795305/103910141/100002946/565074/100170820/799440/562475/378966/100148871/563152/406397/567192/568634/30546/30604/60658/360145/503710/100126017/554141/562007/100126118/436979/570508/336933/560277/403126/565474/100536594/30400/563952/445102/100535903/393475/795414/560309/791164/337514/140814/406471/30255/791704/327320/336159/403147/335573/335407/794891/100…
CC	GO:1990904	ribonucleoprotein complex	475	0.310609	1.56474	6.53179e-06	6.63398e-05	4.46958e-05	4678	tags=31%, list=24%, signal=24%	335629/677743/100000341/337148/394166/58101/415236/192297/336712/323305/415167/393686/393788/336641/394121/415168/336713/560828/336550/641289/337090/556556/394035/415169/192300/336719/406686/336687/336662/336168/322571/405889/402966/100006246/192301/558042/336710/114420/406565/393715/325618/791211/337240/436759/767765/561049/492761/445038/327089/564510/550271/406307/337010/677758/334626/386850/39…
MF	GO:0030594	neurotransmitter receptor activity	110	-0.469859	-1.97858	6.77815e-06	6.81504e-05	4.59157e-05	4097	tags=55%, list=21%, signal=43%	378719/793646/448841/170450/100003342/751784/555576/192125/393704/556202/100537531/100151589/556429/556582/559693/566922/570493/100005675/767745/568984/798001/100000981/368416/561906/352938/561540/449864/100333648/794401/768183/563297/170452/799124/100003503/571679/555747/407735/336252/170451/798689/336069/559976/568126/564832/561647/566514/100150704/796632/561738/678575/100331377/557511/10015024…
BP	GO:0098542	defense response to other organism	217	0.377616	1.7552	7.02485e-06	7.01536e-05	4.72654e-05	2959	tags=27%, list=15%, signal=23%	565097/393611/100329375/100141480/553387/795305/103910141/565074/100170820/562475/378966/100148871/563152/567192/568634/30546/30604/360145/503710/554141/100126118/436979/570508/560277/403126/565474/30400/563952/445102/100535903/393475/795414/560309/791164/406471/30255/791704/336159/403147/335573/335407/794891/100009619/393144/571584/415229/553755/360142/403138/64274/559384/58151/791973/563828/553…
MF	GO:0005267	potassium channel activity	126	-0.455564	-1.95747	7.17574e-06	7.11795e-05	4.79566e-05	4263	tags=44%, list=22%, signal=35%	555921/557095/570188/100330491/100148290/30711/796289/566228/556608/559728/30712/556582/561782/557285/100002967/571208/566883/568554/555922/569146/798001/101885817/795942/561540/556304/327415/555284/100334453/571330/563472/561866/100334285/565419/101882139/559096/797337/563670/556841/563352/563744/100141342/799704/101154640/799747/568565/560568/560289/100331767/100001681/562853/565643/571467/5567…
MF	GO:0140101	catalytic activity, acting on a tRNA	121	0.458913	1.93068	7.29419e-06	7.18721e-05	4.84232e-05	5516	tags=50%, list=29%, signal=36%	322481/565117/606657/334393/503752/100009622/566040/368235/561967/114427/393615/445105/338183/553721/751732/449778/324025/402798/100003205/541352/334017/445096/563207/556702/492814/569778/556362/503745/449661/556680/570351/337070/560222/337230/280647/793097/768135/393647/792787/562076/445510/100148657/561938/571144/393589/394188/327329/445405/324940/795494/493608/326652/553534/566132/561375/44784…
CC	GO:0070469	respirasome	74	0.529429	2.06247	7.56226e-06	7.402e-05	4.98703e-05	3960	tags=54%, list=21%, signal=43%	767664/393497/569770/554125/550451/563476/100332034/393764/100150991/541390/445042/447942/445129/406359/436762/393776/406726/436968/796997/326962/554103/393478/393700/554101/564379/393943/321951/566723/445122/445500/335751/436768/797063/326975/100330915/393884/445291/393829/553672/406298
MF	GO:0005230	extracellular ligand-gated monoatomic ion channel activity	87	-0.501806	-2.04484	8.28934e-06	8.06029e-05	5.43055e-05	4043	tags=55%, list=21%, signal=44%	793646/448841/170450/100003342/192125/393704/556202/100537531/100151589/556582/559693/566922/570493/100005675/767745/568984/798001/368416/561906/387297/561540/449864/100333648/794401/768183/563297/170452/799124/100003503/555747/407735/336252/170451/798689/336069/387300/559976/564832/566514/100150704/561738/678575/100331377/557511/30676/566141/570876/550520
BP	GO:0043010	camera-type eye development	444	-0.32059	-1.58784	8.38535e-06	8.10036e-05	5.45754e-05	4916	tags=34%, list=26%, signal=26%	64604/58077/100002872/114429/561804/30219/799937/553557/405804/368249/30472/403019/561411/558182/402843/445472/405801/368410/323201/415139/30602/402941/30636/541320/100002391/791148/572785/30080/30189/406172/30227/554361/114418/336346/492496/30498/393643/393959/170446/567024/30500/100126132/245701/100537559/407638/406285/791595/436764/553178/100001408/65230/561005/560588/386762/393845/569471/2528…
BP	GO:0016054	organic acid catabolic process	153	0.424129	1.8609	8.66626e-06	8.21203e-05	5.53279e-05	5473	tags=55%, list=28%, signal=40%	571388/565650/561410/60658/447801/791448/100004331/402827/571260/394021/100000859/791728/259189/767748/402994/325724/402822/405806/334101/550361/569980/619259/405800/394133/100537991/561667/450052/565235/337166/30643/570368/445182/373092/322614/406803/445290/100005455/406325/100526683/406358/563654/431723/550565/336606/368242/368262/550372/393315/100334830/450000/641568/368912/445121/317737/33654…
BP	GO:0046395	carboxylic acid catabolic process	153	0.424129	1.8609	8.66626e-06	8.21203e-05	5.53279e-05	5473	tags=55%, list=28%, signal=40%	571388/565650/561410/60658/447801/791448/100004331/402827/571260/394021/100000859/791728/259189/767748/402994/325724/402822/405806/334101/550361/569980/619259/405800/394133/100537991/561667/450052/565235/337166/30643/570368/445182/373092/322614/406803/445290/100005455/406325/100526683/406358/563654/431723/550565/336606/368242/368262/550372/393315/100334830/450000/641568/368912/445121/317737/33654…
BP	GO:0000122	negative regulation of transcription by RNA polymerase II	233	-0.374535	-1.74295	8.66764e-06	8.21203e-05	5.53279e-05	5758	tags=43%, list=30%, signal=30%	30750/334386/30574/321756/553020/436585/568464/562319/562507/560622/564723/565909/561144/393564/799361/407718/448949/415180/567941/555578/567457/100873093/402830/562045/100073341/558344/393129/30602/571549/553955/402941/799294/30579/327291/562152/30296/58107/30577/492496/445214/563150/560416/323269/563090/445099/791681/393246/565952/797143/568996/30639/561503/334490/30606/564527/100007653/30458/1…
BP	GO:0072521	purine-containing compound metabolic process	297	0.353035	1.69547	9.17794e-06	8.64012e-05	5.8212e-05	3320	tags=29%, list=17%, signal=25%	751668/751742/619263/492519/321664/557735/321193/449551/393675/798008/326977/60658/447919/447860/449816/445071/317743/559295/394021/140622/407673/100330921/334116/100534759/572757/30765/58141/114551/550370/81541/436604/554135/100150304/445094/336957/556651/334897/798291/402867/399662/246094/406301/393864/436989/30084/406696/334217/798974/406496/393867/450052/492778/30083/558925/494572/553755/3939…
MF	GO:0016616	oxidoreductase activity, acting on the CH-OH group of donors, NAD or NADP as acceptor	113	0.464292	1.93068	9.8759e-06	9.23834e-05	6.22425e-05	4350	tags=43%, list=23%, signal=34%	322482/570613/553684/449558/751596/558764/100535848/116517/393887/445326/321928/553452/399692/100000859/402841/795445/450050/30497/555864/406615/322529/399662/550282/565964/325181/406405/768185/337696/450078/402985/692276/553234/550404/64815/767794/541322/445134/541540/386951/335715/405814/445121/394135/793834/327462/569348/378440/393335/445233
BP	GO:0021536	diencephalon development	80	-0.504697	-2.02342	1.03076e-05	9.5815e-05	6.45545e-05	2846	tags=30%, list=15%, signal=26%	30718/557661/550405/64277/60632/30701/548610/60634/260351/266958/100329702/449554/30567/30510/101886313/562300/791744/60639/100001530/30239/30316/58112/57930/83916
BP	GO:0097190	apoptotic signaling pathway	147	0.433005	1.89286	1.04052e-05	9.61177e-05	6.47584e-05	2352	tags=22%, list=12%, signal=20%	564835/100001785/567623/100537591/30443/569326/403118/393398/394160/503609/554157/100007937/336550/84041/559618/58122/337572/406514/373093/571845/405889/570425/100004663/559425/192321/327067/792168/492763/373123/58094/445218/550475/58131
BP	GO:2001233	regulation of apoptotic signaling pathway	75	0.51579	2.01304	1.11115e-05	0.000102005	6.87251e-05	2630	tags=27%, list=14%, signal=23%	564835/100001785/567623/100537591/30443/569326/393398/554157/100007937/336550/84041/337572/559425/192321/327067/792168/373123/550475/394183/436789
MF	GO:0008234	cysteine-type peptidase activity	172	0.405631	1.8305	1.18497e-05	0.000108111	7.28386e-05	3196	tags=26%, list=17%, signal=22%	564835/100001785/567623/100537591/30443/569326/791531/569298/560088/393398/554157/100034405/566185/100329304/553353/557302/405875/337572/559822/567050/415239/567333/563053/445091/406768/541374/492763/445107/406645/58022/561021/337730/550475/100148916/436773/570299/564950/336782/259196/393417/100006332/563470/568334/448859/449826
BP	GO:0010558	negative regulation of macromolecule biosynthetic process	422	-0.320861	-1.58472	1.21983e-05	0.000110608	7.4521e-05	5674	tags=40%, list=30%, signal=29%	83780/30574/559834/321756/553020/321362/436585/568464/30628/562319/562507/560622/564723/561006/565909/561144/393564/560411/553189/799361/407718/448949/334191/415180/436822/58077/114429/567941/555578/567457/767652/100873093/415106/402830/562045/30130/327627/568176/405801/555637/100073341/558344/100149858/100535764/393129/445217/30602/558522/327606/571549/553955/402941/322248/564685/799294/406750/3…
MF	GO:0022824	transmitter-gated monoatomic ion channel activity	66	-0.537202	-2.06188	1.24673e-05	0.000111677	7.52416e-05	4043	tags=61%, list=21%, signal=48%	793646/448841/170450/100003342/192125/393704/556202/100537531/100151589/556582/559693/570493/100005675/767745/798001/368416/561906/561540/449864/100333648/794401/768183/563297/170452/799124/100003503/555747/407735/336252/170451/798689/336069/559976/564832/100150704/678575/557511/30676/566141/550520
MF	GO:0022835	transmitter-gated channel activity	66	-0.537202	-2.06188	1.24673e-05	0.000111677	7.52416e-05	4043	tags=61%, list=21%, signal=48%	793646/448841/170450/100003342/192125/393704/556202/100537531/100151589/556582/559693/570493/100005675/767745/798001/368416/561906/561540/449864/100333648/794401/768183/563297/170452/799124/100003503/555747/407735/336252/170451/798689/336069/559976/564832/100150704/678575/557511/30676/566141/550520
BP	GO:0060042	retina morphogenesis in camera-type eye	118	-0.450085	-1.91179	1.32397e-05	0.000117881	7.94213e-05	5311	tags=49%, list=28%, signal=36%	541393/100007441/550231/404620/30210/569877/58077/100002872/30472/403019/402843/323201/30602/402941/30189/492496/30498/170446/100537559/407638/560588/393845/252845/30297/30096/445073/30291/767657/561336/58136/797503/100151626/723994/557752/100101641/554102/30625/568225/30315/335409/100004161/436788/65234/337236/30607/394025/30567/568018/30463/30603/100003026/30473/445198/555737/557688/568982/5821…
BP	GO:0007264	small GTPase mediated signal transduction	276	-0.346001	-1.64588	1.44882e-05	0.000128225	8.63904e-05	5524	tags=37%, list=29%, signal=27%	492787/100141331/568935/317747/564822/794649/569358/492355/327572/567621/559329/325586/553231/566010/492776/100537002/557693/562449/406273/493607/795167/559941/561339/100001537/558211/571549/100331732/557199/654774/794698/556427/554985/100150814/393772/768131/393643/100150917/445255/793952/793882/562861/562468/564565/795752/100002190/561005/436590/572060/553414/558859/100148736/447899/327519/7971…
BP	GO:0031327	negative regulation of cellular biosynthetic process	432	-0.316133	-1.56365	1.47531e-05	0.000129792	8.74464e-05	5432	tags=37%, list=28%, signal=27%	568464/30628/562319/562507/560622/564723/561006/565909/561144/393564/560411/553189/799361/407718/448949/334191/415180/436822/58077/114429/567941/555578/567457/767652/100873093/415106/402830/562045/30130/327627/568176/405801/555637/100073341/558344/100149858/100535764/393129/445217/30602/558522/327606/571549/553955/402941/322248/564685/799294/406750/393956/30579/555391/327291/562152/30296/58107/30…
MF	GO:0016747	acyltransferase activity, transferring groups other than amino-acyl groups	189	0.388052	1.7706	1.62476e-05	0.000142094	9.57346e-05	3470	tags=32%, list=18%, signal=27%	566817/558437/562651/100142647/494055/794381/30685/449816/100332332/100136853/564111/100144558/449833/333999/406554/334494/541337/100002243/561817/447855/568096/402822/550361/566887/327566/393532/664765/541516/334217/100006275/436843/406643/323020/436596/572335/450063/30643/494083/393677/406725/64607/569129/100150288/564649/445290/562075/406325/334197/678546/503605/541365/64608/336606/553683/3935…
MF	GO:0005249	voltage-gated potassium channel activity	97	-0.478454	-1.98905	1.64211e-05	0.000142767	9.61878e-05	4394	tags=47%, list=23%, signal=37%	405763/555921/557095/570188/100330491/100148290/30711/796289/566228/556608/30712/561782/557285/100002967/571208/566883/555922/569146/795942/556304/327415/555284/100334453/571330/563472/561866/100334285/565419/101882139/559096/797337/563670/556841/563744/100141342/101154640/799747/560568/560289/100331767/100001681/562853/565643/556759/100006614/100004419
BP	GO:0042742	defense response to bacterium	66	0.523628	2.01134	1.65694e-05	0.000143214	9.64894e-05	2959	tags=42%, list=15%, signal=36%	393611/100329375/553387/795305/103910141/565074/100170820/567192/568634/30546/30604/503710/554141/436979/100535903/560309/406471/30255/791704/336159/335407/100009619/571584/553755/403138/563654/415151/402837
CC	GO:1905368	peptidase complex	78	0.505755	1.99152	1.73188e-05	0.000148821	0.000100267	6232	tags=60%, list=32%, signal=41%	30647/405759/436816/415239/64278/445033/436862/560033/436882/555496/393544/573095/503605/497165/171585/554153/550598/30388/321585/794740/327330/393261/393941/550499/403011/449813/334055/403085/321947/405884/415181/799058/554967/326687/393536/792398/445285/550287/415221/556710/796450/335736/445413/403015/436700/569168/326884
BP	GO:0007005	mitochondrion organization	234	0.373561	1.75088	1.78893e-05	0.000152834	0.000102971	4824	tags=37%, list=25%, signal=28%	503609/767664/393497/791166/569692/550275/791133/796017/286741/641319/415159/58122/100144553/100004173/393268/325724/558097/497395/559425/100333016/641328/796997/192321/554103/557970/327067/393210/368909/393200/393757/450070/393740/767796/393771/550504/334306/100000230/558925/282676/321346/767710/403036/335493/550272/550334/436985/100150674/335894/100038774/563257/403004/335751/436951/445082/7965…
BP	GO:0060326	cell chemotaxis	73	0.520702	2.02565	1.85884e-05	0.000157895	0.00010638	2876	tags=38%, list=15%, signal=33%	565097/100141480/556770/100002946/100170820/494158/563152/30685/387293/334724/100002113/100535437/550268/100536594/393551/563952/353358/692065/406471/558154/794891/282676/64274/406575/58151/791973/245950/415151
MF	GO:0140098	catalytic activity, acting on RNA	312	0.341155	1.64821	1.87119e-05	0.000158036	0.000106475	5782	tags=42%, list=30%, signal=30%	30263/322481/565117/100148871/606657/334393/553705/553222/503752/572134/100009622/541428/751656/566040/791981/571210/550540/368235/572367/550274/561967/114427/393615/406742/445105/100037310/445399/338183/325550/553721/751732/449778/399484/324025/799650/402798/100003205/321127/541352/334017/445096/563207/556702/492814/334669/386632/570735/368200/30440/569778/100136871/553485/445388/556362/436749/5…
BP	GO:0007416	synapse assembly	54	-0.562127	-2.09706	1.8889e-05	0.000158624	0.000106872	3582	tags=50%, list=19%, signal=41%	565459/100125749/558123/65230/555627/571887/445478/30291/100002407/567415/541373/724016/794165/565021/100007758/556158/559868/101175706/100334261/562702/100148002/100002610/566572/561122/569664/100147967/565842
BP	GO:0098662	inorganic cation transmembrane transport	464	-0.310409	-1.5522	1.97623e-05	0.000165021	0.000111181	4275	tags=33%, list=22%, signal=26%	100334231/555921/557095/768198/570188/387000/553256/393614/402892/559447/407669/140534/100330491/561209/100148290/796289/561190/566228/567610/570841/751784/797409/103909035/556608/64611/559728/378958/568602/751749/560875/564977/561159/561694/561782/791729/100034540/557285/100002967/570745/678560/571208/566883/568554/555922/559964/100536173/100332691/558214/795492/572215/569146/100005675/767745/56…
BP	GO:0016052	carbohydrate catabolic process	70	0.515909	1.98179	2.06192e-05	0.000171209	0.00011535	4262	tags=47%, list=22%, signal=37%	751668/100000684/321664/570613/317743/780844/445250/334116/114551/436646/791130/445094/246094/406696/406496/327285/560753/406339/493916/323107/415207/393668/393160/566398/403051/553763/777765/559850/571850/555206/378963/793926/678540
BP	GO:0042274	ribosomal small subunit biogenesis	59	0.545637	2.05388	2.15492e-05	0.000177069	0.000119298	4963	tags=51%, list=26%, signal=38%	677743/337148/394166/192297/415167/336687/114420/767765/492761/406307/394027/393725/550241/321114/321058/321700/407690/569087/393738/393596/393107/317637/266990/554155/556272/557254/334446/100009635/393723/325037
MF	GO:0015276	ligand-gated monoatomic ion channel activity	149	-0.417382	-1.8375	2.16843e-05	0.000177069	0.000119298	4397	tags=46%, list=23%, signal=36%	387296/405763/557095/407669/100330491/793646/448841/170450/100334819/100003342/192125/556608/393704/556202/100537531/100151589/556582/561782/559693/562675/566922/570493/569146/100005675/767745/568984/798001/368416/100001558/100499491/561906/387297/561540/449864/100333648/406689/794401/768183/563297/170452/407672/799124/100003503/555747/407735/336252/170451/798689/336069/567242/387300/100334285/55…
MF	GO:0022834	ligand-gated channel activity	149	-0.417382	-1.8375	2.16843e-05	0.000177069	0.000119298	4397	tags=46%, list=23%, signal=36%	387296/405763/557095/407669/100330491/793646/448841/170450/100334819/100003342/192125/556608/393704/556202/100537531/100151589/556582/561782/559693/562675/566922/570493/569146/100005675/767745/568984/798001/368416/100001558/100499491/561906/387297/561540/449864/100333648/406689/794401/768183/563297/170452/407672/799124/100003503/555747/407735/336252/170451/798689/336069/567242/387300/100334285/55…
BP	GO:0006954	inflammatory response	138	0.422991	1.83017	2.33537e-05	0.000189652	0.000127777	3565	tags=37%, list=19%, signal=31%	565097/100141480/100002946/100170820/494158/563152/406397/564945/560869/30546/559020/100000544/768156/334724/562469/100333455/562007/550268/403126/100536594/563952/100537060/567204/791524/795414/100002334/353358/654692/337514/406471/403147/794891/503741/246227/246226/403138/559315/64274/406575/282673/334613/449674/503594/100005593/563654/325881/797357/406384/326846/561406/336876/571844
CC	GO:0005746	mitochondrial respirasome	62	0.535445	2.02594	2.35343e-05	0.000190075	0.000128061	4527	tags=60%, list=24%, signal=46%	767664/393497/554125/550451/563476/393764/541390/445042/447942/445129/406359/436762/393776/406726/796997/326962/554103/393700/554101/564379/393943/321951/566723/445122/445500/335751/436768/797063/326975/393884/445291/393829/553672/406298/573021/415243/335774
BP	GO:0098655	monoatomic cation transmembrane transport	473	-0.302316	-1.51203	2.59273e-05	0.000208264	0.000140316	4275	tags=34%, list=22%, signal=27%	100334231/555921/557095/768198/570188/387000/553256/393614/402892/559447/407669/140534/100330491/561209/100148290/796289/561190/566228/569946/567610/570841/751784/797409/103909035/556608/64611/559728/378958/568602/791196/751749/560875/564977/561159/561694/561782/100034540/557285/100002967/570745/678560/571208/566883/568554/555922/559964/100536173/562675/100332691/558214/795492/572215/569146/10000…
CC	GO:0000502	proteasome complex	51	0.56312	2.03304	2.87344e-05	0.000229565	0.000154667	5961	tags=67%, list=31%, signal=46%	30647/405759/436816/64278/445033/436862/436882/393544/573095/497165/171585/554153/30388/321585/327330/393261/393941/550499/403011/403085/321947/415181/799058/554967/326687/393536/792398/445285/550287/415221/796450/335736/445413/403015
BP	GO:0046530	photoreceptor cell differentiation	101	-0.464289	-1.93595	2.94396e-05	0.000232317	0.000156521	5325	tags=54%, list=28%, signal=40%	30574/321756/101882236/403050/100007441/404620/393894/30210/378834/562608/84039/259187/30472/403019/402999/30602/402941/100151323/492496/286784/100537559/407638/560588/386762/415105/30297/550267/30291/561336/797503/100330754/557752/140424/407652/30568/100101641/30625/568225/337236/30607/394025/100537793/81881/30169/30567/101885561/568018/30603/100003026/30473/555737/557688/568982/571897/568986
MF	GO:0030414	peptidase inhibitor activity	114	0.445076	1.8579	2.94384e-05	0.000232317	0.000156521	3542	tags=37%, list=18%, signal=31%	791587/565074/30491/794635/494039/568898/321046/100136840/100332225/791728/494053/321195/100006782/100006972/560308/394093/565774/322379/553614/562930/436926/494155/100006972/561978/566959/335119/797346/563663/768128/566630/101882922/449808/100334698/386628/359841/100003785/393153/406280/335229/561073/556600/30449/555428
BP	GO:0060627	regulation of vesicle-mediated transport	151	-0.405052	-1.78984	2.95504e-05	0.000232317	0.000156521	5294	tags=45%, list=28%, signal=33%	678653/570907/492355/352910/387365/436686/58066/405821/436803/492776/100333933/368323/570007/561717/619246/565199/406769/100534954/561345/324467/569425/378958/791595/550457/560875/794707/564226/556784/572060/791169/494098/556789/30718/403031/564728/100002795/565272/436736/558815/557482/405769/556758/566739/100000615/563904/568999/567877/560887/100000896/561429/386768/445325/550345/58038/568486/56…
BP	GO:0006575	cellular modified amino acid metabolic process	65	0.525557	2.01633	3.02695e-05	0.000236711	0.000159482	4508	tags=48%, list=23%, signal=37%	565097/30095/402987/337599/794752/322228/394021/100005587/751622/567631/447855/796865/260441/550361/555902/321892/100332843/352937/266799/562075/567587/100331020/447805/553512/564694/777609/399481/394103/394156/100144628/394052
CC	GO:0031674	I band	66	0.51248	1.96852	3.22537e-05	0.0002509	0.000169041	5108	tags=56%, list=27%, signal=41%	563772/260440/450005/393813/100148802/767757/325686/30148/791132/556258/399646/393873/550568/436720/572199/323320/378726/561350/724004/334100/58026/554148/570245/641575/30591/30221/100001241/445277/794339/797244/795319/798092/266640/393165/560400/553051/572909
CC	GO:0005667	transcription regulator complex	244	-0.361806	-1.69335	3.32496e-05	0.000257293	0.000173349	5428	tags=39%, list=28%, signal=28%	30628/415133/560622/558977/65235/767776/560411/30635/798997/564019/334474/567941/555578/378723/30467/567457/565198/563394/192122/394198/664768/562045/30310/558344/553561/692261/571385/83915/450080/116992/405877/402941/30636/336923/30579/565013/30577/30038/567111/407626/559273/100000125/565952/564873/30639/768145/30530/100008101/58092/791191/406741/562710/100331892/449532/569294/568315/794669/3212…
MF	GO:0004866	endopeptidase inhibitor activity	103	0.453856	1.86075	3.46727e-05	0.000266907	0.000179826	4637	tags=45%, list=24%, signal=34%	791587/565074/30491/794635/494039/568898/321046/100136840/100332225/494053/321195/100006782/100006972/560308/394093/565774/322379/553614/562930/436926/494155/100006972/566959/335119/797346/563663/768128/566630/101882922/449808/100334698/359841/100003785/393153/406280/335229/561073/30449/555428/559444/406426/359835/564060/100333708/100334344/562009/566347
CC	GO:0098803	respiratory chain complex	65	0.522757	2.00559	3.50072e-05	0.000268086	0.000180621	4527	tags=58%, list=24%, signal=45%	393497/569770/554125/550451/393764/100150991/541390/445042/447942/445129/406359/436762/393776/406726/436968/796997/326962/393478/393700/554101/564379/393943/321951/566723/445122/445500/436768/797063/326975/100330915/393884/445291/393829/553672/406298/573021/415243/335774
BP	GO:0034762	regulation of transmembrane transport	231	-0.355268	-1.65172	3.53062e-05	0.000268982	0.000181225	4263	tags=40%, list=22%, signal=32%	555921/557095/768198/570188/393614/559447/100330491/100148290/796289/566228/567610/797409/103909035/556608/378958/568602/751749/560875/564977/561159/561782/100034540/100002967/678560/571208/566883/555922/564527/559964/541377/795492/569146/564015/566015/555941/557091/58152/795942/100149844/797905/556304/100318736/327415/100034584/794222/555284/100334453/555423/563730/563472/777735/100003329/793996…
MF	GO:0140104	molecular carrier activity	50	0.575291	2.07517	3.62044e-05	0.000274411	0.000184882	1668	tags=29%, list=9%, signal=27%	30596/561790/573653/573653/497122/100334599/563335/81538/30601/30597/100536712/325712/405772/550239/393558
BP	GO:0005975	carbohydrate metabolic process	330	0.332055	1.61075	3.81421e-05	0.000287623	0.000193783	4266	tags=36%, list=22%, signal=29%	751668/100000684/562316/445049/553722/321664/570613/562480/317743/564844/780844/445250/565237/100333665/100003900/407673/796322/334116/791728/100003805/450083/114551/562973/394000/436646/791130/562592/550460/560219/445118/30497/445094/406615/334897/399662/796269/246094/447881/550282/30262/322674/494154/567862/406696/436649/322420/325181/406405/406496/393807/327285/445505/567869/560778/282672/5656…
BP	GO:0060041	retina development in camera-type eye	273	-0.347417	-1.64804	3.87089e-05	0.000290415	0.000195665	5311	tags=39%, list=28%, signal=28%	541393/100007441/406504/449008/550231/352910/404620/30210/569877/64604/58077/100002872/799937/405804/368249/30472/403019/561411/558182/402843/445472/368410/323201/30602/402941/541320/100002391/572785/30189/554361/492496/30498/170446/30500/100537559/407638/406285/436764/100001408/560588/386762/393845/569471/252845/795492/30297/406204/30096/445073/30291/767657/561336/58136/797503/100151626/386772/1…
MF	GO:0061135	endopeptidase regulator activity	108	0.450649	1.86758	4.84626e-05	0.000359938	0.000242505	3542	tags=37%, list=18%, signal=30%	791587/30647/565074/30491/794635/494039/568898/321046/100136840/100332225/494053/321195/100006782/100006972/560308/394093/565774/322379/553614/562930/436926/494155/100006972/566959/335119/797346/563663/768128/566630/101882922/449808/100334698/359841/100003785/393153/406280/335229/561073/30449/555428
MF	GO:0022890	inorganic cation transmembrane transporter activity	492	-0.298543	-1.49754	4.8288e-05	0.000359938	0.000242505	4125	tags=33%, list=21%, signal=26%	393614/402892/559447/407669/100330491/561209/100148290/30711/796289/561190/557642/170450/100170783/100334819/557494/566228/569946/100003342/570841/797409/492334/556608/64611/559728/791196/560875/564977/30712/100537993/556582/561782/791729/100034540/557285/100002967/570745/678560/571208/566883/568554/555922/559964/100332691/558214/100329285/795492/572215/570493/569146/100005675/140540/767745/56577…
CC	GO:0098800	inner mitochondrial membrane protein complex	114	0.438167	1.82906	4.90636e-05	0.00036258	0.000244285	3960	tags=48%, list=21%, signal=39%	794625/393497/751699/393675/326977/554125/550451/393764/641319/541390/445042/100534759/447942/445129/406359/436762/393776/406726/81541/554135/336957/798291/796997/326962/406301/393700/554101/564379/561210/393943/553755/100000862/321951/566723/445122/406599/445500/445082/436768/559552/797063/445299/326975/335191/794740/393770/327206/393884/445291/393829/449787/449837/335709/553672/406298
MF	GO:0004867	serine-type endopeptidase inhibitor activity	63	0.52467	1.99477	5.05078e-05	0.000371396	0.000250225	4570	tags=52%, list=24%, signal=39%	791587/568898/100136840/100332225/321195/100006782/100006972/560308/394093/322379/553614/562930/436926/494155/100006972/335119/797346/563663/566630/100334698/359841/100003785/393153/406280/335229/30449/555428/559444/406426/564060/100333708/100334344/562009
BP	GO:0055086	nucleobase-containing small molecule metabolic process	382	0.318165	1.57399	5.11401e-05	0.000374183	0.000252103	3728	tags=29%, list=19%, signal=24%	751668/751742/619263/492519/321664/557735/321193/449551/559298/393675/798008/326977/60658/447919/447860/449816/445071/317743/559295/394021/140622/407673/100330921/334116/100534759/572757/405829/30765/58141/114551/445097/550370/81541/436604/554135/100150304/445094/336957/556651/334897/798291/402867/399662/246094/548336/406301/393864/436989/30084/368909/406696/334217/798974/406496/393867/450052/492…
BP	GO:0016053	organic acid biosynthetic process	159	0.396289	1.7666	5.15463e-05	0.000375298	0.000252854	3752	tags=37%, list=20%, signal=30%	100535432/494158/544666/450002/559020/337599/449816/322228/564111/334724/394021/321928/566165/550268/325712/723997/405829/791484/386661/568096/796865/353358/449925/324079/553721/334217/100141334/246227/436843/322660/436603/573619/246226/327512/406575/100037349/266799/406725/378847/100150288/564649/561303/449674/100038790/322055/431723/404731/794259/336473/619247/368242/324947/266987/100334830/436…
BP	GO:0006979	response to oxidative stress	85	0.48602	1.93929	5.21112e-05	0.000376717	0.00025381	4203	tags=45%, list=22%, signal=35%	565097/494158/352928/559020/692127/334724/84041/550268/406514/791455/570425/558097/447895/353358/337514/641328/393191/570477/393864/246227/393943/246226/553575/445142/552981/436789/449674/563257/447867/100149745/794006/100003679/393770/570245/550489/415184/335799/373079
MF	GO:0015399	primary active transmembrane transporter activity	135	0.417952	1.80561	5.2251e-05	0.000376717	0.00025381	3960	tags=37%, list=21%, signal=29%	245703/260440/402880/767664/751638/552960/569770/556826/550451/570453/336118/563476/64613/64614/100002371/541390/445042/415253/767748/64609/447942/406359/393776/557317/554135/796997/326962/554103/100002917/557970/556979/494489/554101/100002917/286779/566723/406803/192335/64615/335751/334466/436768/436799/326975/100330915/445291/393829/64612/553672/406298
MF	GO:0004930	G protein-coupled receptor activity	356	-0.321987	-1.56626	5.58475e-05	0.000400692	0.000269963	2842	tags=28%, list=15%, signal=24%	564876/566903/565203/767745/798737/373873/101884270/100000981/100001586/560267/799082/100147853/541315/571624/570189/100537296/336529/352938/100037315/560268/560426/567131/570001/100498669/798498/794363/565101/558708/571679/562695/57987/100151233/568406/558938/100008568/562845/100002125/793710/404209/101885360/798390/568126/561647/560847/567940/110437953/100332913/101886313/565450/65088/449010/56…
BP	GO:0034330	cell junction organization	256	-0.348531	-1.64456	6.02793e-05	0.0004304	0.000289978	3583	tags=30%, list=19%, signal=25%	557014/565459/568370/558069/550457/100125749/558123/563192/65230/571843/678560/555627/566597/378845/335269/795492/548606/30297/571887/561153/100333556/445478/557200/555511/30291/100002407/553785/567415/30223/793143/568618/81580/541373/100007749/560912/724016/794165/563089/565021/100007758/567298/678556/799850/564462/368485/556158/559868/403310/100073332/101175706/567230/393944/406202/337236/55832…
BP	GO:0046394	carboxylic acid biosynthetic process	158	0.397739	1.7679	6.46667e-05	0.000459506	0.000309588	3752	tags=37%, list=20%, signal=30%	100535432/494158/544666/450002/559020/337599/449816/322228/564111/334724/394021/321928/566165/550268/325712/723997/405829/791484/386661/568096/796865/353358/449925/324079/553721/334217/100141334/246227/436843/322660/436603/573619/246226/327512/406575/100037349/266799/406725/378847/100150288/564649/561303/449674/100038790/322055/431723/404731/794259/336473/619247/368242/324947/266987/100334830/436…
BP	GO:0006163	purine nucleotide metabolic process	273	0.340102	1.62878	6.74401e-05	0.000476921	0.000321321	4332	tags=34%, list=23%, signal=27%	751668/492519/321664/321193/449551/393675/798008/326977/60658/447919/447860/449816/445071/317743/140622/407673/100330921/334116/100534759/572757/30765/58141/114551/550370/81541/554135/100150304/445094/336957/556651/334897/798291/402867/399662/246094/406301/393864/30084/406696/334217/798974/406496/393867/450052/492778/30083/558925/494572/553755/393906/324556/100037349/406428/406725/561272/560753/1…
MF	GO:0098960	postsynaptic neurotransmitter receptor activity	62	-0.51822	-1.97259	6.86154e-05	0.000482921	0.000325364	4097	tags=53%, list=21%, signal=42%	378719/448841/170450/100003342/555576/100537531/556582/570493/798001/368416/561906/352938/561540/449864/100333648/794401/563297/170452/100003503/571679/555747/407735/170451/798689/336069/559976/568126/678575/557511/100150246/566141/378718/553978
BP	GO:0006753	nucleoside phosphate metabolic process	329	0.31941	1.54572	7.18486e-05	0.000500907	0.000337481	4332	tags=34%, list=23%, signal=27%	751668/619263/492519/321664/321193/449551/559298/393675/798008/326977/60658/447919/447860/449816/445071/317743/140622/407673/100330921/334116/100534759/572757/30765/58141/114551/550370/81541/554135/100150304/445094/336957/556651/334897/798291/402867/399662/246094/548336/406301/393864/30084/368909/406696/334217/798974/406496/393867/450052/492778/30083/402854/558925/494572/553755/393906/100334492/3…
BP	GO:0009890	negative regulation of biosynthetic process	437	-0.307224	-1.51938	7.16051e-05	0.000500907	0.000337481	5432	tags=37%, list=28%, signal=27%	568464/30628/562319/562507/560622/564723/561006/565909/561144/393564/560411/553189/799361/407718/448949/334191/415180/436822/58077/114429/567941/555578/567457/767652/100873093/415106/402830/562045/30130/327627/568176/405801/555637/100073341/558344/100149858/100535764/393129/445217/30602/558522/327606/571549/553955/402941/322248/564685/799294/406750/393956/30579/555391/327291/562152/30296/58107/30…
BP	GO:0034765	regulation of monoatomic ion transmembrane transport	215	-0.363399	-1.67414	7.32038e-05	0.000507959	0.000342233	4263	tags=41%, list=22%, signal=33%	555921/557095/768198/570188/393614/559447/100330491/100148290/796289/566228/567610/797409/103909035/556608/378958/568602/751749/560875/564977/561159/561782/100034540/100002967/678560/571208/566883/555922/564527/559964/795492/569146/555941/557091/58152/795942/100149844/797905/556304/100318736/327415/100034584/794222/555284/100334453/555423/563730/563472/777735/100003329/793996/566868/403310/563904…
CC	GO:0005759	mitochondrial matrix	152	0.403431	1.76879	7.51585e-05	0.000519085	0.000349729	7075	tags=57%, list=37%, signal=36%	406294/751640/100141496/325724/791211/569980/751732/394133/751746/550504/565937/493604/282676/100037349/321951/550272/406428/64607/553771/100005455/767726/563257/791206/436829/445082/406271/64608/796446/550498/791628/569087/503745/777746/553711/558080/556778/553555/541330/795846/793097/405881/768305/553709/793834/569468/751730/335799/555760/556272/394103/394156/100144628/393734/503532/336283/3730…
MF	GO:0090079	translation regulator activity, nucleic acid binding	103	0.443971	1.82023	7.72506e-05	0.000531053	0.000357792	5700	tags=48%, list=30%, signal=34%	394021/415150/336168/437013/561049/557270/195822/334626/386850/399484/30516/573991/79079/550245/541548/436644/541523/100004874/325102/393974/335370/405839/406263/503596/445306/402863/796380/445110/406464/336334/393355/568904/326929/393732/100333733/100004503/406760/100144628/406402/79380/327341/565501/445485/563172/336498/325802/386634/541378/393739
BP	GO:0050900	leukocyte migration	104	0.443406	1.82317	7.81807e-05	0.000534959	0.000360424	2876	tags=32%, list=15%, signal=27%	565097/100141480/556770/100002946/100170820/494158/563152/406397/30685/387293/334724/321046/100002113/100535437/550268/100536594/393551/563952/100149800/100535903/353358/654692/406471/558154/791704/794891/282676/64274/406575/791973/100005593/245950/415151
BP	GO:0007600	sensory perception	243	-0.341795	-1.60074	7.96703e-05	0.000542639	0.000365598	3511	tags=29%, list=18%, signal=24%	100126132/100000387/402814/393767/100884131/791196/553178/140429/555688/415105/393845/562675/30598/406204/368228/560592/445034/100147853/556471/559232/567873/571624/100149756/140431/795653/60309/436678/140424/565807/436673/553473/100005623/794363/553266/554128/562695/403310/100151233/100000769/386613/140426/562845/568211/100537793/81881/100151593/554700/565450/65088/80362/796163/387533/100861450/…
CC	GO:0043197	dendritic spine	55	-0.543111	-2.03344	8.22871e-05	0.000555344	0.000374158	2774	tags=44%, list=14%, signal=37%	100333556/100003938/566015/368416/327160/795086/565507/170452/567298/407735/569281/100330365/170451/798689/336069/100536906/792699/100034520/562079/567595/557701/557258/571897/560799
CC	GO:0044309	neuron spine	55	-0.543111	-2.03344	8.22871e-05	0.000555344	0.000374158	2774	tags=44%, list=14%, signal=37%	100333556/100003938/566015/368416/327160/795086/565507/170452/567298/407735/569281/100330365/170451/798689/336069/100536906/792699/100034520/562079/567595/557701/557258/571897/560799
BP	GO:0032886	regulation of microtubule-based process	102	-0.44317	-1.84647	8.76396e-05	0.000588779	0.000396685	4110	tags=36%, list=21%, signal=29%	100003801/561882/406710/100000844/557679/562741/192317/100003563/334490/386762/449651/402910/550548/402833/30223/565771/560912/566326/368390/556758/797545/557148/557383/566722/100334879/100151220/101883094/100002125/559217/393572/559032/559201/100003539/563942/100330952/100331092/555482
BP	GO:1901605	alpha-amino acid metabolic process	143	0.400673	1.74698	9.24185e-05	0.000618075	0.000416423	5473	tags=52%, list=28%, signal=37%	571388/561410/60658/337599/447801/791448/100004331/322228/571260/394021/321928/566165/259189/560387/402994/402822/30207/619259/405800/324079/394133/100537991/436603/556522/327512/570368/373092/378847/322614/570437/322055/563654/431723/336473/619247/368242/324947/368262/550372/266987/393315/100334830/447941/450000/641568/641560/317737/336541/394135/798364/436949/394103/100144628/394052/114426/5807…
BP	GO:0006119	oxidative phosphorylation	71	0.494361	1.9106	9.92406e-05	0.00066071	0.000445147	3718	tags=49%, list=19%, signal=40%	492519/767664/751638/569770/336118/563476/100150991/541390/445042/415253/447942/445129/406359/436762/393776/554135/798291/326962/554103/393700/406696/554101/564379/558925/321951/566723/445500/335751/436768/326975/335191/100330915/393884/445291/393829
BP	GO:0007601	visual perception	146	-0.390187	-1.71381	0.000104736	0.00069417	0.000467691	4016	tags=36%, list=21%, signal=28%	560921/100537095/100334480/114418/352918/100126132/100000387/402814/393767/100884131/553178/140429/555688/415105/393845/562675/30598/406204/445034/559232/567873/571624/100149756/140431/436678/140424/553473/553266/554128/562695/100000769/386613/140426/562845/568211/100537793/81881/554700/565450/796163/387533/566891/572249/503521/101886622/449792/102031125/100537469/553708/373869/100332167/568986
BP	GO:0050776	regulation of immune response	127	0.414339	1.7654	0.000107097	0.000706652	0.000476101	1382	tags=23%, list=7%, signal=21%	100003029/368818/393611/100329375/558139/103910141/565074/30491/794635/562475/494158/100148871/494039/30604/100004384/100101460/334724/321046/554141/100535600/550268/560277/403126/565474/30400/100537060/445102/791164/353358
BP	GO:0034470	ncRNA processing	283	0.333685	1.59992	0.000109932	0.00072213	0.000486529	6016	tags=44%, list=31%, signal=31%	393095/558437/394166/606657/415167/767786/553222/572134/336687/791981/550540/336710/572367/556642/550247/323368/767765/492761/406307/386850/553721/449778/402798/100003205/321127/541352/393725/553807/445096/550241/321114/492814/797198/386632/368200/393098/321058/406587/317644/558659/494060/445388/321652/321700/561039/550331/556362/407690/286777/556680/570351/394081/568260/393712/393596/564642/1000…
BP	GO:0006399	tRNA metabolic process	150	0.390478	1.71224	0.000114816	0.000750877	0.000505897	6016	tags=51%, list=31%, signal=35%	393095/606657/334393/553705/368235/556642/550247/114427/338183/553721/751732/449778/324025/402798/100003205/541352/553807/445096/556702/492814/569778/393098/558659/494060/561039/550331/556362/503745/449661/556680/570351/337070/337230/562329/280647/793097/100004270/768135/393647/792787/560338/562076/445510/100034610/561938/571144/393589/394188/566166/327329/792614/445405/324940/402995/795494/49360…
BP	GO:0050953	sensory perception of light stimulus	151	-0.38748	-1.71219	0.000118184	0.000769499	0.000518443	4400	tags=38%, list=23%, signal=29%	368410/415139/100534775/564152/560921/100537095/100334480/114418/352918/100126132/100000387/402814/393767/100884131/553178/140429/555688/415105/393845/562675/30598/406204/445034/559232/567873/571624/100149756/140431/436678/140424/553473/553266/554128/562695/100000769/386613/140426/562845/568211/100537793/81881/554700/565450/796163/387533/566891/572249/568982/503521/101886622/449792/102031125/1005…
MF	GO:0016627	oxidoreductase activity, acting on the CH-CH group of donors	55	0.53982	1.98344	0.000121384	0.000786863	0.000530142	5120	tags=58%, list=27%, signal=43%	560717/450002/777751/405829/564023/445129/436762/494102/394181/321294/553234/445096/573723/110437777/445500/664750/550422/394130/393884/550398/566085/393647/445288/436717/494054/767661/393860/394156/565897/494108/378446/436959
BP	GO:0097530	granulocyte migration	59	0.51363	1.9334	0.000125586	0.000810549	0.0005461	2385	tags=34%, list=12%, signal=30%	565097/100141480/100002946/100170820/494158/563152/30685/334724/321046/550268/100536594/393551/563952/100149800/353358/406471/794891/282676/64274/406575
CC	GO:0030018	Z disc	61	0.511927	1.9397	0.000134529	0.000864495	0.000582446	4807	tags=54%, list=25%, signal=41%	563772/450005/393813/100148802/767757/325686/30148/791132/556258/399646/393873/550568/436720/572199/323320/378726/561350/724004/334100/58026/554148/570245/641575/30591/30221/100001241/445277/794339/797244/798092/266640/393165/560400
BP	GO:0021953	central nervous system neuron differentiation	120	-0.421837	-1.79826	0.000139333	0.000891487	0.000600631	5202	tags=51%, list=27%, signal=37%	352910/352930/30154/57931/58066/323487/795933/378723/30192/322880/445565/403019/794892/402941/30147/573010/30384/100537435/30227/796461/325288/245701/571943/405399/30447/402895/560759/323326/100008101/572060/30458/252845/245702/30718/553573/565782/796276/30701/60309/30499/548610/554232/60634/30679/30315/368890/368201/394239/65234/192294/619245/567833/751718/562805/30463/436748/30479/566728/30239/…
BP	GO:0009117	nucleotide metabolic process	318	0.322206	1.55704	0.000143853	0.000916446	0.000617447	4332	tags=34%, list=23%, signal=26%	751668/619263/492519/321664/321193/449551/393675/798008/326977/60658/447919/447860/449816/445071/317743/140622/407673/100330921/334116/100534759/572757/30765/58141/114551/550370/81541/554135/100150304/445094/336957/556651/334897/798291/402867/399662/246094/548336/406301/393864/30084/368909/406696/334217/798974/406496/393867/450052/492778/30083/402854/558925/494572/553755/393906/324556/100037349/4…
MF	GO:0008236	serine-type peptidase activity	125	0.407203	1.72667	0.000146143	0.000923077	0.000621915	3864	tags=40%, list=20%, signal=32%	556666/553249/556598/558106/574008/562051/282671/30604/100320028/445282/777629/445108/794305/571235/560277/100000148/777630/100144772/541408/559754/553472/100009656/327651/447843/494030/445056/65223/559556/100149419/798347/561667/541485/322453/563828/553553/553673/100038778/563257/100101646/565078/325881/445299/557248/678603/792966/322691/334304/792002/556307/393161
MF	GO:0022804	active transmembrane transporter activity	348	0.316085	1.54423	0.000146017	0.000923077	0.000621915	3780	tags=30%, list=20%, signal=24%	571061/641419/564815/245703/84703/260440/402880/557884/100537771/767664/751638/552960/557779/569770/556826/405862/565599/550451/570453/336118/563476/100150665/64613/100141332/64614/406465/571877/100002371/562260/541390/445042/568314/415253/767748/64609/101886448/447942/406359/393776/562763/393914/326845/323439/557317/556491/554135/560283/569098/796997/192321/326962/792084/554103/100002917/557970/…
BP	GO:0001505	regulation of neurotransmitter levels	97	-0.451567	-1.87727	0.000147236	0.000926021	0.000623899	5475	tags=54%, list=29%, signal=39%	556533/445167/567959/378441/436686/100334264/447934/404730/571872/568195/100333933/100148073/406769/259195/30384/30711/79379/574003/550457/560648/30712/794707/436732/100004361/556784/564728/565776/100002795/100170938/436736/558815/568618/393515/570672/553682/567230/641578/567877/550403/557717/561429/568486/563393/563377/794623/100034471/556701/100005589/100334336/768157/570923/664770
BP	GO:0043269	regulation of monoatomic ion transport	231	-0.341749	-1.58887	0.000156767	0.000981788	0.000661471	4263	tags=39%, list=22%, signal=31%	555921/557095/768198/570188/393614/402892/559447/100330491/100148290/796289/566228/567610/797409/103909035/556608/378958/568602/751749/560875/564977/561159/561782/100034540/100002967/678560/571208/566883/555922/564527/559964/795492/569146/555941/557091/58152/795942/100149844/797905/556304/100318736/795653/327415/100034584/794222/555284/100334453/555423/563730/563472/777735/100003329/793996/566868…
BP	GO:0006633	fatty acid biosynthetic process	66	0.485665	1.86552	0.00016207	0.00101071	0.00068096	4282	tags=47%, list=22%, signal=37%	494158/544666/450002/559020/449816/564111/334724/550268/325712/386661/568096/353358/553721/334217/246227/436843/573619/246226/100037349/406725/100150288/564649/561303/794259/436922/566085/641568/334121/554145/393425/767653
BP	GO:0050778	positive regulation of immune response	100	0.43428	1.76201	0.000167165	0.00103811	0.000699416	1382	tags=27%, list=7%, signal=25%	368818/393611/100329375/558139/103910141/565074/30491/794635/562475/494158/100148871/494039/30604/100004384/334724/321046/554141/100535600/550268/560277/403126/565474/30400/100537060/445102/791164/353358
BP	GO:0018105	peptidyl-serine phosphorylation	112	-0.42322	-1.78818	0.000169261	0.00104673	0.000705222	4879	tags=40%, list=25%, signal=30%	407732/317763/58133/569156/100006675/100005019/100332206/557765/558848/768159/564064/572042/100150844/402814/393957/567243/556212/559792/553164/405767/394051/791176/564523/100333967/569881/393802/796144/100001267/553431/100329702/557648/494092/100144566/393422/100331590/796739/555737/100317089/557551/100144561/100000353/100003514/386825/558860/335654
MF	GO:0015078	proton transmembrane transporter activity	95	0.45406	1.82869	0.000175334	0.00107976	0.000727481	3960	tags=49%, list=21%, signal=39%	402880/767664/751638/569770/393675/326977/336118/563476/568314/100534759/415253/447942/406359/393776/81541/554135/336957/798291/560283/326962/554103/406301/557970/558311/568258/436618/554101/406342/561117/553755/286779/566723/192335/562904/406599/494043/335751/394083/436768/436799/326975/335191/100330915/402971/449787/335709/406298
MF	GO:0015079	potassium ion transmembrane transporter activity	165	-0.377602	-1.67389	0.000192229	0.0011789	0.000794271	4263	tags=39%, list=22%, signal=31%	555921/557095/570188/100330491/561209/100148290/30711/796289/566228/556608/64611/559728/30712/556582/561782/557285/100002967/571208/566883/568554/555922/558214/572215/569146/798001/101885817/751686/64610/795942/561540/556304/327415/555284/100334453/571330/563472/561866/100334285/558299/565419/101882139/559096/100334346/797337/563670/556841/563352/563744/100141342/799704/101154640/799747/568565/56…
MF	GO:0009055	electron transfer activity	64	0.49967	1.90633	0.000201717	0.00123198	0.000830033	3960	tags=52%, list=21%, signal=41%	402880/767664/751638/569770/550451/336118/563476/541390/445042/415253/447942/445129/406359/393776/325724/796997/326962/554103/557970/554101/564379/566723/767726/335751/406271/436768/326975/100330915/393884/445291/393829/553672/406298
BP	GO:0010941	regulation of cell death	387	0.302794	1.50202	0.000202702	0.0012329	0.000830654	2365	tags=17%, list=12%, signal=15%	564835/100001785/567623/100537591/30443/569326/393398/394160/566030/494158/564030/503609/393155/554157/100148503/100034405/492757/556756/100007937/334724/100003524/336550/792714/751093/553587/101882478/84041/559618/550268/557302/58122/337572/492340/373093/436609/558097/568780/559425/353358/406596/335616/100333504/192321/335309/791526/327067/324714/792168/30084/553622/492763/321449/791894/550229/3…
BP	GO:0042445	hormone metabolic process	57	0.50109	1.85583	0.000214195	0.00129216	0.000870582	2567	tags=33%, list=13%, signal=28%	565097/405786/796487/402987/447801/777751/399692/571235/567631/100141344/791484/450050/322529/100141334/559556/450078/352937/791732/568256
BP	GO:0021510	spinal cord development	86	-0.446892	-1.81379	0.00021379	0.00129216	0.000870582	5202	tags=56%, list=27%, signal=41%	352910/352930/30154/58066/323487/378723/404599/561654/664698/792532/794892/402941/30147/553436/573010/30384/100537435/325288/245701/100036547/571943/405399/560759/30458/415097/245702/30718/30291/80959/565782/557734/30499/692351/30315/368201/394239/192294/619245/30394/403016/393572/30463/436748/30479/566728/678641/30239/493627
MF	GO:0004252	serine-type endopeptidase activity	113	0.42066	1.74925	0.000217401	0.00130618	0.000880025	3768	tags=41%, list=20%, signal=33%	556666/553249/556598/558106/574008/562051/282671/30604/100320028/445282/777629/445108/794305/571235/560277/100000148/777630/100144772/541408/559754/553472/100009656/327651/447843/494030/445056/65223/559556/798347/561667/541485/322453/563828/553553/553673/100038778/563257/100101646/565078/325881/445299/557248/678603/322691/334304/792002
BP	GO:0015718	monocarboxylic acid transport	76	0.466902	1.83117	0.000239468	0.00143293	0.000965424	3408	tags=37%, list=18%, signal=30%	641419/557884/494158/795210/407736/447860/334724/550268/562260/767748/791484/556491/353358/436622/792084/432384/393329/100141334/445158/406519/171477/406803/795588/569308/321611/436671/406739/553512
BP	GO:0031344	regulation of cell projection organization	218	-0.351917	-1.62425	0.000249794	0.00148869	0.00100299	4795	tags=35%, list=25%, signal=27%	378723/393945/58133/777737/30654/558137/30726/568810/100333657/553166/567452/619246/337737/100537435/368438/558848/30156/562247/560194/353246/791194/541522/402814/564565/560588/567422/325938/572261/559008/561153/561737/100333556/406272/799686/799320/30291/795761/403143/563365/553785/556471/80959/30656/100537719/550377/100330754/60309/556380/563730/567298/393207/559341/100331504/564462/566014/3354…
BP	GO:0070507	regulation of microtubule cytoskeleton organization	72	-0.471421	-1.8645	0.000262417	0.00155764	0.00104945	4110	tags=38%, list=21%, signal=30%	100003801/406710/100000844/557679/562741/100003563/334490/386762/449651/550548/402833/30223/565771/560912/566326/556758/797545/557383/566722/100334879/100151220/101883094/559217/393572/559032/100330952/100331092
BP	GO:0007269	neurotransmitter secretion	76	-0.460715	-1.8305	0.00026939	0.00158629	0.00106875	5475	tags=57%, list=29%, signal=41%	556533/445167/567959/436686/100334264/447934/571872/568195/100333933/100148073/406769/259195/30711/574003/550457/560648/30712/794707/436732/100004361/556784/564728/100002795/436736/558815/568618/393515/570672/553682/567230/641578/567877/557717/561429/568486/563393/563377/794623/100034471/556701/100334336/768157/570923
BP	GO:0099643	signal release from synapse	76	-0.460715	-1.8305	0.00026939	0.00158629	0.00106875	5475	tags=57%, list=29%, signal=41%	556533/445167/567959/436686/100334264/447934/571872/568195/100333933/100148073/406769/259195/30711/574003/550457/560648/30712/794707/436732/100004361/556784/564728/100002795/436736/558815/568618/393515/570672/553682/567230/641578/567877/557717/561429/568486/563393/563377/794623/100034471/556701/100334336/768157/570923
MF	GO:0017171	serine hydrolase activity	126	0.405896	1.72448	0.000271587	0.00159288	0.00107319	3864	tags=40%, list=20%, signal=32%	556666/553249/556598/558106/574008/562051/282671/30604/100320028/445282/777629/445108/794305/571235/560277/100000148/777630/100144772/541408/559754/553472/100009656/327651/447843/494030/445056/65223/559556/100149419/798347/561667/541485/322453/563828/553553/553673/100038778/563257/100101646/565078/325881/445299/557248/678603/792966/322691/334304/792002/556307/393161
MF	GO:0005516	calmodulin binding	104	-0.425567	-1.77477	0.000276026	0.00161252	0.00108642	3322	tags=34%, list=17%, signal=28%	791160/550554/567243/562780/553520/402833/30608/568512/556199/568618/556304/436815/567212/559643/554102/791176/494079/100322600/393802/100334879/553431/557648/100144566/794574/393422/563352/100141342/101154640/799747/572250/560568/562402/100331767/565379/335654
MF	GO:0004879	nuclear receptor activity	59	-0.509777	-1.91466	0.000278926	0.00161668	0.00108922	3822	tags=37%, list=20%, signal=30%	492496/445214/317734/563150/407626/30606/30530/100008101/569321/30424/567943/558427/30607/564951/494487/793011/100034753/554265/402815/259252/83916/565319
MF	GO:0098531	ligand-activated transcription factor activity	59	-0.509777	-1.91466	0.000278926	0.00161668	0.00108922	3822	tags=37%, list=20%, signal=30%	492496/445214/317734/563150/407626/30606/30530/100008101/569321/30424/567943/558427/30607/564951/494487/793011/100034753/554265/402815/259252/83916/565319
BP	GO:0097529	myeloid leukocyte migration	75	0.464481	1.81279	0.000281511	0.00161901	0.00109079	2612	tags=31%, list=14%, signal=27%	565097/100141480/100002946/100170820/494158/563152/30685/387293/334724/321046/550268/100536594/393551/563952/100149800/353358/406471/558154/794891/282676/64274/406575/791973
CC	GO:0005777	peroxisome	83	0.453176	1.80876	0.000282614	0.00161901	0.00109079	5828	tags=53%, list=30%, signal=37%	751742/557735/100000859/563203/767748/402994/550370/447855/436604/541405/494099/556651/619259/405800/494030/561667/450052/572335/436603/100037349/406803/562075/406358/573990/436833/550422/561390/556228/64265/541479/394190/566742/393105/368412/548346/394131/393174/431754/565385/30068/449821/100170781/334644/553204
CC	GO:0042579	microbody	83	0.453176	1.80876	0.000282614	0.00161901	0.00109079	5828	tags=53%, list=30%, signal=37%	751742/557735/100000859/563203/767748/402994/550370/447855/436604/541405/494099/556651/619259/405800/494030/561667/450052/572335/436603/100037349/406803/562075/406358/573990/436833/550422/561390/556228/64265/541479/394190/566742/393105/368412/548346/394131/393174/431754/565385/30068/449821/100170781/334644/553204
BP	GO:0120035	regulation of plasma membrane bounded cell projection organization	216	-0.349161	-1.6093	0.000284891	0.00162575	0.00109533	4795	tags=35%, list=25%, signal=27%	378723/393945/58133/777737/30654/558137/30726/568810/100333657/553166/567452/619246/337737/100537435/368438/558848/30156/562247/560194/353246/791194/541522/402814/564565/560588/567422/325938/572261/559008/561153/561737/100333556/406272/799686/799320/30291/795761/403143/563365/553785/556471/80959/30656/100537719/550377/100330754/60309/556380/563730/567298/393207/559341/100331504/564462/566014/3354…
BP	GO:0003407	neural retina development	111	-0.409456	-1.72806	0.000295514	0.00167988	0.00113181	5269	tags=47%, list=27%, signal=34%	100007441/406504/550231/352910/404620/30210/569877/64604/100002872/799937/368249/30472/558182/323201/30602/402941/492496/100537559/407638/436764/560588/767657/561336/797503/100151626/100330754/557752/30568/554102/30625/568225/30315/142987/436788/393468/65234/337236/30607/394025/30567/568018/30463/30603/100003026/30473/796163/550288/557688/568982/58216/368662/100134973
CC	GO:0043025	neuronal cell body	88	-0.452177	-1.8495	0.000310544	0.00175856	0.00118482	3182	tags=36%, list=17%, signal=30%	566883/794722/368228/565776/555941/795942/795653/327415/555284/100334453/797545/407735/557118/393944/567702/100151220/565419/553679/100005325/559096/100536906/65088/563352/30737/562079/562796/562059/100005589/30676/569528/394236/497638
BP	GO:0045934	negative regulation of nucleobase-containing compound metabolic process	392	-0.301299	-1.47724	0.000315742	0.00178117	0.00120005	5674	tags=40%, list=30%, signal=28%	83780/30574/321756/553020/436585/323529/556592/568464/30628/562319/562507/560622/564723/561006/565909/561144/393564/560411/553189/30154/799361/407718/333991/448949/415180/568893/58077/114429/567941/555578/567457/767652/100873093/415106/402830/562045/30130/405801/555637/100073341/558344/393129/30602/558522/571549/553955/402941/322248/564685/799294/406750/30579/327291/562152/30296/58107/30577/49249…
BP	GO:0072522	purine-containing compound biosynthetic process	160	0.374225	1.66648	0.000323314	0.00181695	0.00122415	3728	tags=35%, list=19%, signal=28%	619263/492519/321193/393675/326977/60658/447919/447860/449816/445071/559295/394021/140622/100330921/100534759/30765/58141/81541/554135/100150304/336957/798291/406301/393864/30084/334217/798974/393867/30083/558925/494572/553755/100037349/406428/406725/561272/100150288/550322/436789/445486/334431/570437/563654/794259/406599/333997/368242/368262/572027/550372/335191/100334830/436922/572052/394170/44…
BP	GO:0046939	nucleotide phosphorylation	60	0.481586	1.81749	0.000328825	0.00184092	0.00124031	2937	tags=35%, list=15%, signal=30%	751668/321664/317743/334116/114551/445094/246094/548336/30084/406696/406496/30083/402854/560753/406339/436789/445486/323107/393668/393160/566398
CC	GO:0032993	protein-DNA complex	73	0.476764	1.85472	0.000333884	0.00186219	0.00125463	3847	tags=37%, list=20%, signal=30%	792275/100004336/571135/100037379/100124605/767782/560910/393196/394048/572562/566847/560309/336811/550262/403077/406269/442931/796456/445142/550353/30440/554146/65226/334316/558690/324823/407653/406695
BP	GO:0017157	regulation of exocytosis	80	-0.459195	-1.841	0.000347523	0.00192374	0.0012961	3396	tags=39%, list=18%, signal=32%	550457/560875/794707/564226/556784/572060/556789/564728/100002795/436736/558815/557482/405769/566739/100000615/563904/567877/561429/445325/550345/58038/568486/563393/563377/557421/100034471/100334336/798021/571897/570923/560799
MF	GO:0000149	SNARE binding	108	-0.414714	-1.73908	0.000347523	0.00192374	0.0012961	5858	tags=47%, list=31%, signal=33%	553460/571925/751727/406707/556592/556533/445167/567959/541353/436686/569124/571872/568195/327007/406769/30711/101882842/574003/567385/560648/30712/794707/564226/436732/100004361/562857/565384/556789/564728/436736/568618/559029/393515/562669/101882035/436805/100000615/553682/336281/567877/557717/561429/550345/58038/794623/100034471/556701/100334336/768157/798021/569963
MF	GO:0016765	transferase activity, transferring alkyl or aryl (other than methyl) groups	61	0.489095	1.85318	0.000351288	0.00193733	0.00130526	3563	tags=44%, list=19%, signal=36%	100535432/544666/678634/436894/723997/393493/323500/324366/494154/492500/449778/431762/570808/557077/571365/568744/563972/79381/449784/558410/394129/550349/436624/266987/406736/436833/553384
BP	GO:0006165	nucleoside diphosphate phosphorylation	59	0.489001	1.84069	0.000377537	0.00207435	0.00139757	2937	tags=36%, list=15%, signal=30%	751668/321664/317743/334116/114551/445094/246094/548336/30084/406696/406496/30083/402854/560753/406339/436789/445486/323107/393668/393160/566398
MF	GO:0003712	transcription coregulator activity	260	-0.332815	-1.57465	0.000384627	0.00210548	0.00141855	5654	tags=39%, list=29%, signal=28%	497613/100001853/553774/555517/562140/564853/558977/564723/561006/445251/561144/567335/791754/323071/560411/80965/569695/564019/406245/563288/324428/322880/767652/321248/393727/493607/562982/541521/81884/555637/100005019/553561/692261/406346/557356/555906/564685/336923/692296/30579/562152/565013/100002463/415252/30577/571519/100329742/567111/563090/559273/100004024/100000125/553565/393246/558436/…
BP	GO:0042180	cellular ketone metabolic process	66	0.46994	1.80511	0.000398126	0.00217133	0.00146291	4671	tags=47%, list=24%, signal=36%	796487/494158/447801/100000559/334724/550268/399692/325724/353358/436893/541331/561667/100037349/751691/560753/100005455/449674/406325/558410/550349/368242/436624/550372/266987/393315/100334830/641560/393335/559504/791124/327332
BP	GO:0018209	peptidyl-serine modification	116	-0.413356	-1.7523	0.000403738	0.00219384	0.00147808	4879	tags=39%, list=25%, signal=29%	407732/317763/58133/569156/100006675/100005019/100332206/557765/558848/768159/564064/572042/100150844/402814/393957/567243/556212/559792/553164/405767/394051/791176/564523/100333967/569881/393802/796144/100001267/553431/100329702/557648/494092/100144566/393422/100331590/796739/555737/100317089/557551/100144561/100000353/100003514/386825/558860/335654
BP	GO:0042273	ribosomal large subunit biogenesis	52	0.511039	1.85967	0.0004104	0.00222187	0.00149697	5777	tags=62%, list=30%, signal=43%	58101/336712/751640/336710/406266/336470/386850/321127/335539/406587/317644/321652/322251/415196/192299/323365/326961/286746/393863/567715/402823/436760/553616/30228/334050/321769/553606/336727/321247/393243/436807/768189
MF	GO:0042393	histone binding	129	-0.388674	-1.67586	0.000433366	0.00233765	0.00157497	7755	tags=64%, list=40%, signal=39%	327124/799570/335907/368450/692304/557086/493611/553346/334032/415200/567497/503731/337191/445199/322113/100005813/553471/403080/553526/30445/406562/100002292/555450/569795/322000/563396/492342/368260/553447/100002184/100150672/571727/403020/553507/558581/353295/327372/560622/445251/337214/799361/692292/415180/335707/678608/795027/100003790/558344/30658/566534/799294/793897/100334345/327291/49281…
BP	GO:0006887	exocytosis	173	-0.365305	-1.619	0.000435492	0.00234057	0.00157694	4113	tags=41%, list=21%, signal=33%	556533/445167/567959/570907/492355/777759/436686/436803/447934/492776/571872/568195/562719/100333933/561717/565199/406769/324467/30711/101882842/393672/574003/550457/560648/560875/30712/794707/564226/436732/100004361/556784/572060/494098/553300/556789/564728/100002795/436736/555174/558815/568618/406591/557482/405769/393515/555284/566739/100002110/100000615/553682/563904/567877/557717/561429/56760…
BP	GO:0031076	embryonic camera-type eye development	55	-0.50778	-1.90116	0.000442444	0.00236932	0.00159631	6229	tags=62%, list=32%, signal=42%	100148408/569383/117234/556894/353295/64271/352910/100150939/114429/30219/403019/402843/30602/30636/30080/406172/30227/554361/336346/393643/245701/791595/245702/406272/795761/100537719/30625/114377/30523/30425/30603/561285/373869/57930
BP	GO:0009132	nucleoside diphosphate metabolic process	74	0.462609	1.80216	0.000445566	0.00237742	0.00160177	5943	tags=55%, list=31%, signal=38%	751668/321664/559298/317743/334116/114551/445094/246094/548336/30084/406696/406496/30083/402854/100334492/447905/560753/406339/436789/445486/323107/393668/393160/566398/550560/394170/567734/378963/557708/550259/246095/494076/406367/406590/792692/568001/335716/321793/447836/664696/336425
CC	GO:0044297	cell body	92	-0.426705	-1.76102	0.000453441	0.00241074	0.00162422	3182	tags=35%, list=17%, signal=29%	566883/794722/368228/565776/555941/795942/795653/327415/555284/100334453/797545/407735/557118/393944/567702/100151220/565419/553679/100005325/559096/100536906/65088/563352/30737/562079/562796/562059/100005589/30676/569528/394236/497638
BP	GO:0071805	potassium ion transmembrane transport	164	-0.35934	-1.5911	0.000465108	0.00246391	0.00166003	4263	tags=40%, list=22%, signal=31%	555921/557095/768198/570188/100330491/100148290/796289/566228/103909035/556608/64611/559728/568602/561159/561782/557285/100002967/571208/566883/568554/555922/558214/572215/569146/101885817/64610/557091/795942/114457/556304/100318736/327415/100034584/555284/100334453/571330/563472/561866/64269/100334285/565419/101882139/559096/103911868/563670/556841/563352/563744/100141342/799704/101154640/799747…
BP	GO:0006897	endocytosis	253	-0.328772	-1.54885	0.000496847	0.00262264	0.00176698	3639	tags=27%, list=19%, signal=22%	797409/406671/568170/378958/791595/563527/562468/402895/100034540/100333543/548603/565384/30718/403031/553415/777704/368504/100001531/100002407/567415/565272/792915/571453/436736/559293/100007678/559029/792104/557734/436678/794222/556758/566412/553266/100003329/556158/565844/796345/568999/393944/337236/568064/567877/494092/560887/565136/553679/100000896/564883/394091/562702/387529/100002610/55042…
BP	GO:0007167	enzyme-linked receptor protein signaling pathway	488	-0.28047	-1.40231	0.000536939	0.00282419	0.00190277	4786	tags=31%, list=25%, signal=24%	30219/393945/494085/559529/564234/58133/100147927/567457/30654/570533/30101/378478/493607/369194/560446/561411/406247/555655/402843/100001537/335096/794738/544656/100329897/116992/474335/550528/100003889/100535718/446167/565199/101101687/557176/359834/415252/30577/555721/796461/562011/560194/100034402/353246/30709/245701/568219/393541/568458/30639/777717/100005538/58092/445393/100007653/30458/563…
BP	GO:0042461	photoreceptor cell development	78	-0.453114	-1.8078	0.000551023	0.00288799	0.00194576	3221	tags=35%, list=17%, signal=29%	560588/415105/30297/550267/30291/797503/100330754/557752/140424/407652/100101641/30625/568225/337236/30607/394025/100537793/81881/30169/101885561/568018/30603/555737/557688/568982/571897/568986
BP	GO:0009611	response to wounding	150	0.366823	1.60851	0.000574443	0.00300009	0.00202129	3609	tags=31%, list=19%, signal=25%	565097/100003029/558106/100002946/751792/494158/406397/282671/30546/100000559/334724/100136840/562007/100322009/100535437/550268/564266/100536594/266755/100333323/567204/553472/353358/100006778/767737/550423/406327/393878/550586/449808/678586/405830/100329613/558477/378986/100038778/563654/359841/415151/353363/100000935/325881/100001836/793804/322691/359830
BP	GO:0000380	alternative mRNA splicing, via spliceosome	57	-0.482986	-1.82336	0.000584209	0.00304036	0.00204841	4419	tags=40%, list=23%, signal=31%	405801/555590/492769/405883/322206/768147/334222/334490/100330645/373117/794913/321696/566326/100333973/796574/101884815/57922/100538330/449554/436835/568052/559412/553201
MF	GO:0019905	syntaxin binding	54	-0.515111	-1.92167	0.000601164	0.00311761	0.00210047	5858	tags=57%, list=31%, signal=40%	553460/571925/751727/406707/556533/541353/436686/568195/327007/30711/574003/560648/30712/564226/436732/100004361/556789/436736/568618/436805/553682/336281/567877/557717/550345/794623/100034471/556701/768157/798021/569963
BP	GO:0016079	synaptic vesicle exocytosis	52	-0.497064	-1.83541	0.000639161	0.00330308	0.00222542	6041	tags=63%, list=31%, signal=44%	445024/553460/751727/556533/445167/567959/436686/571872/568195/100333933/406769/30711/550457/560648/30712/794707/436732/100004361/556784/436736/568618/393515/553682/567877/561429/568486/563393/794623/100034471/556701/100334336/768157/570923
BP	GO:0051346	negative regulation of hydrolase activity	95	0.434817	1.75119	0.000645915	0.00332635	0.0022411	3452	tags=35%, list=18%, signal=29%	791587/494158/568898/393735/334724/100136840/550268/58122/321195/353358/100006782/100006972/100333504/560308/553614/436926/494155/100006972/561978/566959/335119/373123/563663/566630/101882922/449808/100334698/359841/100003785/393153/406280/335229/561073/30449
CC	GO:0044815	DNA packaging complex	62	0.469169	1.77517	0.000675938	0.00345687	0.00232904	1794	tags=22%, list=9%, signal=20%	792275/100004336/571135/100037379/100124605/767782/560910/394048/566847/560309/336811/550262/403077/406269
BP	GO:0042157	lipoprotein metabolic process	105	0.416747	1.71983	0.000675938	0.00345687	0.00232904	4564	tags=37%, list=24%, signal=28%	550608/562651/393861/100332332/560340/100136853/791193/449833/333999/553587/641330/566040/561817/100148642/415239/322543/393210/570443/325316/393200/100006275/436596/555496/569129/555881/541365/445301/792224/550396/321218/393782/406648/30355/570510/791738/323994/570965/394017/556797
BP	GO:0006813	potassium ion transport	176	-0.357215	-1.59087	0.000678852	0.00345981	0.00233101	4263	tags=39%, list=22%, signal=31%	555921/557095/768198/570188/100329706/100330491/100148290/796289/566228/103909035/556608/64611/559728/553281/568602/561159/561782/557285/100002967/571208/566883/568554/555922/558214/572215/569146/101885817/64610/557091/795942/114457/556304/100318736/795653/327415/100034584/555284/100334453/571330/563472/561866/64269/100334285/565419/101882139/559096/797337/103911868/563670/556841/563352/563744/10…
MF	GO:0001216	DNA-binding transcription activator activity	65	-0.463236	-1.77517	0.000692456	0.00350497	0.00236144	5106	tags=45%, list=27%, signal=33%	562992/100034503/81885/336271/567701/100006019/566071/566190/566190/30602/504111/336346/170446/563306/30529/108181161/259255/100536830/431761/102997060/386772/568906/100126101/170454/555585/792588/100034441/30603/503870/101883754
MF	GO:0001228	DNA-binding transcription activator activity, RNA polymerase II-specific	65	-0.463236	-1.77517	0.000692456	0.00350497	0.00236144	5106	tags=45%, list=27%, signal=33%	562992/100034503/81885/336271/567701/100006019/566071/566190/566190/30602/504111/336346/170446/563306/30529/108181161/259255/100536830/431761/102997060/386772/568906/100126101/170454/555585/792588/100034441/30603/503870/101883754
BP	GO:0002253	activation of immune response	84	0.437071	1.74305	0.000706153	0.0035621	0.00239993	1349	tags=27%, list=7%, signal=26%	368818/393611/100329375/558139/103910141/565074/30491/794635/562475/100148871/494039/30604/100004384/321046/554141/100535600/560277/403126/565474/30400/100537060/445102/791164
BP	GO:0002683	negative regulation of immune system process	62	0.466669	1.76572	0.000719546	0.00361731	0.00243713	2049	tags=26%, list=11%, signal=23%	100003029/100329375/558139/103910141/799440/494158/100148871/334724/550268/30400/100535903/791524/353358/791704/337597/100536567
CC	GO:0034705	potassium channel complex	56	-0.496074	-1.86542	0.000757151	0.00379346	0.00255581	4263	tags=46%, list=22%, signal=36%	555921/570188/100148290/796289/566228/556582/557285/571208/566883/555922/798001/795942/561540/327415/555284/100334453/563472/565419/559096/556841/100141342/799747/100001681/562853/565643/556759
BP	GO:0007265	Ras protein signal transduction	209	-0.330032	-1.51987	0.0007682	0.00383581	0.00258434	5524	tags=36%, list=29%, signal=26%	492787/100141331/568935/317747/564822/794649/569358/492355/327572/559329/325586/566010/492776/493607/795167/559941/100001537/558211/571549/100331732/557199/794698/100150814/393772/768131/393643/100150917/445255/793952/793882/562861/564565/795752/100002190/436590/572060/100148736/447899/327519/797187/403031/566849/100333556/553520/553415/65227/445289/393446/799082/555476/564545/799483/641478/56344…
BP	GO:0048048	embryonic eye morphogenesis	54	-0.509003	-1.89888	0.000775544	0.00385944	0.00260027	6229	tags=63%, list=32%, signal=43%	100148408/569383/117234/368449/556894/353295/64271/403050/352910/57931/100536858/114429/30219/402843/30602/30636/30080/406172/30227/554361/336346/393643/791595/406272/30291/795761/30625/114377/30523/30425/30603/561285/373869/57930
BP	GO:0009063	amino acid catabolic process	84	0.434132	1.73133	0.000793873	0.0039374	0.00265279	5473	tags=57%, list=28%, signal=41%	571388/561410/60658/447801/791448/100004331/571260/394021/259189/402994/402822/569980/619259/405800/394133/100537991/565235/337166/570368/373092/322614/563654/431723/368242/368262/550372/393315/100334830/450000/641568/317737/336541/394135/798364/394103/100144628/394052/402826/394190/436647/436852/405863/335974/436664/797748/554124/445252/565385
BP	GO:0062197	cellular response to chemical stress	50	0.519251	1.87303	0.000801465	0.00396176	0.0026692	4086	tags=46%, list=21%, signal=36%	494158/692127/334724/84041/550268/406514/791455/570425/558097/353358/641328/553575/445142/436789/449674/563257/447867/794006/100003679/393770/570245/550489/335799
BP	GO:0009185	ribonucleoside diphosphate metabolic process	51	0.496374	1.79206	0.000814876	0.00401462	0.00270481	5943	tags=57%, list=31%, signal=39%	751668/321664/317743/334116/114551/445094/246094/406696/406496/560753/406339/445486/323107/393668/393160/566398/378963/557708/550259/246095/494076/406367/406590/792692/568001/321793/447836/664696/336425
BP	GO:0072330	monocarboxylic acid biosynthetic process	85	0.439499	1.75367	0.000867815	0.00426123	0.00287097	2656	tags=34%, list=14%, signal=30%	494158/544666/450002/559020/449816/564111/334724/550268/325712/791484/386661/568096/796865/353358/449925/553721/334217/100141334/246227/436843/573619/246226/100037349/266799/406725/100150288/564649/561303/449674
BP	GO:0052548	regulation of endopeptidase activity	90	0.423285	1.69728	0.000904517	0.00442674	0.00298248	3452	tags=34%, list=18%, signal=28%	791587/30647/503609/568898/100136840/557302/58122/373093/570425/559425/321195/100333504/560308/436926/494155/492763/566959/335119/563663/58022/561021/566630/101882922/449808/100334698/359841/393153/30590/335229/561073/30449
BP	GO:0010817	regulation of hormone levels	94	0.430883	1.72893	0.000911397	0.00444569	0.00299525	2656	tags=28%, list=14%, signal=25%	565097/751668/405786/796487/494158/402987/447801/777751/334724/550268/399692/571235/567631/100141344/791484/450050/353358/322529/100141334/559556/100001828/450078/352937/791732/568256/407698/449674
BP	GO:0006364	rRNA processing	144	0.374493	1.63553	0.000933946	0.00452581	0.00304923	5994	tags=48%, list=31%, signal=33%	394166/415167/767786/336687/791981/336710/572367/550247/767765/492761/406307/386850/321127/393725/550241/321114/797198/386632/321058/406587/317644/445388/321652/321700/407690/286777/394081/393596/442932/568328/393107/569118/317637/266990/322251/553641/550390/569468/192299/556272/557254/494086/553534/334446/567715/100009635/564410/406690/325037/368478/565088/30228/794079/436992/494106/321769/56500…
BP	GO:0002684	positive regulation of immune system process	163	0.348067	1.55446	0.000933946	0.00452581	0.00304923	2876	tags=28%, list=15%, signal=24%	368818/393611/100329375/558139/103910141/565074/30491/799440/794635/562475/494158/100148871/406397/494039/30604/100004384/334724/321046/554141/100535600/550268/560277/403126/565474/30400/100537060/445102/100535903/406633/791164/353358/558154/791704/555433/403147/393144/100536567/282676/403138/64274/619391/561268/563828/553553/100005593/415151
BP	GO:0016072	rRNA metabolic process	158	0.362683	1.61208	0.00093707	0.00452611	0.00304943	5994	tags=48%, list=31%, signal=33%	394166/415167/767786/336687/791981/336710/572367/550247/767765/492761/406307/386850/321127/393725/550241/321114/797198/394111/386632/321058/406587/317644/445388/321652/321700/407690/286777/394081/393712/393596/442932/568328/393107/569118/317637/266990/322251/553641/550390/569468/192299/751632/556272/557254/494086/553534/334446/567715/100009635/564410/327078/406690/325037/368478/565088/492353/3022…
BP	GO:1903530	regulation of secretion by cell	125	-0.38657	-1.66045	0.000956439	0.00460461	0.00310232	3396	tags=34%, list=18%, signal=29%	550457/560648/560875/492345/794707/564226/436732/100004361/556784/572060/791169/556789/564728/100002795/436736/558815/557482/405769/795653/566739/570989/100000615/563904/567877/561429/445325/550345/58038/568486/563393/436748/563377/557421/100002108/794623/100034471/556701/100334336/768157/798021/571897/570923/560799
BP	GO:0044242	cellular lipid catabolic process	120	0.38147	1.60391	0.000966412	0.00463752	0.00312449	5102	tags=48%, list=27%, signal=35%	565650/100000684/553722/322481/565117/560717/402827/100148818/780844/445250/751622/84041/567548/100009622/100000859/767748/325724/550460/564392/334101/550361/555902/561667/450052/565287/572492/30643/445182/406803/445290/100005455/406325/406358/561747/568061/550529/406482/336606/559850/555206/368912/445121/445288/793834/436717/30381/393860/394156/541525/323613/100332039/338247/100005717/568368/393…
BP	GO:1902074	response to salt	59	-0.48251	-1.81226	0.000991928	0.00471405	0.00317605	4690	tags=49%, list=24%, signal=37%	100150701/564556/394003/387296/406769/436804/568003/794707/564226/415105/387297/436736/352938/571679/100000615/493613/100332028/567877/387300/393511/561429/30510/550345/100034471/100334336/798021/101886563/100003539/553978
BP	GO:0140694	non-membrane-bounded organelle assembly	231	0.317109	1.4859	0.000990434	0.00471405	0.00317605	4945	tags=35%, list=26%, signal=27%	503747/677743/450005/100000849/337148/58101/321245/192297/100034405/336712/494164/751640/336687/140747/64671/321552/321064/561635/567090/436698/404273/406307/449679/30148/386850/415107/393757/791894/394027/777614/791132/406493/556258/334135/561420/553489/402848/550241/58084/322258/335539/406587/449820/100329274/494093/30441/393152/553389/552980/569087/450006/30592/393738/378726/101883254/394096/7…
BP	GO:0051603	proteolysis involved in protein catabolic process	471	0.280591	1.41182	0.000989052	0.00471405	0.00317605	5645	tags=32%, list=29%, signal=23%	564835/100001785/794323/567623/100537591/30443/569326/569298/30647/393398/503591/449846/554157/436816/553294/554091/567986/100073325/641481/767761/641289/563679/337572/101884807/562592/333988/567050/100005358/606559/567333/562804/494034/100004590/494030/64278/30078/445033/556259/100144552/406645/436862/436882/100037384/58035/337810/553461/447935/550475/402848/100331141/266981/393544/494046/100001…
MF	GO:0106310	protein serine kinase activity	117	-0.393225	-1.66993	0.00102829	0.00487118	0.00328192	6996	tags=54%, list=36%, signal=34%	100329779/550537/559366/564859/554152/100535762/100005996/403063/100329854/378972/553465/100009657/324125/100329792/373103/561724/406758/557667/368847/317747/100534685/30724/557524/373874/407732/562231/58054/678610/100005183/565041/558281/567770/337670/100126142/558848/100334020/568602/565173/561159/403065/554840/562769/334300/566003/393182/557091/100149794/405767/767634/100318736/796144/10000126…
BP	GO:0043087	regulation of GTPase activity	194	-0.336728	-1.53007	0.00105482	0.00498093	0.00335586	5598	tags=43%, list=29%, signal=31%	436693/321065/100141331/259257/557744/564822/570669/327572/793730/566546/567621/378998/561983/445406/563578/553000/557693/556198/406273/393634/561339/562503/100333657/791199/100331732/562199/436804/568277/556427/378456/562667/100034485/325772/767636/793952/557014/565190/791595/562468/561005/569334/100170829/567422/559197/100148736/559145/565859/325938/555849/553520/799686/65227/795761/793087/1005…
BP	GO:0010466	negative regulation of peptidase activity	71	0.442426	1.70989	0.00108849	0.00512351	0.00345192	3452	tags=39%, list=18%, signal=32%	791587/568898/100136840/58122/321195/100006782/100006972/100333504/560308/553614/436926/494155/100006972/561978/566959/335119/563663/566630/101882922/449808/100334698/359841/100003785/393153/406280/335229/561073/30449
BP	GO:0042981	regulation of apoptotic process	356	0.295403	1.45029	0.00109352	0.00513086	0.00345687	2352	tags=16%, list=12%, signal=14%	564835/100001785/567623/100537591/30443/569326/393398/394160/566030/494158/564030/503609/393155/554157/100148503/100034405/556756/100007937/334724/100003524/336550/751093/553587/101882478/84041/550268/557302/58122/337572/492340/373093/436609/568780/559425/353358/406596/100333504/192321/791526/327067/324714/792168/30084/553622/492763/791894/373123/58022/561021/394241/30083/555766/445218/83413/5504…
MF	GO:0004553	hydrolase activity, hydrolyzing O-glycosyl compounds	106	0.402365	1.66084	0.00112172	0.00522997	0.00352365	2244	tags=25%, list=12%, signal=23%	100000684/562316/445049/553722/322481/565117/562480/780844/445250/100333665/100003900/436979/100009622/450083/566040/677744/562592/550460/560219/561967/796269/445105/571547/322420/567869/560778/334017
BP	GO:0051046	regulation of secretion	131	-0.376224	-1.63316	0.00111878	0.00522997	0.00352365	3396	tags=34%, list=18%, signal=28%	550457/560648/560875/492345/564351/794707/564226/436732/100004361/556784/572060/791169/556789/324790/564728/100002795/436736/558815/557482/405769/795653/566739/570989/100000615/563904/567877/561429/445325/550345/58038/568486/563393/436748/563377/557421/100002108/794623/100034471/556701/100334336/768157/798021/571897/570923/560799
CC	GO:0043235	receptor complex	254	-0.309855	-1.45979	0.00113174	0.00526012	0.00354396	3639	tags=31%, list=19%, signal=26%	797409/541493/30709/393704/245701/556202/100537531/556582/100034540/407651/559693/563509/335269/567175/567422/566922/245702/325938/570493/100005675/767745/334010/562822/568984/798001/100134971/373873/566015/368416/795761/556647/100007673/572411/560267/405794/64277/561540/449864/100333648/100134855/768183/563297/794222/556380/170452/558708/799124/570240/100003329/65090/407735/245700/336252/170451/…
MF	GO:0003714	transcription corepressor activity	87	-0.425191	-1.73264	0.00113646	0.00526548	0.00354757	7456	tags=60%, list=39%, signal=37%	553608/560884/30222/326078/393225/324723/323346/566167/65229/566046/393581/555450/569908/402921/445177/325296/564723/561006/561144/791754/560411/569695/564019/406245/767652/393727/541521/555637/692261/692296/562152/565013/415252/563090/393246/323479/561503/65230/334490/556383/564460/569294/767809/386629/402934/566326/321707/799473/563252/569081/557551/100001692
BP	GO:0006941	striated muscle contraction	65	0.448504	1.72071	0.00123449	0.00570181	0.00384154	6492	tags=58%, list=34%, signal=38%	260440/503591/450005/415191/100334824/494164/449825/767757/321552/30148/353247/58082/751665/556258/114410/492493/100334824/445111/100005402/570245/100003572/494070/100002038/58071/404726/353248/415175/402809/100149100/550249/798565/555567/100124599/556703/445226/677750/563091/393866
BP	GO:1902600	proton transmembrane transport	64	0.45693	1.74327	0.00123916	0.00570553	0.00384405	2898	tags=33%, list=15%, signal=28%	245703/492519/108179934/64613/64614/64609/553216/406633/81541/554135/796997/406301/436618/406342/335821/561117/553755/286779/449674/192335/64615
BP	GO:0140053	mitochondrial gene expression	61	0.464478	1.75991	0.00129866	0.00596094	0.00401613	6999	tags=62%, list=36%, signal=40%	100000849/571210/100003205/493604/553807/503745/553711/337230/100150980/795846/557195/436888/569468/393589/100333733/558184/327329/100034434/553325/553810/553534/447847/541317/565648/325802/541378/557789/555972/567785/492460/550455/492652/100001219/557606/503880/100126021/561840/564382
MF	GO:0015631	tubulin binding	233	-0.322884	-1.50259	0.00137615	0.00629708	0.0042426	4886	tags=39%, list=25%, signal=29%	553231/562190/793321/393209/556256/431717/567446/793121/324416/100333605/566481/572610/554147/573988/553436/100003801/561882/406710/30453/445312/100009637/100149555/565563/100000844/557679/562741/556406/100004437/369190/797363/553412/559839/569780/794166/406584/569545/566432/566766/100003563/100005596/100333543/386762/555850/100329473/449651/550547/562077/799274/561077/550267/497403/550548/100000…
MF	GO:0005178	integrin binding	59	0.461769	1.73819	0.00140309	0.00637801	0.00429713	4956	tags=49%, list=26%, signal=37%	797491/100536705/557935/792714/436730/564266/101882585/337767/405864/100499533/321449/286830/393878/334613/100332544/336617/556605/100001836/556842/641420/407685/494453/503893/557797/100331333/555254/553051/394012/321243
CC	GO:0150034	distal axon	62	-0.450133	-1.71342	0.00140679	0.00637801	0.00429713	4542	tags=47%, list=24%, signal=36%	558182/403003/553166/559347/562199/393956/573010/560648/100003563/436732/100004361/386762/449651/368228/30608/30656/568618/566674/557118/393944/553679/560802/30737/794623/556701/768157/562853/569963/394236
MF	GO:0008017	microtubule binding	186	-0.340294	-1.53779	0.00140525	0.00637801	0.00429713	4962	tags=42%, list=26%, signal=32%	394086/553231/562190/793321/393209/556256/431717/567446/793121/324416/100333605/566481/572610/554147/573988/553436/100003801/561882/30453/445312/100009637/100149555/565563/100000844/557679/562741/556406/100004437/369190/797363/553412/559839/569780/794166/406584/569545/566432/566766/100005596/100333543/386762/555850/100329473/550547/562077/799274/561077/550267/497403/100533983/402833/567643/566663…
MF	GO:0008135	translation factor activity, RNA binding	97	0.42052	1.69855	0.00143306	0.00647726	0.004364	5664	tags=44%, list=29%, signal=31%	415150/336168/437013/561049/557270/195822/334626/386850/399484/30516/573991/79079/550245/541548/436644/541523/100004874/325102/393974/335370/405839/406263/445306/402863/796380/406464/336334/568904/326929/393732/100333733/100004503/406760/406402/79380/327341/565501/445485/563172/336498/325802/386634/541378
CC	GO:0008076	voltage-gated potassium channel complex	51	-0.482343	-1.77652	0.00145481	0.0065555	0.00441671	4263	tags=45%, list=22%, signal=35%	555921/570188/100148290/796289/566228/557285/571208/566883/555922/795942/327415/555284/100334453/563472/565419/559096/556841/100141342/799747/100001681/562853/565643/556759
MF	GO:0016853	isomerase activity	138	0.366558	1.586	0.00150507	0.00676137	0.00455541	5250	tags=43%, list=27%, signal=31%	544666/415236/334557/553623/767786/751093/407673/553653/100000859/791728/436891/558042/394000/436646/393321/556642/334897/334101/641328/246094/450048/557840/553631/550596/336612/449945/282676/100000319/560753/436600/795400/323107/494060/324381/568713/768138/368229/100004382/100000660/405851/553804/327462/100004076/678540/569581/402995/406673/58074/394023/445123/334795/393724/550373/799923/565088/…
BP	GO:1990266	neutrophil migration	52	0.483595	1.7598	0.00156726	0.0070166	0.00472737	2385	tags=29%, list=12%, signal=25%	565097/100141480/100002946/100170820/563152/30685/321046/100536594/393551/563952/100149800/406471/794891/282676/406575
BP	GO:0051960	regulation of nervous system development	168	-0.350994	-1.55471	0.00157138	0.0070166	0.00472737	5173	tags=42%, list=27%, signal=31%	64271/494493/142985/352930/30154/566546/58066/567621/404275/245948/564874/58133/777737/30726/566367/100332110/100149863/570544/403041/100333657/558848/30156/323269/325288/114414/100125749/558123/65230/692064/555627/30458/324724/567422/325938/572261/30718/559008/561153/406272/795761/556471/30656/30701/550377/60309/677747/550600/794165/100007758/798465/559341/565269/403042/497616/142987/266958/1003…
BP	GO:0015711	organic anion transport	210	0.327889	1.52052	0.00168023	0.00748005	0.00503961	3437	tags=27%, list=18%, signal=22%	641419/84703/791156/557884/767662/494158/550337/795210/407736/556696/445054/447860/334724/550268/796322/503758/562260/100330897/767748/100003805/791484/326845/323439/556491/353358/445254/569098/436622/192321/792084/327067/678609/432384/393329/100141334/445158/393385/406519/100007990/171477/368885/406803/795588/557757/569308/100038774/321611/436671/334757/447867/494041/497434/406739/556121/553512/…
BP	GO:0050878	regulation of body fluid levels	67	0.446042	1.71619	0.00172868	0.00767262	0.00516936	3561	tags=40%, list=19%, signal=33%	100003029/558106/322481/565117/282671/100000559/100322009/100535437/564266/266755/553472/571633/327320/550423/406327/393878/335821/550586/449808/558477/378986/100038778/359841/100000935/325881/100001836/322691
BP	GO:0042060	wound healing	92	0.405857	1.62982	0.00173907	0.00769563	0.00518487	3609	tags=35%, list=19%, signal=28%	100003029/558106/751792/494158/406397/282671/100000559/334724/100136840/100322009/100535437/550268/564266/266755/553472/353358/550423/406327/393878/550586/449808/405830/558477/378986/100038778/359841/353363/100000935/325881/100001836/322691/359830
MF	GO:0005262	calcium channel activity	95	-0.408112	-1.69113	0.00174941	0.00771828	0.00520012	4125	tags=40%, list=21%, signal=32%	393614/402892/561209/100334819/569946/570841/797409/791196/560875/100537993/100034540/678560/559964/795492/100126126/555941/751686/559015/102725537/406689/794222/100003329/403310/563904/567702/170581/558299/564883/100334346/565158/550428/562796/102725536/562059/569528/557456/562422/101887082
BP	GO:1901606	alpha-amino acid catabolic process	72	0.431927	1.67481	0.00178267	0.00784161	0.00528322	6076	tags=64%, list=32%, signal=44%	571388/561410/60658/447801/791448/571260/394021/259189/402994/402822/619259/405800/394133/100537991/570368/373092/322614/563654/431723/368242/368262/550372/393315/100334830/450000/641568/317737/336541/394135/798364/394103/100144628/394190/436647/436852/405863/335974/436664/797748/445252/565385/322372/394142/619269/406528/100333321
BP	GO:1901136	carbohydrate derivative catabolic process	96	0.419468	1.6905	0.00179607	0.00787713	0.00530715	3234	tags=35%, list=17%, signal=29%	100000684/553387/619263/553722/562480/449551/568634/559295/780844/445250/436979/791728/405829/450083/550460/406615/405806/494034/322420/325181/30078/567869/560778/553461/393906/100037349/550404/559776/791203/559811/550529/449835/553763/550565
BP	GO:0006164	purine nucleotide biosynthetic process	152	0.359922	1.57803	0.00183568	0.00802704	0.00540815	3728	tags=35%, list=19%, signal=28%	492519/321193/393675/326977/60658/447919/447860/449816/445071/140622/100330921/100534759/30765/58141/81541/554135/100150304/336957/798291/406301/393864/30084/334217/798974/393867/30083/558925/494572/553755/100037349/406428/406725/561272/100150288/550322/436789/445486/334431/570437/563654/794259/406599/333997/368242/368262/572027/550372/335191/100334830/436922/572052/394170/449787
BP	GO:0043067	regulation of programmed cell death	363	0.289706	1.41806	0.00184986	0.00806517	0.00543384	2365	tags=16%, list=12%, signal=14%	564835/100001785/567623/100537591/30443/569326/393398/394160/566030/494158/564030/503609/393155/554157/100148503/100034405/556756/100007937/334724/100003524/336550/751093/553587/101882478/84041/550268/557302/58122/337572/492340/373093/436609/568780/559425/353358/406596/100333504/192321/791526/327067/324714/792168/30084/553622/492763/791894/373123/58022/561021/394241/30083/555766/445218/83413/5504…
BP	GO:0050817	coagulation	59	0.456407	1.718	0.0018742	0.00814727	0.00548915	3561	tags=42%, list=19%, signal=35%	100003029/558106/282671/100000559/100322009/100535437/564266/266755/553472/550423/406327/393878/337132/550586/557578/449808/558477/378986/100038778/359841/325540/100000935/325881/100001836/322691
BP	GO:0021515	cell differentiation in spinal cord	61	-0.459088	-1.72385	0.00192548	0.00832121	0.00560634	5202	tags=56%, list=27%, signal=41%	352910/352930/30154/58066/323487/378723/404599/794892/402941/30147/573010/30384/100537435/325288/245701/571943/405399/560759/30458/245702/30718/565782/30499/30315/368201/394239/192294/619245/30394/30463/436748/30479/566728/493627
BP	GO:0009967	positive regulation of signal transduction	382	0.286416	1.41693	0.00192386	0.00832121	0.00560634	2022	tags=14%, list=11%, signal=13%	564835/100001785/567623/100537591/30443/569326/100141480/100884153/556770/393398/100170820/751792/554157/563152/406397/100148503/100007775/30546/57929/553408/100005297/100101460/336550/677757/553761/767790/678542/553696/323588/378480/563887/563952/337572/100329254/795289/791164/560202/641495/559425/406296/406336/503761/100333504/791526/560234/792168/30125/678628/30631/403147/794891/564875/560806
BP	GO:0009205	purine ribonucleoside triphosphate metabolic process	92	0.402507	1.61636	0.00198966	0.0085735	0.00577632	2982	tags=34%, list=16%, signal=29%	751668/492519/321664/393675/326977/317743/334116/100534759/114551/81541/554135/445094/336957/798291/246094/406301/30084/406696/406496/30083/558925/553755/560753/406339/436789/445486/323107/393668/393160/566398/406599
BP	GO:1903311	regulation of mRNA metabolic process	152	-0.35967	-1.58867	0.00199785	0.00858374	0.00578322	6731	tags=46%, list=35%, signal=30%	791187/324302/450057/100136872/192318/334956/393388/360153/406691/406267/449540/321979/503767/324048/406264/559834/321362/323529/556592/30154/406751/333991/448949/334191/568893/567494/327627/568176/405801/406642/100149858/445217/327606/561459/555590/572785/558213/492769/30471/768147/334222/79379/798392/334490/792544/327069/324724/406391/324384/373117/563108/794913/560386/795653/566326/393815/1003…
MF	GO:0016741	transferase activity, transferring one-carbon groups	201	0.335639	1.54955	0.00200365	0.00858374	0.00578322	5199	tags=42%, list=27%, signal=31%	568419/492519/569507/321245/606657/337599/767695/322228/436634/394021/140622/58141/100141344/791981/393475/550540/796865/572367/550348/393330/406742/436893/560686/30751/767796/100003205/560573/564575/266799/378847/797198/553815/568256/553566/100005455/100526683/541322/555377/447875/492514/571274/568094/324134/556362/436775/100005086/556680/570351/796066/560222/405834/450000/768135/541518/436729/5…
BP	GO:0098609	cell-cell adhesion	339	-0.289926	-1.40794	0.00201055	0.00858841	0.00578637	4704	tags=37%, list=24%, signal=29%	405804/777737/100141327/100170816/100006857/445471/30726/564669/567500/794892/100537710/567704/558732/553348/353225/572016/541320/555947/571368/561345/554014/406172/100034498/30156/100136836/554060/553940/561211/791742/565459/556807/503573/568370/791595/556520/558069/557315/563197/100125749/555627/378845/493595/555688/562934/30458/567175/252845/553300/30297/571887/58126/30291/568643/561336/563094…
BP	GO:0001708	cell fate specification	109	-0.383015	-1.60611	0.00202386	0.00862036	0.00580789	4179	tags=36%, list=22%, signal=28%	30147/30299/30243/100537435/30227/415252/368206/796461/325288/571943/405399/30151/573084/30238/386762/30598/30254/30718/550405/567154/569620/565771/30556/30499/57936/30523/368201/100004161/30070/30425/192294/266966/407737/30479/30612/30264/117508/566728/57930
MF	GO:0016835	carbon-oxygen lyase activity	78	0.42716	1.68204	0.00204936	0.00870388	0.00586416	4191	tags=46%, list=22%, signal=36%	407683/780842/405854/336550/393787/100000859/334116/450083/560387/562592/560219/393938/564201/553721/100008368/560778/445182/560753/553469/30331/768190/561303/449674/393668/387526/568143/404731/559811/266987/447941/641568/368912/334121/793834/378963/541519
BP	GO:0021675	nerve development	77	-0.417787	-1.66811	0.00206241	0.00870925	0.00586778	5481	tags=42%, list=29%, signal=30%	353295/561685/352910/352930/30154/30635/100150939/393567/58133/327577/406273/561970/30636/30243/369190/560451/65230/569471/568527/30297/553082/556471/60309/322056/368826/100004161/65234/565395/791744/386825/30239/373869
CC	GO:0005774	vacuolar membrane	136	0.372105	1.61127	0.00205685	0.00870925	0.00586778	4669	tags=34%, list=24%, signal=26%	100535203/564404/556933/552960/767761/100002371/100144772/492340/553681/393268/406296/406336/100333504/678628/777614/406342/541544/792763/561117/100003844/100332440/403036/286779/553597/767706/100330782/321461/325540/555715/798071/100330105/402960/568765/101243556/436964/100151338/100009663/58026/562445/445155/30221/101887173/336789/561019/553351/564342
CC	GO:0030055	cell-substrate junction	60	0.439881	1.6601	0.00214629	0.00901198	0.00607174	5924	tags=53%, list=31%, signal=37%	797491/553696/57935/564266/403032/57934/325686/405864/100499533/449679/393878/245950/791212/353363/100037387/100332544/415240/552980/100001836/768160/100136849/556842/568593/494453/557797/553051/30747/402973/393543/566771/431732/563556
CC	GO:0099503	secretory vesicle	161	-0.344452	-1.52396	0.00214585	0.00901198	0.00607174	5099	tags=41%, list=27%, signal=30%	777759/393730/436686/450039/436803/100334264/559698/100009626/569124/58133/571872/562719/402794/100331980/327007/324467/562336/557406/574003/550457/564351/558290/556784/100334576/494492/565384/777641/324790/564728/100003938/327160/798575/436736/558815/568618/100149756/559029/557482/393515/553617/562669/570033/100006427/795293/792853/570672/798635/100330365/641578/336281/567877/557717/561429/44532…
MF	GO:0043177	organic acid binding	91	0.408094	1.64045	0.00218351	0.00914228	0.00615953	3218	tags=27%, list=17%, signal=23%	30596/561790/101883966/795210/407736/100334599/563335/81538/30601/30597/394021/791484/393255/405772/432384/100141334/393795/83413/171477/556077/58068/569308/100149745/436868/497434
CC	GO:0008021	synaptic vesicle	110	-0.381432	-1.60621	0.00228414	0.00953662	0.00642521	4896	tags=43%, list=25%, signal=32%	436803/100334264/559698/100009626/569124/58133/571872/100331980/324467/562336/557406/550457/558290/556784/494492/565384/100003938/327160/798575/436736/558815/568618/100149756/559029/557482/393515/553617/562669/100006427/795293/570672/798635/100330365/641578/336281/567877/561429/445325/572548/563377/445502/100034471/100334336/386825/570094/571897/560799
BP	GO:0010648	negative regulation of cell communication	416	-0.275368	-1.35744	0.00230819	0.00958286	0.00645637	5164	tags=33%, list=27%, signal=25%	569399/562032/387365/57931/792404/448949/326102/564019/394146/450039/114436/553545/30672/563621/30703/326055/796867/282557/567457/30654/30101/393763/558558/368323/562045/692261/571385/322226/30602/571549/116992/561613/567452/100003889/446167/406340/791148/563001/393117/378719/568138/436804/30189/768142/30296/565013/30577/562667/336346/100101649/393643/100885784/767636/793290/560194/561943/791595/…
BP	GO:0023057	negative regulation of signaling	416	-0.275368	-1.35744	0.00230819	0.00958286	0.00645637	5164	tags=33%, list=27%, signal=25%	569399/562032/387365/57931/792404/448949/326102/564019/394146/450039/114436/553545/30672/563621/30703/326055/796867/282557/567457/30654/30101/393763/558558/368323/562045/692261/571385/322226/30602/571549/116992/561613/567452/100003889/446167/406340/791148/563001/393117/378719/568138/436804/30189/768142/30296/565013/30577/562667/336346/100101649/393643/100885784/767636/793290/560194/561943/791595/…
BP	GO:0001754	eye photoreceptor cell differentiation	67	-0.439295	-1.69703	0.00241629	0.00997564	0.006721	5269	tags=55%, list=27%, signal=40%	100007441/404620/30210/562608/84039/259187/30472/403019/30602/402941/492496/100537559/407638/560588/386762/415105/30297/30291/561336/797503/100330754/557752/407652/30625/568225/337236/30607/394025/81881/30169/30567/568018/30603/100003026/30473/557688/568982
BP	GO:0043484	regulation of RNA splicing	112	-0.381955	-1.61383	0.0024144	0.00997564	0.006721	6575	tags=47%, list=34%, signal=31%	100136872/192318/334956/393388/541437/393655/406691/321556/553648/406267/503767/406264/323529/562434/406751/333991/566639/405801/445217/406569/561459/555590/572785/492769/333996/30471/768147/334222/402984/450001/334490/792544/556640/406391/373117/678601/794913/566326/393815/100333973/445379/796574/101884815/798982/57922/100538330/449554/436835/568052/100462714/559412/553201/100330019
BP	GO:0048024	regulation of mRNA splicing, via spliceosome	73	-0.437203	-1.73465	0.00242758	0.00999433	0.00673359	4419	tags=53%, list=23%, signal=41%	324302/100136872/192318/334956/393388/406691/406267/503767/406264/323529/406751/333991/405801/445217/561459/555590/572785/492769/30471/768147/334222/334490/792544/406391/373117/794913/566326/393815/100333973/796574/101884815/57922/100538330/449554/436835/568052/100462714/559412/553201
BP	GO:0009165	nucleotide biosynthetic process	178	0.329878	1.4903	0.00256994	0.010551	0.00710866	4332	tags=37%, list=23%, signal=29%	492519/321193/393675/326977/60658/447919/447860/449816/445071/140622/100330921/100534759/30765/58141/81541/554135/100150304/336957/798291/406301/393864/30084/368909/334217/798974/393867/30083/558925/494572/553755/100037349/406428/406725/561272/100150288/550322/436789/445486/334431/570437/563654/794259/406599/333997/445492/449835/393143/368242/368262/572027/550372/335191/100334830/436922/280647/57…
BP	GO:0006497	protein lipidation	77	0.418569	1.64367	0.00269014	0.0110139	0.00742055	4564	tags=39%, list=24%, signal=30%	562651/393861/100332332/100136853/449833/333999/641330/561817/100148642/415239/393210/570443/325316/393200/100006275/436596/555496/569129/555881/541365/445301/792224/550396/321218/393782/791738/323994/570965/394017/556797
BP	GO:0009150	purine ribonucleotide metabolic process	225	0.318236	1.48183	0.00271084	0.011068	0.00745697	2996	tags=25%, list=16%, signal=21%	751668/492519/321664/321193/449551/393675/798008/326977/447860/449816/317743/140622/334116/100534759/572757/30765/58141/114551/81541/554135/100150304/445094/336957/798291/402867/246094/406301/30084/406696/334217/406496/393867/450052/492778/30083/558925/553755/393906/100037349/406428/406725/561272/560753/100150288/406339/436789/445486/323107/393668/334431/570437/393160/566398/794259/406599/333997
CC	GO:0005925	focal adhesion	57	0.451478	1.67209	0.00285003	0.0116042	0.00781826	4572	tags=42%, list=24%, signal=32%	797491/553696/57935/564266/403032/57934/325686/405864/100499533/449679/245950/791212/353363/100037387/100332544/415240/552980/100001836/768160/100136849/556842/568593/494453/557797
BP	GO:0005996	monosaccharide metabolic process	92	0.393339	1.57955	0.00299342	0.0120882	0.00814432	5694	tags=57%, list=30%, signal=40%	751668/317743/565237/407673/562973/394000/436646/791130/560219/445118/246094/550282/30262/406696/445505/282672/565523/449945/406428/560753/406339/554477/415207/403029/58068/560896/564852/791206/566398/568713/792268/368229/335231/393773/553283/569348/541519/100331186/678540/335494/403070/445487/777668/550259/246095/406367/799805/449829/568001/790919/445165/447836
MF	GO:0030674	protein-macromolecule adaptor activity	150	-0.34778	-1.52992	0.00298543	0.0120882	0.00814432	5956	tags=39%, list=31%, signal=27%	436710/556523/553460/751727/406707/558152/568084/560455/324089/445167/541353/100006005/100330411/569124/324466/571872/568195/559336/322995/327007/30711/393772/795732/797662/567385/406483/30712/562857/393294/337325/558006/327519/403143/562062/562813/393515/562669/566852/101882035/556758/564517/558833/103909113/436805/553682/557383/566151/101884640/559479/336281/58038/798075/564112/562290/557269/56…
MF	GO:0060090	molecular adaptor activity	209	-0.31351	-1.44379	0.00298758	0.0120882	0.00814432	5956	tags=37%, list=31%, signal=26%	436710/556523/553460/100000597/751727/406707/558152/568084/560455/324089/445167/541353/100006005/57931/431772/448949/100330411/325536/569124/324466/571872/568195/559336/794108/322995/327007/474349/30711/554123/393772/795732/100006655/797662/567385/557621/406483/30712/562857/569107/393294/337325/558006/327519/368504/403143/562062/562813/393515/562669/566852/541494/101882035/556758/566412/564517/55…
BP	GO:0021517	ventral spinal cord development	57	-0.446297	-1.68485	0.00300187	0.0120893	0.00814505	5202	tags=58%, list=27%, signal=42%	352910/352930/30154/58066/323487/378723/794892/402941/30147/573010/30384/100537435/325288/245701/571943/405399/560759/30458/245702/30718/565782/557734/30499/692351/30315/368201/394239/192294/436748/30479/566728/678641/493627
BP	GO:0015849	organic acid transport	170	0.336492	1.51717	0.00302047	0.0121311	0.00817325	3540	tags=28%, list=18%, signal=23%	641419/791156/557884/767662/494158/550337/795210/407736/556696/445054/447860/334724/550268/796322/503758/562260/767748/100003805/791484/323439/556491/353358/445254/569098/436622/792084/432384/393329/100141334/445158/406519/100007990/171477/368885/406803/795588/557757/569308/321611/436671/334757/494041/497434/406739/556121/553512/100006328/790938
BP	GO:0042158	lipoprotein biosynthetic process	79	0.414071	1.6329	0.00305931	0.0122538	0.0082559	4564	tags=38%, list=24%, signal=29%	562651/393861/100332332/100136853/449833/333999/641330/561817/100148642/415239/393210/570443/325316/393200/100006275/436596/555496/569129/555881/541365/445301/792224/550396/321218/393782/791738/323994/570965/394017/556797
BP	GO:0050684	regulation of mRNA processing	84	-0.405111	-1.63697	0.0031157	0.0124124	0.00836275	4419	tags=52%, list=23%, signal=41%	791187/324302/100136872/192318/334956/393388/406691/406267/321979/503767/406264/323529/406751/333991/405801/406642/445217/561459/555590/572785/492769/30471/768147/334222/798392/334490/792544/327069/406391/373117/794913/566326/393815/100333973/796574/101884815/57922/100538330/449554/436835/568052/100462714/559412/553201
MF	GO:0045182	translation regulator activity	120	0.36451	1.5326	0.0031112	0.0124124	0.00836275	4873	tags=39%, list=25%, signal=29%	336712/394021/415150/336168/437013/561049/557270/195822/334626/386850/399484/30516/573991/79079/550245/541548/436644/541523/100004874/325102/393974/335370/405839/406263/326846/503596/445306/402863/796380/327220/445110/406464/336334/393355/568904/326929/335839/393732/100333733/100004503/406760/100144628/406402/79380/327341/565501/445485
BP	GO:0046034	ATP metabolic process	78	0.41462	1.63266	0.00324041	0.0128745	0.00867411	2982	tags=36%, list=16%, signal=30%	751668/492519/321664/393675/326977/317743/334116/100534759/114551/81541/554135/445094/336957/798291/246094/406301/406696/406496/558925/553755/560753/406339/445486/323107/393668/393160/566398/406599
BP	GO:1901615	organic hydroxy compound metabolic process	213	0.309988	1.43923	0.00358521	0.0142063	0.00957134	5090	tags=35%, list=27%, signal=26%	565097/322482/570613/560717/402987/791448/116517/777751/553587/393787/553653/100144772/100004274/567631/402841/100048920/795445/30207/450050/399645/100333145/322529/723999/393213/449925/322341/768185/352937/568338/791732/793418/282673/560753/415103/436600/567419/795400/449674/30505/437022/568061/492488/768138/555411/559938/553501/777765/550422/386951/571850/641570/436627/30355/447910/30381/494054…
BP	GO:0045861	negative regulation of proteolysis	78	0.411296	1.61957	0.0036261	0.0143299	0.00965464	3452	tags=35%, list=18%, signal=29%	791587/568898/100136840/58122/321195/100006782/100006972/100333504/560308/553614/436926/494155/100006972/561978/566959/335119/563663/566630/101882922/449808/100334698/359841/100003785/393153/406280/335229/561073/30449
BP	GO:0046942	carboxylic acid transport	168	0.334088	1.5016	0.00364228	0.0143554	0.00967184	3540	tags=28%, list=18%, signal=23%	641419/791156/557884/767662/494158/550337/795210/407736/556696/445054/447860/334724/550268/796322/503758/562260/767748/100003805/791484/323439/556491/353358/445254/436622/792084/432384/393329/100141334/445158/406519/100007990/171477/368885/406803/795588/557757/569308/321611/436671/334757/494041/497434/406739/556121/553512/100006328/790938
BP	GO:0007599	hemostasis	57	0.444844	1.64752	0.00378281	0.0148697	0.0100183	3561	tags=40%, list=19%, signal=33%	100003029/558106/282671/100000559/100322009/100535437/564266/266755/553472/327320/550423/406327/393878/550586/449808/558477/378986/100038778/359841/100000935/325881/100001836/322691
BP	GO:0040013	negative regulation of locomotion	75	-0.4144	-1.65051	0.00388028	0.0151721	0.0102221	6246	tags=49%, list=33%, signal=33%	100004611/170457/337298/352944/324910/30267/563991/563785/403307/550477/561231/570279/30630/566546/570262/556198/566534/359834/791595/100332265/560634/572261/559008/406272/556471/30701/560885/550377/555788/60309/30679/560606/100003903/100000009/561567/562398/555297
MF	GO:0016798	hydrolase activity, acting on glycosyl bonds	129	0.344168	1.47413	0.00387894	0.0151721	0.0102221	2244	tags=22%, list=12%, signal=20%	100000684/562316/445049/553722/322481/565117/562480/445059/780844/445250/100333665/100003900/436979/100009622/450083/566040/677744/562592/550460/560219/561967/796269/445105/571547/322420/100008368/567869/560778/334017
BP	GO:0021545	cranial nerve development	60	-0.43098	-1.62079	0.00394577	0.0153875	0.0103672	5481	tags=42%, list=29%, signal=30%	353295/561685/352910/352930/30154/30635/100150939/327577/406273/561970/30636/369190/560451/569471/568527/30297/553082/60309/368826/100004161/65234/565395/791744/30239/373869
BP	GO:1901293	nucleoside phosphate biosynthetic process	184	0.327547	1.48307	0.00410335	0.0159599	0.0107528	3783	tags=33%, list=20%, signal=27%	492519/321193/393675/326977/60658/447919/447860/449816/445071/140622/100330921/100534759/30765/58141/81541/554135/100150304/336957/798291/548336/406301/393864/30084/368909/334217/798974/393867/30083/402854/558925/494572/553755/100037349/406428/406725/561272/100150288/550322/436789/445486/334431/570437/563654/794259/406599/333997/445492/449835/393143/368242/368262/572027/550372/335191/100334830/43…
BP	GO:0045165	cell fate commitment	173	-0.334535	-1.48263	0.00418274	0.016226	0.0109321	4041	tags=33%, list=21%, signal=26%	30299/30243/100537435/30227/415252/566228/555983/368206/796461/563306/325288/751644/571943/407638/791595/405399/30151/573084/30238/386762/30458/30598/30254/30718/30424/550405/567154/569620/60632/386772/565771/30556/30499/567413/57936/30315/30523/368201/100004161/30070/30425/192294/266966/556087/30483/30607/407737/436748/30479/30612/30264/110437762/117508/436962/58216/566728/57930
BP	GO:0000381	regulation of alternative mRNA splicing, via spliceosome	50	-0.462173	-1.69456	0.00422527	0.0163453	0.0110125	4419	tags=38%, list=23%, signal=29%	405801/555590/492769/768147/334222/334490/373117/794913/566326/100333973/796574/101884815/57922/100538330/449554/436835/568052/559412/553201
BP	GO:0051345	positive regulation of hydrolase activity	208	0.312905	1.44703	0.00423561	0.0163453	0.0110125	1378	tags=11%, list=7%, signal=10%	564835/100001785/567623/100537591/30443/569326/100141480/30647/393398/100170820/558551/503609/554157/563152/101884099/557302/563952/337572/373093/393750/570425/559425
CC	GO:0070603	SWI/SNF superfamily-type complex	71	-0.411335	-1.62266	0.00432335	0.0166404	0.0112113	5481	tags=49%, list=29%, signal=35%	403020/353295/562140/560622/561871/791987/562045/558344/322248/393774/100003763/568161/799918/406809/569589/324479/559084/445141/321217/565366/562738/386775/100141358/563799/566352/566219/562355/566768/568230/494062/553422/563456/327618/567476/101882731
BP	GO:0009144	purine nucleoside triphosphate metabolic process	94	0.398241	1.59795	0.00448361	0.0172124	0.0115967	2982	tags=33%, list=16%, signal=28%	751668/492519/321664/393675/326977/317743/334116/100534759/114551/81541/554135/445094/336957/798291/246094/406301/30084/406696/406496/30083/558925/553755/560753/406339/436789/445486/323107/393668/393160/566398/406599
BP	GO:0030239	myofibril assembly	92	0.384066	1.54231	0.00450332	0.0172433	0.0116175	4945	tags=41%, list=26%, signal=31%	450005/321245/100034405/494164/140747/64671/321552/321064/561635/404273/449679/30148/415107/393757/777614/791132/406493/556258/553489/402848/58084/322258/30441/393152/552980/450006/30592/378726/724004/641575/100003572/541423/30591/494453/58071/266640/569027/353248
BP	GO:0006090	pyruvate metabolic process	55	0.458687	1.68534	0.0045655	0.0173466	0.0116871	5943	tags=56%, list=31%, signal=39%	751668/321664/317743/334116/114551/445094/246094/406696/406496/406428/560753/406339/323107/393668/58068/393160/566398/436671/553283/378963/445233/550259/246095/494076/406367/792692/768196/568001/447836/664696/336425
BP	GO:0019318	hexose metabolic process	82	0.401427	1.59757	0.00455874	0.0173466	0.0116871	5694	tags=59%, list=30%, signal=41%	751668/317743/565237/562973/394000/436646/791130/560219/445118/246094/550282/30262/406696/445505/282672/565523/449945/406428/560753/406339/554477/403029/58068/560896/564852/791206/566398/792268/368229/335231/393773/553283/569348/541519/100331186/678540/335494/445487/777668/550259/246095/406367/799805/449829/568001/790919/445165/447836
MF	GO:0008168	methyltransferase activity	193	0.323913	1.48375	0.00456083	0.0173466	0.0116871	5199	tags=40%, list=27%, signal=30%	568419/492519/569507/321245/606657/337599/767695/322228/436634/394021/100141344/791981/393475/550540/796865/572367/550348/393330/406742/436893/560686/30751/767796/100003205/560573/564575/378847/797198/553815/568256/553566/100005455/541322/555377/447875/492514/571274/568094/324134/556362/436775/100005086/570351/796066/560222/405834/450000/768135/541518/436729/560620/664699/550390/569468/553368/794…
BP	GO:0050767	regulation of neurogenesis	145	-0.341461	-1.50081	0.00461955	0.0175069	0.0117951	5173	tags=39%, list=27%, signal=28%	352930/30154/566546/58066/567621/404275/58133/30726/100332110/100149863/570544/403041/100333657/558848/30156/323269/325288/114414/65230/692064/30458/324724/567422/325938/572261/30718/559008/561153/406272/795761/556471/30656/30701/550377/60309/677747/550600/798465/559341/565269/403042/497616/142987/266958/100329702/436668/751634/64270/561285/100000009/550288/369191/562398/58216/30732/30239
CC	GO:0070382	exocytic vesicle	118	-0.360573	-1.53158	0.00473708	0.0179064	0.0120643	5099	tags=42%, list=27%, signal=31%	777759/436686/436803/100334264/559698/100009626/569124/58133/571872/100331980/324467/562336/557406/550457/558290/556784/494492/565384/100003938/327160/798575/436736/558815/568618/100149756/559029/557482/393515/553617/562669/100006427/795293/570672/798635/100330365/641578/336281/567877/561429/445325/572548/563377/445502/100034471/100334336/386825/570094/571897/560799
BP	GO:0022900	electron transport chain	67	0.424884	1.63478	0.00475969	0.017946	0.0120909	3718	tags=43%, list=19%, signal=35%	751638/445054/336118/100332034/100150991/541390/445042/415253/447942/445129/553216/406359/436762/393776/326962/393700/554101/564379/558925/321951/566723/445500/436768/561760/326975/568765/393884/445291/393829
BP	GO:0010951	negative regulation of endopeptidase activity	51	0.452322	1.63302	0.00491586	0.0184876	0.0124559	3452	tags=41%, list=18%, signal=34%	791587/568898/100136840/58122/321195/100333504/560308/436926/494155/566959/335119/563663/566630/101882922/449808/100334698/359841/393153/335229/561073/30449
BP	GO:0070588	calcium ion transmembrane transport	150	-0.338026	-1.48701	0.00496719	0.0186333	0.012554	4125	tags=35%, list=21%, signal=28%	393614/402892/561209/561190/570841/751784/797409/560875/100034540/570745/678560/559964/100536173/795492/100005675/767745/100000981/555941/568512/751686/550408/557430/559015/566479/797905/567212/102725537/794222/436745/100003329/403310/563904/553766/567702/170581/572226/449789/558299/564883/100334346/565158/550428/558525/562796/557421/102725536/562059/569528/436687/101886622/557456/562422/101887082
BP	GO:0051336	regulation of hydrolase activity	361	0.279847	1.37107	0.00546125	0.0204347	0.0137677	2172	tags=14%, list=11%, signal=13%	564835/100001785/567623/100537591/30443/569326/791587/100141480/30647/393398/100170820/558551/494158/503609/554157/563152/568898/393735/101884099/334724/100136840/30428/550268/557302/58122/563952/337572/373093/393750/570425/559425/321195/353358/100006782/100006972/100333504/560308/553614/436926/494155/100006972/678628/492763/415107/794891/561978/566959/335119/373123/563663/58022/561021
BP	GO:0022618	ribonucleoprotein complex assembly	126	0.357417	1.51851	0.00573736	0.0213597	0.0143909	5466	tags=39%, list=28%, signal=28%	677743/337148/58101/192297/336712/751640/336687/431768/393475/436759/561049/550271/406307/334626/386850/394027/550245/550241/335539/406587/325102/393974/550244/569087/406263/393738/445306/796380/568328/266990/415196/554155/326961/30699/556272/790924/406402/336141/494086/394143/327341/393723/402823/562370/394092/336498/192331/553606/336727
BP	GO:0071826	ribonucleoprotein complex subunit organization	131	0.34873	1.49618	0.00573736	0.0213597	0.0143909	6583	tags=48%, list=34%, signal=32%	677743/337148/58101/192297/336712/751640/336687/431768/393475/436759/561049/550271/406307/334626/386850/394027/550245/550241/335539/406587/325102/393974/550244/569087/406263/393738/445306/796380/568328/266990/415196/554155/326961/30699/445257/556272/790924/406402/336141/494086/394143/327341/393723/402823/562370/394092/336498/192331/553606/336727/606595/393243/768189/724014/100002528/415227/387600…
BP	GO:0032259	methylation	216	0.301498	1.4017	0.00585689	0.0216996	0.0146199	5665	tags=40%, list=29%, signal=29%	557999/568419/492519/569507/321245/606657/337599/322228/436634/553222/394021/572134/100141344/393475/550540/796865/572367/550348/393330/406742/436893/560686/140814/403077/30751/767796/100003205/560573/564575/553807/378847/797198/553815/568256/100005455/541322/492514/571274/568094/324134/556362/436775/570351/796066/560222/405834/406249/450000/100004270/768135/541518/436729/560620/550390/569468/553…
BP	GO:0045595	regulation of cell differentiation	420	-0.270518	-1.33651	0.00585801	0.0216996	0.0146199	5236	tags=33%, list=27%, signal=24%	558921/352910/554168/352930/140817/30154/566546/58066/567621/394146/58127/553802/404275/436935/323487/561009/567494/58133/794108/259187/30726/100332110/566190/100149863/405801/566190/30519/570544/403041/100333657/405877/406710/30080/564533/558848/30156/751762/553412/323269/325288/114414/79379/792465/560339/30639/445095/65230/692064/386762/108449885/30458/563509/30598/324724/567422/325938/369197/3…
BP	GO:0050770	regulation of axonogenesis	90	-0.387555	-1.58857	0.00621111	0.02295	0.0154624	6246	tags=47%, list=33%, signal=32%	100004611/352944/324910/30267/373103/563785/30634/64271/494493/403050/566546/567621/58133/777737/30726/100333657/100537435/558848/541522/564565/567422/325938/572261/559008/561153/561737/406272/30291/795761/553785/556471/80959/30656/550377/60309/559341/564462/100329702/64270/561285/100000009/562398
MF	GO:0022853	active monoatomic ion transmembrane transporter activity	170	0.32365	1.45927	0.00627427	0.0231256	0.0155807	3780	tags=34%, list=20%, signal=28%	564815/245703/260440/402880/100537771/767664/751638/569770/405862/565599/336118/563476/64613/64614/562260/568314/415253/64609/447942/406359/393776/562763/323439/556491/554135/560283/569098/326962/554103/557970/558311/568258/494489/554101/393329/406519/100329340/568338/553489/570312/286779/566723/192335/562904/64615/494043/335751/394083/334466/436768/497434/436799/326975/100006328/100330915/402971…
MF	GO:0015085	calcium ion transmembrane transporter activity	119	-0.364579	-1.55288	0.00675161	0.0248231	0.0167243	4125	tags=38%, list=21%, signal=30%	393614/402892/561209/561190/100334819/569946/570841/797409/791196/560875/100537993/100034540/570745/678560/559964/795492/100126126/555941/568512/751686/557430/559015/567212/102725537/406689/794222/436745/100003329/403310/563904/567702/170581/558299/564883/100334346/565158/550428/558525/562796/102725536/562059/569528/557456/562422/101887082
BP	GO:0070371	ERK1 and ERK2 cascade	53	0.445566	1.63118	0.00678977	0.0249014	0.0167771	3698	tags=36%, list=19%, signal=29%	100141480/100884153/556770/100170820/751792/563152/767790/436730/378480/563952/100329254/794891/402922/492689/556443/323827/797357/359830/100884150
BP	GO:0007169	transmembrane receptor protein tyrosine kinase signaling pathway	289	-0.290453	-1.38807	0.00696354	0.0254755	0.0171639	4786	tags=31%, list=25%, signal=24%	30219/494085/559529/564234/58133/100147927/30654/570533/378478/100001537/794738/544656/100329897/550528/100003889/100535718/446167/565199/101101687/557176/555721/796461/562011/560194/100034402/353246/30709/245701/568458/100005538/30458/563509/564770/541377/245702/369197/117506/572411/100000252/569727/30223/359829/556277/492364/100134855/405769/114378/556380/554232/322056/566919/114377/100003450/5…
CC	GO:0031201	SNARE complex	63	-0.415821	-1.58767	0.00715188	0.0260348	0.0175407	5858	tags=51%, list=31%, signal=35%	553460/571925/751727/406707/556533/445167/541353/569124/571872/568195/327007/30711/795732/567385/560648/30712/436732/100004361/562857/393294/393708/556789/393515/562669/101882035/436805/553682/336281/58038/794623/556701/768157
MF	GO:0003724	RNA helicase activity	58	0.420468	1.56418	0.00716925	0.0260348	0.0175407	6927	tags=59%, list=36%, signal=38%	30263/100148871/553222/100037310/445399/325550/399484/799650/321127/386632/570735/100136871/286777/566858/406249/565759/569118/286745/564633/406760/100009635/406795/394053/386634/606595/768189/378844/334283/556024/553462/568043/325248/553505/559653
MF	GO:0008186	ATP-dependent activity, acting on RNA	58	0.420468	1.56418	0.00716925	0.0260348	0.0175407	6927	tags=59%, list=36%, signal=38%	30263/100148871/553222/100037310/445399/325550/399484/799650/321127/386632/570735/100136871/286777/566858/406249/565759/569118/286745/564633/406760/100009635/406795/394053/386634/606595/768189/378844/334283/556024/553462/568043/325248/553505/559653
CC	GO:0000313	organellar ribosome	61	0.428057	1.62191	0.00733195	0.0264954	0.0178511	6160	tags=49%, list=32%, signal=34%	751640/791211/751746/565937/493604/553771/436829/777746/553711/558080/556778/553555/541330/795846/405881/768305/553709/751730/555760/556272/336283/553534/751639/445041/447915/494106/557789/553805/100093703/797002
CC	GO:0005761	mitochondrial ribosome	61	0.428057	1.62191	0.00733195	0.0264954	0.0178511	6160	tags=49%, list=32%, signal=34%	751640/791211/751746/565937/493604/553771/436829/777746/553711/558080/556778/553555/541330/795846/405881/768305/553709/751730/555760/556272/336283/553534/751639/445041/447915/494106/557789/553805/100093703/797002
BP	GO:0009968	negative regulation of signal transduction	403	-0.264892	-1.30062	0.00749333	0.0270126	0.0181995	5164	tags=33%, list=27%, signal=24%	569399/562032/387365/57931/792404/448949/326102/564019/394146/114436/553545/30672/563621/30703/326055/796867/567457/30654/30101/393763/558558/368323/562045/692261/571385/322226/30602/571549/116992/561613/567452/100003889/446167/406340/791148/563001/393117/568138/436804/30189/768142/30296/565013/30577/562667/336346/100101649/393643/100885784/767636/793290/560194/561943/791595/794221/100001408/5624…
BP	GO:0009259	ribonucleotide metabolic process	243	0.292193	1.37759	0.00771255	0.0277351	0.0186863	4217	tags=30%, list=22%, signal=23%	751668/492519/321664/321193/449551/393675/798008/326977/447860/449816/317743/140622/334116/100534759/572757/30765/58141/114551/81541/554135/100150304/445094/336957/798291/402867/246094/406301/30084/406696/334217/406496/393867/450052/492778/30083/558925/553755/393906/100037349/406428/406725/561272/560753/100150288/406339/436789/445486/323107/393668/334431/570437/393160/566398/794259/406599/333997/…
BP	GO:0051962	positive regulation of nervous system development	69	-0.394375	-1.54514	0.00778274	0.027852	0.0187651	5069	tags=45%, list=26%, signal=33%	566546/567621/58133/777737/30726/570544/100333657/30156/325288/114414/100125749/558123/692064/555627/30458/567422/325938/561153/795761/30656/30701/677747/794165/100007758/559341/497616/266958/436668/561285/569664/58216
BP	GO:0043410	positive regulation of MAPK cascade	87	0.381371	1.52259	0.00777165	0.027852	0.0187651	1292	tags=16%, list=7%, signal=15%	100141480/100884153/556770/100170820/751792/563152/100148503/767790/678542/323588/378480/563952/100329254/795289
BP	GO:0098876	vesicle-mediated transport to the plasma membrane	78	-0.399109	-1.59233	0.00789719	0.0281933	0.018995	5051	tags=37%, list=26%, signal=28%	445154/564367/393656/571872/777737/560417/570007/557406/562949/569425/558006/494098/100333556/100007322/100151129/573631/555174/100007678/406591/393515/100334661/436806/567298/100002110/58038/562290/566023/571897/560799
CC	GO:0098797	plasma membrane protein complex	366	-0.268044	-1.3117	0.00792045	0.0282082	0.0190051	3640	tags=31%, list=19%, signal=25%	30236/797409/791742/568170/245701/568370/100537531/406483/140429/560875/564977/556582/100034540/557285/678560/571208/566883/378444/386762/555922/559964/335269/100331323/567175/795492/245702/570493/553300/30297/100005675/767745/798001/373873/566015/30291/368416/555941/562813/100101464/393760/560267/58152/795942/559015/561540/449864/114457/565771/114462/492358/100333648/492467/327415/555604/541419/…
MF	GO:0005125	cytokine activity	85	0.391925	1.56384	0.00804143	0.0285703	0.019249	3157	tags=31%, list=16%, signal=26%	100141480/100002946/100170820/561831/100321314/568191/563152/553181/751093/100536594/563952/359837/791563/503761/246094/30125/30631/794891/30123/30144/58151/30308/436866/30127/563884/796252
BP	GO:0006936	muscle contraction	120	0.346364	1.45631	0.00867962	0.0307637	0.0207268	4369	tags=33%, list=23%, signal=26%	100148183/260440/503591/450005/562111/60658/100000544/415191/100334824/494164/449825/266755/767757/321552/30148/353247/58082/777614/751665/556258/58084/114410/100008070/492493/415209/30441/353363/30324/246275/100002400/100334824/445111/407657/100005402/570245/100003572/494070/58142/569550/100002038
BP	GO:0042773	ATP synthesis coupled electron transport	51	0.436264	1.57505	0.00884027	0.0311836	0.0210097	4654	tags=55%, list=24%, signal=42%	751638/336118/100150991/541390/445042/415253/447942/445129/406359/436762/393776/326962/393700/554101/564379/558925/321951/566723/445500/436768/326975/393884/445291/393829/553672/573021/335774/503714
BP	GO:0070372	regulation of ERK1 and ERK2 cascade	51	0.434694	1.56938	0.00884027	0.0311836	0.0210097	3698	tags=35%, list=19%, signal=29%	100141480/100884153/556770/100170820/751792/563152/767790/378480/563952/100329254/794891/402922/492689/556443/323827/797357/359830/100884150
MF	GO:0005126	cytokine receptor binding	70	0.405338	1.55705	0.00901604	0.0316525	0.0213256	3552	tags=36%, list=18%, signal=29%	100141480/796870/100002946/100170820/100321314/560966/563152/553181/100148503/553408/563887/100536594/563952/571845/558154/503595/794891/30307/58151/561268/436866/563884/796252/30270/560193
MF	GO:0004857	enzyme inhibitor activity	190	0.315339	1.43972	0.00900778	0.0316525	0.0213256	3542	tags=28%, list=18%, signal=23%	791587/565074/30491/794635/494158/494039/568898/334724/321046/100136840/100332225/550268/566847/791728/494053/406633/321195/353358/336811/100006782/100006972/560308/394093/565774/322379/553614/562930/436926/494155/100006972/449850/561978/566959/335119/797346/563663/768128/566630/101882922/449808/492336/100334698/325557/386628/359841/100003785/393153/406280/100330171/335229/561073/556600/30449/555…
BP	GO:0009141	nucleoside triphosphate metabolic process	112	0.356583	1.48585	0.00914504	0.0320293	0.0215795	5694	tags=51%, list=30%, signal=36%	751668/492519/321664/393675/326977/317743/334116/100534759/114551/81541/554135/445094/336957/798291/246094/548336/406301/30084/406696/406496/30083/402854/558925/553755/560753/406339/436789/445486/323107/393668/393160/566398/406599/449835/368262/335191/394170/449787/567734/335709/327057/378963/570370/322089/562399/550259/246095/570547/494076/406367/406590/792692/568001/359839/335716/321793/447836
BP	GO:0071495	cellular response to endogenous stimulus	489	-0.251924	-1.26011	0.00920452	0.0321614	0.0216685	4799	tags=30%, list=25%, signal=23%	282557/561324/494085/58133/557353/567457/100150701/30654/30101/100307104/369194/560446/561411/555655/402843/81884/794738/100000325/100329897/571549/116992/474335/563953/550528/100003889/446167/378719/557176/393956/436804/359834/415252/79378/30577/571519/317734/563150/555721/407626/560194/353246/324971/553565/393541/30639/777717/556429/30606/407651/100008101/58092/445393/100007653/30458/393888/564…
BP	GO:0055080	monoatomic cation homeostasis	257	0.287215	1.36165	0.0099296	0.0346131	0.0233203	4915	tags=35%, list=26%, signal=26%	101886332/405885/100148183/245703/84703/260440/327588/552960/553684/494476/558764/393887/64613/64614/321932/678623/100005700/751747/100038803/100002371/568314/64609/492340/767757/562763/560283/30255/449679/564201/568258/100000322/494489/561210/406342/324501/561117/553489/100000862/570312/114410/553469/30331/450025/562904/387526/64615/791212/402837/100005108/353363/494043/556580/334466/415240/5595…
BP	GO:0007596	blood coagulation	56	0.436143	1.60942	0.0101239	0.0352074	0.0237207	3561	tags=39%, list=19%, signal=32%	100003029/558106/282671/100000559/100322009/100535437/564266/266755/553472/550423/406327/393878/550586/449808/558477/378986/100038778/359841/100000935/325881/100001836/322691
CC	GO:0005874	microtubule	219	-0.294771	-1.36186	0.0106227	0.0367719	0.0247748	4972	tags=33%, list=26%, signal=25%	792608/492758/562190/335340/393209/556256/431717/567446/793121/403003/566481/573988/553436/100003801/30453/100149555/565563/100000844/557679/562741/556406/369190/797363/100150414/563309/566766/334490/393928/100333543/386701/386762/555850/767746/767687/550547/562077/799274/402910/550267/100000342/402833/406303/735249/570926/565771/565913/641431/566326/562450/562035/100101641/797545/100005529/36014…
BP	GO:0090407	organophosphate biosynthetic process	348	0.2694	1.31616	0.0106236	0.0367719	0.0247748	3783	tags=27%, list=20%, signal=22%	393095/503747/492519/30095/321193/393675/326977/60658/447919/447860/449816/445071/794752/100136853/406554/140622/100330921/100534759/30765/58141/81541/554135/406596/100150304/336957/798291/548336/100148642/415239/406301/100137610/393864/30084/368909/570443/321892/325316/799278/334217/798974/393867/564750/30083/402854/572492/558925/494572/553755/100037349/406428/405867/406725/555496/561272/560753/…
BP	GO:0003012	muscle system process	128	0.343419	1.46732	0.0106823	0.036889	0.0248536	4369	tags=33%, list=23%, signal=25%	100148183/260440/503591/450005/393861/562111/60658/100000544/415191/100334824/494164/449825/266755/767757/321552/368243/30148/353247/58082/777614/751665/556258/58084/114410/100008070/492493/415209/30441/353363/30324/246275/100002400/100334824/445111/407657/100005402/570245/100003572/494070/58142/569550/100002038
BP	GO:0002682	regulation of immune system process	264	0.285349	1.35656	0.0108879	0.0375112	0.0252728	2876	tags=23%, list=15%, signal=20%	100003029/368818/393611/100329375/558139/103910141/100002946/565074/30491/799440/794635/562475/494158/100148871/406397/494039/30604/100004384/100101460/334724/321046/554141/100535600/550268/560277/403126/565474/30400/100537060/445102/100535903/406633/791524/791164/353358/654692/100001936/406471/558154/791704/555433/337597/403147/393144/100536567/415229/282676/403138/64274/102216338/619391/561268/…
BP	GO:0016042	lipid catabolic process	176	0.318256	1.43732	0.0109219	0.037541	0.0252929	3237	tags=28%, list=17%, signal=23%	565650/100000684/553722/322481/565117/560717/402827/100148818/780844/445250/553587/751622/84041/567548/100009622/100000859/767748/449926/560273/325724/550460/564392/334101/436622/445105/550361/406713/555902/799278/561667/450052/565287/572492/334017/30643/445182/768298/406803/445290/100005455/406325/393096/406358/561747/568061/550529/406482/406739/336606
BP	GO:0022904	respiratory electron transport chain	63	0.418668	1.59175	0.0110302	0.0376505	0.0253667	3942	tags=44%, list=21%, signal=35%	751638/445054/336118/100150991/541390/445042/415253/447942/445129/553216/406359/436762/393776/326962/393700/554101/564379/558925/321951/566723/445500/436768/561760/326975/393884/445291/393829/553672
MF	GO:0019888	protein phosphatase regulator activity	65	-0.403682	-1.54696	0.0109837	0.0376505	0.0253667	7480	tags=60%, list=39%, signal=37%	562516/406610/373878/447814/799896/327263/192329/402967/564337/100005419/100001644/407988/569383/559638/751676/794494/405816/326723/393603/100000577/325356/100002802/550290/570360/393643/100317933/558752/100037351/564838/436811/569530/562282/559392/566830/393783/562460/558810/568055/797480
MF	GO:0005319	lipid transporter activity	105	0.364635	1.50477	0.0110302	0.0376505	0.0253667	4107	tags=31%, list=21%, signal=25%	564785/559856/565337/559229/553707/550367/562260/767748/100330435/445125/556491/724007/792084/449925/556979/393329/564882/406519/100149582/100148342/393337/406803/492488/100009650/550529/563054/321166/553512/393909/405802/30355/553330/796455
MF	GO:0030276	clathrin binding	62	-0.405047	-1.5418	0.011111	0.037839	0.0254937	5189	tags=37%, list=27%, signal=27%	553244/436686/100330411/324466/100307104/406769/406671/324971/794707/564226/565384/792915/571453/436736/559029/100000615/796345/567877/561429/550345/100034471/100334336/798021
MF	GO:0003713	transcription coactivator activity	99	-0.359018	-1.49743	0.011203	0.0380645	0.0256456	5785	tags=41%, list=30%, signal=29%	559638/449616/553774/555517/564853/445251/567335/563288/493607/81884/100005019/553561/557356/555906/692296/100002463/567111/559273/553565/565206/553418/65230/326668/101886283/556212/449532/560793/280646/561061/402828/503778/566841/100333571/565612/266966/100144559/793956/568162/557551/797480/799099
BP	GO:0048511	rhythmic process	108	-0.350182	-1.46847	0.011243	0.0381127	0.0256781	4722	tags=40%, list=25%, signal=30%	100538040/30654/324211/378478/562720/337685/81884/692285/559447/30080/58107/30498/567111/559273/100034402/406204/65236/573209/431765/100002220/564009/566841/572044/393802/353179/493613/565612/100535864/564951/565056/564531/494487/30140/100002108/569698/352934/352927/572143/556906/402815/569109/563942/563926
BP	GO:0006066	alcohol metabolic process	164	0.314167	1.40496	0.0114571	0.0387495	0.0261071	5170	tags=36%, list=27%, signal=26%	322482/570613/560717/791448/116517/777751/553587/393787/100144772/100004274/402841/100048920/795445/450050/399645/322529/723999/393213/322341/768185/568338/793418/282673/560753/436600/795400/449674/30505/568061/492488/555411/559938/553501/777765/550422/386951/571850/641570/436627/30355/447910/494054/378440/793926/553981/553239/393433/791124/406468/799528/445083/541479/378722/570584/568368/378446/…
CC	GO:0031256	leading edge membrane	59	-0.416891	-1.5658	0.0116502	0.0393128	0.0264866	4424	tags=39%, list=23%, signal=30%	445472/619246/557199/100001168/393704/556202/559693/415105/100333556/566015/768183/100334453/562940/569398/567298/799124/561276/565419/559096/100150704/100034520/553559/550520
BP	GO:0006400	tRNA modification	63	0.415726	1.58057	0.0117418	0.0395317	0.0266342	6016	tags=54%, list=31%, signal=37%	393095/556642/449778/402798/100003205/553807/492814/393098/558659/494060/561039/550331/556362/556680/570351/100004270/768135/560338/562076/100034610/561938/566166/324940/326652/553534/436884/100009640/557725/100005300/550447/553790/790921/541509/566689
MF	GO:0008237	metallopeptidase activity	158	0.322618	1.434	0.0119948	0.0402915	0.027146	3791	tags=30%, list=20%, signal=24%	569018/407971/445052/100537445/406397/387293/394007/541399/337172/100005670/560975/767749/570656/767682/393122/562854/406253/564068/393175/557270/246092/337498/101884120/563753/573360/449659/550383/406575/550589/564183/431764/100005593/386969/569618/100320289/100000935/557349/565145/445306/794740/564021/334658/436628/327330/561390/100005953/555317
MF	GO:0050660	flavin adenine dinucleotide binding	80	0.386952	1.53034	0.0124773	0.0418174	0.0281741	4540	tags=39%, list=24%, signal=30%	60658/550580/402994/560433/325724/494102/557525/619259/405800/378987/553575/445096/83775/751691/100331020/399479/573723/563654/110437777/368242/336553/557628/394130/393884/393647/445288/794311/393860/64265/394156/101883856
BP	GO:0006643	membrane lipid metabolic process	141	0.326222	1.42174	0.0129782	0.0433978	0.0292389	4604	tags=38%, list=24%, signal=29%	100000684/553722/450067/322481/565117/449816/100136853/780844/445250/567548/541337/436632/558684/556126/550460/564392/140811/100148642/415239/570443/325316/334217/436843/323020/565235/406725/555496/100150288/561303/555881/678546/724080/550529/405819/555411/407716/550396/559850/321218/393782/555206/334121/554145/570510/393425/791197/767653/323994/553981/394230/541525/556797/323613
MF	GO:0003743	translation initiation factor activity	60	0.391255	1.47659	0.0130404	0.0435073	0.0293126	5552	tags=42%, list=29%, signal=30%	415150/561049/557270/334626/386850/399484/573991/550245/541548/541523/325102/393974/405839/406263/445306/796380/406464/393732/406760/406402/79380/327341/336498/325802/386634
BP	GO:0051247	positive regulation of protein metabolic process	324	0.268823	1.29803	0.0131484	0.0437689	0.0294889	2221	tags=13%, list=12%, signal=12%	564835/100001785/567623/100537591/30443/569326/30647/393398/751792/570435/503609/554157/550441/553408/100005297/767790/550258/323588/378480/557302/337572/373093/100535903/570425/560202/559425/100005357/100005852/503761/692065/445249/558154/791704/474330/30125/30631/492763/556259/58022/561021/431738/30722
BP	GO:0009416	response to light stimulus	131	-0.329756	-1.43144	0.0134242	0.0445865	0.0300398	4016	tags=30%, list=21%, signal=24%	560921/100334480/58107/569946/793609/352918/100000387/100884131/791196/140429/560759/406204/562813/573209/406300/572207/559232/571624/569398/562695/337236/493613/550406/562845/100537793/565450/30140/796632/553686/352934/352927/791744/568982/503521/102031125/100134973/563926/100332167/568986
BP	GO:0062012	regulation of small molecule metabolic process	57	0.407666	1.50983	0.0136852	0.0453515	0.0305551	3936	tags=40%, list=20%, signal=32%	492519/494158/60658/334724/565237/550268/100330921/562973/325724/353358/641475/561667/494572/100037349/100005455/406325/563654/393160/791206/266987/557166/641560/393773
MF	GO:0016836	hydro-lyase activity	54	0.431944	1.58194	0.0137817	0.0455691	0.0307018	4185	tags=48%, list=22%, signal=38%	407683/780842/405854/393787/100000859/334116/560387/393938/564201/553721/445182/553469/30331/768190/561303/449674/393668/387526/568143/404731/266987/447941/368912/334121/793834/378963
BP	GO:0023056	positive regulation of signaling	425	0.259449	1.29612	0.013948	0.0460159	0.0310028	2022	tags=13%, list=11%, signal=12%	564835/100001785/567623/100537591/30443/569326/751668/100141480/100884153/556770/393398/100170820/751792/554157/563152/406397/100148503/100007775/30546/57929/553408/100005297/100101460/797554/336550/677757/553761/767790/678542/553696/323588/378480/563887/563952/337572/100329254/795289/791164/560202/641495/559425/406296/406336/503761/100333504/791526/560234/792168/30125/678628/30631/415107/403147/…
BP	GO:0008610	lipid biosynthetic process	368	0.265621	1.30717	0.0140459	0.0462356	0.0311508	4378	tags=30%, list=23%, signal=23%	571388/503747/550608/100142647/450067/494158/544666/560717/402987/450002/559020/100535848/447860/449816/100136853/564111/334724/406554/550268/567548/325712/399692/541337/436632/791484/386661/558684/568096/399645/353358/556126/30600/406596/100148642/415239/723999/100137610/449925/322543/322341/570443/553721/325316/565964/799278/334217/768185/436975/100141334/246227/436843/564750/323020/572335/5724…
CC	GO:0005765	lysosomal membrane	92	0.357677	1.43634	0.0144093	0.0471255	0.0317504	5040	tags=36%, list=26%, signal=27%	100535203/564404/552960/767761/100002371/100144772/492340/553681/406336/678628/777614/541544/792763/100003844/767706/100330782/321461/325540/555715/798071/568765/436964/100151338/58026/562445/445155/30221/101887173/553351/564342/559550/393208/100329505
CC	GO:0098852	lytic vacuole membrane	92	0.357677	1.43634	0.0144093	0.0471255	0.0317504	5040	tags=36%, list=26%, signal=27%	100535203/564404/552960/767761/100002371/100144772/492340/553681/406336/678628/777614/541544/792763/100003844/767706/100330782/321461/325540/555715/798071/568765/436964/100151338/58026/562445/445155/30221/101887173/553351/564342/559550/393208/100329505
BP	GO:0001775	cell activation	159	0.314869	1.40364	0.0144118	0.0471255	0.0317504	3851	tags=32%, list=20%, signal=26%	100003029/100884153/556770/100002946/799440/494158/323305/100004384/334724/562469/799447/550268/564266/100536594/30400/266755/791455/100535903/791524/791164/353358/335474/492761/791704/541345/406327/555433/337597/403147/796604/100536567/393878/282676/368564/559384/791973/561268/393650/378986/415151/337591/394090/325881/100001836/327070/280647/792085/393100/100884150/541413/559103
BP	GO:0006006	glucose metabolic process	59	0.404502	1.52262	0.0149324	0.0487199	0.0328246	4200	tags=44%, list=22%, signal=35%	751668/317743/565237/562973/394000/436646/445118/246094/550282/30262/406696/445505/282672/449945/406428/560753/406339/58068/560896/791206/566398/335231/393773/553283/569348/100331186
BP	GO:0000041	transition metal ion transport	61	0.411523	1.55927	0.015017	0.0487877	0.0328703	6159	tags=51%, list=32%, signal=35%	101886332/327588/494476/565210/402949/100038803/30255/324501/792763/393616/84702/561607/436594/407646/541413/393458/327439/406286/100535877/100000381/30094/100333673/550429/559574/565818/563012/553552/436651/561758/321324/569329
BP	GO:0009199	ribonucleoside triphosphate metabolic process	101	0.364066	1.48207	0.0150192	0.0487877	0.0328703	5694	tags=52%, list=30%, signal=37%	751668/492519/321664/393675/326977/317743/334116/100534759/114551/81541/554135/445094/336957/798291/246094/406301/30084/406696/406496/30083/558925/553755/560753/406339/436789/445486/323107/393668/393160/566398/406599/368262/335191/394170/449787/335709/327057/378963/570370/322089/562399/550259/246095/570547/494076/406367/406590/792692/568001/359839/335716/321793/447836
CC	GO:0009986	cell surface	217	0.28393	1.31973	0.015188	0.04912	0.0330941	2103	tags=19%, list=11%, signal=17%	100329657/100331176/797491/561846/100884153/751750/799440/100006279/100536705/100004384/100134976/557935/102467220/565104/100332730/564266/100005301/564061/101882585/373093/100006681/393533/100535903/561326/100002334/791164/560202/406296/394093/100006778/767804/405864/100499533/791704/556341/503741/796604/550603/572204/100536567/100333394/567956
MF	GO:0140640	catalytic activity, acting on a nucleic acid	487	0.24843	1.25568	0.0151837	0.04912	0.0330941	5833	tags=37%, list=30%, signal=26%	558198/101886651/30263/322481/565117/100148871/393218/606657/334393/334557/553705/553222/336550/503752/572134/100009622/541428/751656/566040/406721/791981/100006246/571210/550540/368235/572367/550274/561967/114427/393615/406742/445105/100037310/445399/338183/325550/553721/751732/449778/399484/405797/100008368/324025/799650/402798/100003205/192333/321127/541352/334017/792196/445096/83775/563207/55…
MF	GO:0016667	oxidoreductase activity, acting on a sulfur group of donors	50	0.431691	1.55719	0.0154716	0.049928	0.0336385	2781	tags=28%, list=14%, signal=24%	561718/406294/550580/436894/393736/445062/560433/393321/402938/492500/553575/436734/565583/399479

## Sheet: Cep290_GSEA
ONTOLOGY	ID	Description	setSize	enrichmentScore	NES	pvalue	p.adjust	qvalue	rank	leading_edge	core_enrichment
MF	GO:0140657	ATP-dependent activity	416	0.521478	2.35321	1e-10	1.21167e-08	8.75439e-09	4065	tags=42%, list=22%, signal=33%	553438/245703/100002917/553222/560477/799300/58142/100008070/100149148/560945/64614/334274/100535326/100329706/445175/570453/30616/246275/561460/406783/767754/494489/565345/553797/321552/558924/555506/260440/64615/100002040/558219/64611/100136865/386711/100037336/560591/566079/449979/323299/100124599/569992/555454/569795/569545/797269/64609/568230/555382/569877/556979/558344/553422/100332599/3353…
CC	GO:0030312	external encapsulating structure	243	0.493598	2.13062	1e-10	1.21167e-08	8.75439e-09	3894	tags=41%, list=21%, signal=33%	406397/567640/565474/387293/569618/558797/100005469/572172/678531/100124531/286830/561688/565508/101882184/571584/568982/101884120/556605/325557/100007462/450053/322921/286832/571050/557795/562496/100536295/564099/564383/321243/100148804/369191/567406/557221/558677/337767/30037/503730/561679/30208/555804/321449/503792/100144405/325675/566796/558461/336471/563523/100000724/563428/558224/570385/569…
CC	GO:0031012	extracellular matrix	243	0.493598	2.13062	1e-10	1.21167e-08	8.75439e-09	3894	tags=41%, list=21%, signal=33%	406397/567640/565474/387293/569618/558797/100005469/572172/678531/100124531/286830/561688/565508/101882184/571584/568982/101884120/556605/325557/100007462/450053/322921/286832/571050/557795/562496/100536295/564099/564383/321243/100148804/369191/567406/557221/558677/337767/30037/503730/561679/30208/555804/321449/503792/100144405/325675/566796/558461/336471/563523/100000724/563428/558224/570385/569…
BP	GO:0061564	axon development	433	0.449465	2.03503	1e-10	1.21167e-08	8.75439e-09	4957	tags=44%, list=27%, signal=33%	567640/570222/556123/286830/792773/101882184/561685/793551/100149543/561433/569499/567422/286832/80354/562496/100329702/321243/100004299/796574/100006778/562247/556537/369191/100000009/325938/80353/569877/569437/100151220/402875/30767/548607/335409/565533/561895/30037/565373/568817/30769/795761/394174/678652/368483/30194/791524/405901/566086/100005603/30634/562946/566796/30726/567500/369190/57330…
BP	GO:0007409	axonogenesis	398	0.448124	2.01419	1e-10	1.21167e-08	8.75439e-09	4521	tags=42%, list=25%, signal=32%	567640/570222/556123/286830/792773/101882184/561685/793551/561433/569499/567422/286832/80354/562496/100329702/321243/100004299/796574/556537/369191/100000009/325938/80353/569877/569437/100151220/402875/30767/565533/561895/30037/565373/568817/30769/795761/394174/678652/368483/30194/791524/405901/566086/100005603/30634/566796/30726/567500/369190/573301/557991/58066/557667/799867/553274/564005/54465…
BP	GO:0048667	cell morphogenesis involved in neuron differentiation	433	0.437543	1.98105	1e-10	1.21167e-08	8.75439e-09	4521	tags=41%, list=25%, signal=32%	567640/570222/100333556/556123/286830/792773/101882184/561685/793551/561433/569499/567422/286832/80354/562496/565863/100329702/321243/100004299/796574/556537/369191/100000009/325938/80353/569877/564412/569437/100151220/402875/30767/565533/494105/561895/30037/565373/568817/30769/795761/394174/566999/678652/368483/30194/791524/405901/566086/100005603/30634/566796/30726/567500/369190/573301/557991/5…
BP	GO:0048858	cell projection morphogenesis	461	0.434531	1.97867	1e-10	1.21167e-08	8.75439e-09	4917	tags=44%, list=27%, signal=33%	567640/570222/100333556/556123/286830/792773/101882184/561685/793551/561433/569499/567422/559050/286832/80354/562496/565863/100329702/321243/100004299/796574/556537/369191/100000009/325938/100004576/80353/569877/569437/100151220/402875/325042/386887/30767/565533/561895/30037/565373/568817/30769/795761/394174/678652/368483/30194/791524/405901/566086/100005603/30634/566796/30726/567500/369190/57330…
BP	GO:0048812	neuron projection morphogenesis	455	0.433753	1.97549	1e-10	1.21167e-08	8.75439e-09	4521	tags=41%, list=25%, signal=32%	567640/570222/100333556/556123/286830/792773/101882184/561685/793551/561433/569499/567422/559050/286832/80354/562496/565863/100329702/321243/100004299/796574/556537/369191/100000009/325938/100004576/80353/569877/569437/100151220/402875/325042/386887/30767/565533/561895/30037/565373/568817/30769/795761/394174/678652/368483/30194/791524/405901/566086/100005603/30634/566796/30726/567500/369190/57330…
BP	GO:0032990	cell part morphogenesis	466	0.433568	1.97491	1e-10	1.21167e-08	8.75439e-09	4917	tags=44%, list=27%, signal=33%	567640/570222/100333556/556123/286830/792773/101882184/561685/793551/561433/569499/567422/559050/286832/80354/562496/565863/100329702/321243/100004299/796574/556537/369191/100000009/325938/100004576/80353/569877/569437/100151220/402875/325042/386887/30767/565533/561895/30037/565373/568817/30769/795761/394174/678652/368483/30194/791524/405901/566086/100005603/30634/566796/30726/567500/369190/57330…
BP	GO:0120039	plasma membrane bounded cell projection morphogenesis	457	0.432435	1.96868	1e-10	1.21167e-08	8.75439e-09	4917	tags=44%, list=27%, signal=33%	567640/570222/100333556/556123/286830/792773/101882184/561685/793551/561433/569499/567422/559050/286832/80354/562496/565863/100329702/321243/100004299/796574/556537/369191/100000009/325938/100004576/80353/569877/569437/100151220/402875/325042/386887/30767/565533/561895/30037/565373/568817/30769/795761/394174/678652/368483/30194/791524/405901/566086/100005603/30634/566796/30726/567500/369190/57330…
BP	GO:0000904	cell morphogenesis involved in differentiation	469	0.427664	1.95038	1e-10	1.21167e-08	8.75439e-09	4521	tags=40%, list=25%, signal=31%	567640/570222/100005469/100333556/556123/286830/792773/101882184/561685/793551/561433/569499/567422/286832/80354/562496/565863/100329702/321243/100004299/796574/556770/556537/369191/100000009/325938/80353/569877/564412/569437/100151220/402875/30767/565533/494105/561895/30037/565373/568817/30769/795761/394174/566999/678652/368483/30194/791524/405901/566086/100005603/30634/566796/30726/567500/36919…
BP	GO:0007017	microtubule-based process	486	0.41916	1.91807	1e-10	1.21167e-08	8.75439e-09	3857	tags=36%, list=21%, signal=29%	553438/557988/767737/799739/555601/606664/100535326/100006339/553300/562190/407638/368824/767754/566154/793551/553797/724000/558005/101882236/558219/100005195/436789/561094/100151439/447884/386722/553265/449979/553375/569992/565649/402988/569545/797680/321070/393572/492470/100151220/402875/431777/100329473/565533/565172/560875/449820/335340/554173/559407/565873/566086/100330581/556023/553087/3691…
BP	GO:0007018	microtubule-based movement	198	0.502683	2.11262	1.59977e-10	1.78928e-08	1.29277e-08	4081	tags=46%, list=22%, signal=36%	553438/557988/767737/555601/606664/100535326/368824/767754/793551/553797/724000/558005/558219/436789/447884/449979/553375/569992/565649/402988/569545/321070/393572/560875/335340/559407/566086/100330581/556023/369190/572368/561497/553213/386932/321709/368207/558421/432388/563066/544651/402910/795592/327216/555782/437026/100034551/568207/561525/393452/555926/777716/431757/777737/100318355/393796/56…
BP	GO:0006935	chemotaxis	330	0.434413	1.92065	4.99588e-10	4.84267e-08	3.49887e-08	3526	tags=36%, list=19%, signal=30%	100536594/553366/567640/570222/387293/566115/100170820/556123/286830/101882184/561685/387298/561433/569499/567422/286832/80354/795785/562496/321243/556770/556537/369191/100000009/325938/80353/569877/569437/402875/30767/561895/30037/30769/795761/797669/678652/405901/566086/566796/30726/369190/573301/557667/799867/553274/559103/544658/386937/561012/58152/568326/406471/641469/30770/30154/777733/4059…
BP	GO:0042330	taxis	330	0.434413	1.92065	4.99588e-10	4.84267e-08	3.49887e-08	3526	tags=36%, list=19%, signal=30%	100536594/553366/567640/570222/387293/566115/100170820/556123/286830/101882184/561685/387298/561433/569499/567422/286832/80354/795785/562496/321243/556770/556537/369191/100000009/325938/80353/569877/569437/402875/30767/561895/30037/30769/795761/797669/678652/405901/566086/566796/30726/369190/573301/557667/799867/553274/559103/544658/386937/561012/58152/568326/406471/641469/30770/30154/777733/4059…
BP	GO:0040011	locomotion	476	0.39122	1.78659	3.00173e-09	2.72783e-07	1.97088e-07	4699	tags=40%, list=26%, signal=30%	100536594/553366/567640/570222/387293/566115/767737/566928/359829/100170820/100332730/556123/286830/101882184/561685/387298/561433/569499/567422/368826/286832/80354/795785/562496/565863/321243/556770/556537/369191/100000009/325938/565437/569795/80353/569877/569437/402875/30767/561895/30037/30769/795761/797669/678652/405901/566086/79186/564770/566796/30726/369190/573301/557667/795319/799867/394108…
BP	GO:0007411	axon guidance	244	0.458191	1.97932	3.49869e-09	2.99241e-07	2.16204e-07	4140	tags=41%, list=23%, signal=32%	567640/570222/556123/286830/101882184/561685/561433/569499/567422/286832/80354/562496/321243/556537/369191/100000009/325938/80353/569877/569437/402875/30767/561895/30037/30769/795761/678652/405901/566086/566796/30726/369190/573301/557667/799867/553274/544658/386937/561012/58152/641469/30770/30154/777733/405902/561336/554232/572261/558137/352930/406508/544659/556758/565952/571909/30687/334628/1003…
BP	GO:0097485	neuron projection guidance	245	0.456317	1.97151	6.47453e-09	5.22998e-07	3.7787e-07	4437	tags=43%, list=24%, signal=33%	567640/570222/556123/286830/101882184/561685/561433/569499/567422/286832/80354/562496/321243/556537/369191/100000009/325938/80353/569877/569437/402875/30767/561895/30037/30769/795761/678652/405901/566086/566796/30726/369190/573301/557667/799867/553274/544658/386937/561012/58152/641469/30770/30154/777733/405902/561336/554232/572261/558137/352930/406508/544659/556758/565952/571909/30687/334628/1003…
MF	GO:0003779	actin binding	362	0.406063	1.80579	1.86541e-08	1.42753e-06	1.0314e-06	3954	tags=34%, list=22%, signal=27%	563023/799300/58142/100008070/566928/100149148/560945/334274/100535904/368364/562190/30616/724004/246275/556842/321155/445477/553243/565345/553383/321552/562529/100002040/567576/386711/100048921/100007681/100124599/569383/100321011/555454/58037/564412/492470/100149390/100151220/333938/559746/100001337/100329473/565533/566880/497637/553062/100537857/323320/568304/494453/567500/445230/559035/564742…
CC	GO:0043235	receptor complex	230	0.453201	1.93768	2.19671e-08	1.53149e-06	1.10651e-06	4633	tags=43%, list=25%, signal=32%	557935/561846/797357/570222/394199/565104/101882585/568184/559222/335269/561433/567422/378478/503893/100006778/560267/325938/100331333/795761/30689/100002448/386787/100537531/493634/541320/541475/497629/561012/30705/368416/30512/100333648/100136850/406471/404273/567905/170452/563509/100322133/564665/110437721/64274/678575/100149130/245702/100034540/436923/30688/560578/567161/100333657/100141346/3…
BP	GO:0098609	cell-cell adhesion	326	0.4135	1.82609	2.21191e-08	1.53149e-06	1.10651e-06	4067	tags=38%, list=22%, signal=30%	557935/140820/100005469/101882585/553300/100332730/556842/405804/368436/556807/791157/562531/100006496/503893/100002610/560426/321243/449008/568060/556770/556537/100125749/567508/406172/568845/568198/569437/553986/553940/767810/100331333/497127/568468/114424/768172/494453/493601/30726/567500/567704/573301/553999/563523/386787/561971/541320/100149950/100334824/571887/799867/541475/101882839/386937…
MF	GO:0005178	integrin binding	54	0.65998	2.31976	2.48157e-08	1.64009e-06	1.18498e-06	2626	tags=44%, list=14%, signal=38%	557935/100005469/101882585/553051/556842/335269/286830/556605/503893/321243/337767/100331333/321449/494453/334613/553087/386787/541320/541475/30234/100141346/564266/321421/556734
CC	GO:0062023	collagen-containing extracellular matrix	129	0.525124	2.10185	3.37741e-08	2.13511e-06	1.54263e-06	3894	tags=48%, list=21%, signal=38%	567640/569618/558797/100005469/100124531/286830/565508/101882184/568982/556605/325557/100007462/450053/322921/286832/571050/100536295/564383/321243/369191/557221/337767/30037/30208/503792/566796/558461/336471/563523/563428/569571/571786/641469/566673/565429/567525/555202/558137/100006305/321298/562690/30234/492647/561355/559454/565637/558958/565402/553367/564821/100144408/100216326/553503/553337/…
BP	GO:0000226	microtubule cytoskeleton organization	333	0.414882	1.8359	4.24274e-08	2.57039e-06	1.85713e-06	3798	tags=34%, list=21%, signal=28%	557988/799739/555601/606664/100535326/100006339/553300/407638/368824/566154/553797/724000/558005/101882236/100005195/561094/100151439/386722/553265/553375/402988/797680/393572/492470/100151220/402875/431777/100329473/565533/565172/449820/335340/554173/565873/553087/100537884/559032/386932/321709/570275/767746/492614/557882/432388/563066/556760/402910/566474/563520/563679/562077/797081/437026/1000…
BP	GO:0003341	cilium movement	76	0.601102	2.22368	5.52867e-08	3.21548e-06	2.32321e-06	3133	tags=51%, list=17%, signal=43%	557988/767737/555601/606664/368824/553797/724000/558005/436789/553375/569992/402988/321070/393572/560875/559407/572368/561497/386932/558421/432388/563066/402910/795592/327216/555782/437026/100034551/555926/777716/431757/794225/555846/572194/541511/100148193/100003539/432386/555705
BP	GO:0031032	actomyosin structure organization	139	0.500935	2.02263	6.2806e-08	3.51231e-06	2.53767e-06	3305	tags=36%, list=18%, signal=30%	556258/317731/566928/100001684/503946/30616/724004/321552/565849/30470/386711/266640/100124599/100321011/100034405/555454/321070/447832/100149390/566880/494453/567039/564742/561635/559005/30591/404273/569390/564571/30148/768300/777614/327197/794975/415107/570288/564545/334278/562517/566003/321064/326931/548602/100136862/393152/568593/393275/572250/114549/322258
MF	GO:0003774	cytoskeletal motor activity	121	0.528431	2.09503	7.54156e-08	4.06127e-06	2.9343e-06	4069	tags=53%, list=22%, signal=41%	553438/799300/58142/100008070/100149148/560945/334274/100535326/30616/407638/246275/767754/565345/553797/321552/100002040/558219/386711/449979/100124599/569992/555454/569545/333938/100001337/566880/335340/566086/556023/369190/559005/544651/561525/393452/566674/768300/561431/393796/100317281/553436/561788/550267/565267/100136875/562199/100006612/563752/100148193/565563/563459/555705/555285/445473/…
MF	GO:0042626	ATPase-coupled transmembrane transporter activity	88	0.579273	2.19981	7.90038e-08	4.10255e-06	2.96413e-06	3343	tags=45%, list=18%, signal=37%	245703/100002917/64614/100329706/570453/561460/494489/558924/555506/260440/64615/64611/100136865/797269/64609/556979/100136868/100002010/568265/561160/64616/336147/100136850/64613/393561/570148/64612/100006090/557317/64610/559080/564344/556499/334466/562640/394110/566555/559093/393940/569858
BP	GO:0098739	import across plasma membrane	101	0.5539	2.1462	8.95177e-08	4.33862e-06	3.13469e-06	1836	tags=28%, list=10%, signal=25%	562763/245703/568258/100000006/562796/64614/565439/387298/64615/64611/795702/567667/64609/793301/386933/64616/562834/564522/64613/494450/567702/399488/492363/555941/64612/557850/64610/569528
MF	GO:0044877	protein-containing complex binding	487	0.372411	1.7058	8.74771e-08	4.33862e-06	3.13469e-06	3320	tags=26%, list=18%, signal=22%	557935/799300/58142/100008070/566928/100149148/101885652/560945/334274/100535904/100005469/101882585/553051/30616/724004/246275/559222/556842/335269/321155/286830/561688/553243/565345/553383/321552/556605/568123/100002040/567576/503893/558800/560910/386711/321243/386722/568060/100007681/557476/100124599/555454/565437/58037/564412/333938/559746/100001337/337767/565533/566880/767810/100331333/49763…
BP	GO:0098659	inorganic cation import across plasma membrane	84	0.57758	2.18564	1.21718e-07	5.53057e-06	3.99588e-06	1836	tags=29%, list=10%, signal=26%	562763/245703/568258/100000006/562796/64614/565439/387298/64615/64611/795702/567667/64609/386933/64616/562834/564522/64613/567702/555941/64612/557850/64610/569528
BP	GO:0099587	inorganic ion import across plasma membrane	84	0.57758	2.18564	1.21718e-07	5.53057e-06	3.99588e-06	1836	tags=29%, list=10%, signal=26%	562763/245703/568258/100000006/562796/64614/565439/387298/64615/64611/795702/567667/64609/386933/64616/562834/564522/64613/567702/555941/64612/557850/64610/569528
BP	GO:0098742	cell-cell adhesion via plasma-membrane adhesion molecules	141	0.502736	2.03205	1.43949e-07	6.34248e-06	4.58249e-06	4217	tags=49%, list=23%, signal=38%	140820/553300/368436/556807/562531/100006496/560426/449008/100125749/567508/406172/568845/568198/569437/553986/553940/497127/568468/114424/493601/567704/573301/553999/100149950/799867/101882839/386937/100333121/368476/560816/30512/503521/30770/493594/140422/566673/565591/561336/572532/100334632/777737/556520/723994/569256/140819/554005/553987/555504/555688/793954/360138/378452/503702/566572/55406…
BP	GO:0098657	import into cell	113	0.533332	2.0872	1.50725e-07	6.44572e-06	4.65708e-06	1836	tags=26%, list=10%, signal=23%	562763/245703/568258/100000006/562796/64614/565439/387298/64615/64611/795702/101882535/567667/64609/793301/386933/64616/562834/564522/64613/494450/567702/399488/492363/555941/64612/557850/64610/569528
BP	GO:0055001	muscle cell development	204	0.456727	1.92431	1.90391e-07	7.9094e-06	5.7146e-06	4450	tags=40%, list=24%, signal=31%	556258/317731/561350/566928/100001684/570245/30616/724004/246275/321552/798565/565849/386711/266640/100124599/100321011/100034405/559106/567365/58037/447832/100149390/553655/566880/393444/558970/323320/494453/573301/564742/561635/795319/100334824/559005/30591/404273/30381/30154/564571/30148/768300/777614/327197/692352/407989/415107/570288/321421/321064/562199/100334824/100006612/30299/30269/39315…
CC	GO:0099081	supramolecular polymer	448	0.371344	1.6874	2.17779e-07	8.55812e-06	6.18331e-06	3759	tags=29%, list=21%, signal=24%	553438/556258/571950/799300/561350/58142/100008070/566928/100149148/101885652/560945/334274/100535326/570245/553051/562190/30616/724004/246275/564165/767754/445477/724000/321113/567323/321552/260440/100002040/798565/558219/558800/561094/386711/266640/568060/449979/100124599/569992/100321011/555454/565437/58037/797680/449936/100149390/100151220/431777/559276/565533/566880/562035/335340/793912/5660…
CC	GO:0099512	supramolecular fiber	448	0.371344	1.6874	2.17779e-07	8.55812e-06	6.18331e-06	3759	tags=29%, list=21%, signal=24%	553438/556258/571950/799300/561350/58142/100008070/566928/100149148/101885652/560945/334274/100535326/570245/553051/562190/30616/724004/246275/564165/767754/445477/724000/321113/567323/321552/260440/100002040/798565/558219/558800/561094/386711/266640/568060/449979/100124599/569992/100321011/555454/565437/58037/797680/449936/100149390/100151220/431777/559276/565533/566880/562035/335340/793912/5660…
MF	GO:0022804	active transmembrane transporter activity	333	0.400846	1.77379	3.33791e-07	1.27719e-05	9.22779e-06	4214	tags=31%, list=23%, signal=24%	562763/245703/568258/100002917/569007/564815/100000006/64614/100329706/566075/570453/561460/393654/494489/565439/568872/798635/100150665/553256/558924/555506/260440/64615/100150270/64611/100136865/100329340/567667/797269/64609/793301/556979/568985/561618/100136868/100002010/100332610/568265/792084/492334/561160/798983/64616/562834/336147/557642/100136850/64613/393561/494450/570148/140532/64612/10…
MF	GO:0050839	cell adhesion molecule binding	142	0.501448	2.02912	3.74336e-07	1.3956e-05	1.00833e-05	2674	tags=35%, list=15%, signal=30%	557935/100005469/101882585/553051/553300/556842/335269/286830/405804/556605/503893/321243/568060/556537/567508/568845/569437/337767/100331333/114424/321449/494453/334613/30726/567500/553087/573301/386787/541320/571887/767689/541475/386937/30741/30770/100149130/553434/565446/100330886/692352/692064/30234/100141346/564266/321421/100170816/556734/378452/100005593
BP	GO:0042692	muscle cell differentiation	255	0.420533	1.82338	4.44476e-07	1.61567e-05	1.16733e-05	3954	tags=34%, list=22%, signal=27%	556258/317731/561350/566928/100001684/570245/30616/724004/246275/321552/798565/565849/386711/266640/100124599/100321011/100034405/559106/567365/58037/447832/100149390/553655/566880/561895/393444/558970/323320/494453/573301/564742/561635/795319/100334824/559638/793956/559005/30591/323473/404273/30381/30154/768121/564571/30148/768300/777614/327197/692352/352930/407989/571486/572187/415107/570288/39…
BP	GO:0061061	muscle structure development	368	0.387639	1.72475	5.15517e-07	1.8282e-05	1.32089e-05	4990	tags=39%, list=27%, signal=29%	556258/317731/561350/566928/100001684/570245/553051/30616/724004/246275/564165/286830/321552/798565/286832/565849/503893/386711/266640/100124599/100321011/100034405/559106/567365/58037/64609/100535460/447832/100149390/553655/337767/566880/561895/556489/550364/393444/559941/558970/323320/494453/566796/573301/564742/561635/795319/100334824/559638/793956/559005/564005/558921/30591/30512/323473/40427…
MF	GO:0051015	actin filament binding	197	0.451179	1.89443	5.49063e-07	1.9008e-05	1.37334e-05	3222	tags=31%, list=18%, signal=26%	799300/58142/100008070/566928/100149148/560945/334274/100535904/30616/724004/246275/556842/321155/553243/565345/553383/321552/100002040/567576/386711/100007681/100124599/555454/58037/564412/333938/559746/100001337/565533/566880/497637/323320/494453/567500/559035/564742/353363/559005/569585/30741/30112/768300/553349/561431/559363/393743/321099/100006087/565267/100334859/562199/100006612/563752/798…
BP	GO:0060560	developmental growth involved in morphogenesis	186	0.447198	1.86973	1.01516e-06	3.43267e-05	2.48013e-05	4582	tags=43%, list=25%, signal=33%	570222/100005469/556123/793551/567422/80354/100329702/100000009/567365/80353/30767/560234/561895/30037/394174/791524/30634/30726/369190/557991/386787/565669/544658/561012/335453/30512/30770/561737/561336/566674/436748/100003889/572261/431757/405899/777737/100318355/544659/30234/170846/567064/333979/572194/562199/100006612/404045/30123/564934/550377/798260/445393/368439/353246/556360/553130/569360…
MF	GO:0030695	GTPase regulator activity	364	0.379776	1.6896	1.16698e-06	3.77063e-05	2.72431e-05	5665	tags=43%, list=31%, signal=30%	100151149/100151245/555849/566115/796404/101883923/100270734/799094/100333556/100535556/568288/335032/100004299/553265/558237/386887/557377/100317326/568817/678652/559941/558211/571031/101884459/100536057/557667/553000/570984/100151026/565669/570999/101885883/558635/558551/100318899/445085/393772/326099/793952/100334572/100124613/378456/664764/322991/100000949/570669/436693/100151488/557288/56252…
MF	GO:0060589	nucleoside-triphosphatase regulator activity	364	0.379776	1.6896	1.16698e-06	3.77063e-05	2.72431e-05	5665	tags=43%, list=31%, signal=30%	100151149/100151245/555849/566115/796404/101883923/100270734/799094/100333556/100535556/568288/335032/100004299/553265/558237/386887/557377/100317326/568817/678652/559941/558211/571031/101884459/100536057/557667/553000/570984/100151026/565669/570999/101885883/558635/558551/100318899/445085/393772/326099/793952/100334572/100124613/378456/664764/322991/100000949/570669/436693/100151488/557288/56252…
BP	GO:0007156	homophilic cell adhesion via plasma membrane adhesion molecules	114	0.509267	1.99739	1.30336e-06	4.11977e-05	2.97656e-05	4217	tags=51%, list=23%, signal=39%	553300/368436/556807/100006496/560426/449008/100125749/406172/568198/569437/553986/553940/497127/568468/114424/493601/567704/573301/553999/100149950/101882839/386937/100333121/368476/560816/30512/503521/30770/493594/566673/565591/561336/572532/100334632/777737/556520/723994/569256/554005/553987/555504/555688/793954/360138/378452/503702/554060/100537710/567714/100216326/553690/568370/569872/767768…
MF	GO:0016887	ATP hydrolysis activity	76	0.567318	2.0987	1.45321e-06	4.49568e-05	3.24816e-05	3409	tags=50%, list=19%, signal=41%	558219/449979/569795/568230/558344/553422/792998/368483/566086/30671/369190/563456/560210/100332309/100535101/544651/560622/563679/327197/555926/559080/100317281/553436/561788/554200/569471/550267/100136875/378848/562935/563236/565563/563459/570753/393632/373085/573988/30627
BP	GO:0030198	extracellular matrix organization	155	0.464771	1.89649	1.74382e-06	5.17453e-05	3.73864e-05	4365	tags=42%, list=24%, signal=32%	406397/387293/559150/678531/100124531/286830/561688/565508/571584/101884120/556605/100007462/557795/562496/564099/568288/333938/337767/503730/561679/555804/325675/336471/562072/563428/558224/386787/569571/64612/100334431/561437/30240/555202/565032/567853/558137/321298/337158/30449/321421/100170816/562517/100170785/100535782/565145/565402/378983/566555/564123/564821/245949/553503/553337/118437/100…
BP	GO:0043062	extracellular structure organization	155	0.464771	1.89649	1.74382e-06	5.17453e-05	3.73864e-05	4365	tags=42%, list=24%, signal=32%	406397/387293/559150/678531/100124531/286830/561688/565508/571584/101884120/556605/100007462/557795/562496/564099/568288/333938/337767/503730/561679/555804/325675/336471/562072/563428/558224/386787/569571/64612/100334431/561437/30240/555202/565032/567853/558137/321298/337158/30449/321421/100170816/562517/100170785/100535782/565145/565402/378983/566555/564123/564821/245949/553503/553337/118437/100…
BP	GO:0055002	striated muscle cell development	100	0.53017	2.05536	2.25846e-06	6.56761e-05	4.74515e-05	3899	tags=42%, list=21%, signal=33%	556258/317731/566928/100001684/30616/724004/321552/565849/386711/266640/100124599/100321011/100034405/447832/100149390/566880/494453/564742/561635/559005/30591/404273/30154/564571/30148/768300/777614/327197/415107/570288/321064/30299/30269/393152/393275/114549/322258/245949/118437/641575/552980/30575
CC	GO:0016459	myosin complex	60	0.593345	2.1082	2.32381e-06	6.62512e-05	4.7867e-05	2698	tags=42%, list=15%, signal=36%	799300/58142/100008070/100149148/560945/334274/30616/246275/565345/321552/100002040/386711/100124599/555454/333938/100001337/566880/559005/566674/768300/561431/565267/562199/100006612/563752
BP	GO:0030239	myofibril assembly	91	0.535127	2.04926	2.70081e-06	7.53176e-05	5.44176e-05	3305	tags=37%, list=18%, signal=31%	556258/317731/566928/100001684/30616/724004/321552/565849/386711/266640/100124599/100321011/100034405/447832/100149390/566880/494453/564742/561635/559005/30591/404273/564571/30148/768300/777614/327197/415107/570288/321064/393152/393275/114549/322258
MF	GO:0004386	helicase activity	117	0.501876	1.97969	2.74542e-06	7.53176e-05	5.44176e-05	6857	tags=68%, list=37%, signal=43%	553222/406783/566079/323299/569795/568230/558344/553422/100332599/337598/30263/556484/799690/553505/334283/606595/794038/572355/569072/503932/560622/568043/445399/30116/405856/566553/559653/569471/353295/393283/566409/555250/100136871/553328/563236/321948/563448/321127/570753/572540/555610/406795/100005291/553715/568214/336645/325550/286747/100006246/566947/378844/569495/325248/558937/322206/3866…
MF	GO:0005201	extracellular matrix structural constituent	61	0.587985	2.09226	2.80236e-06	7.54563e-05	5.45177e-05	4056	tags=51%, list=22%, signal=40%	567640/101882184/571584/557795/562496/564099/558677/503730/561679/555804/325675/566796/558461/336471/571786/100334431/555202/558137/337158/561355/100170785/100535782/565402/564123/564821/100144408/569971/403023/407714/553355/567110
BP	GO:0048589	developmental growth	368	0.374001	1.66407	3.0694e-06	7.96948e-05	5.75801e-05	3822	tags=31%, list=21%, signal=25%	406397/570222/58059/100005469/569395/556123/286830/793551/559593/567422/322921/794108/80354/799267/100329702/100000009/100334610/567365/568230/80353/558344/30767/560234/561895/30037/394174/799538/791524/558865/30634/30726/369190/557991/386787/353363/558815/565669/544658/561012/335453/30705/30466/30512/406471/30770/561737/322012/561336/566674/245702/337230/569041/436748/100003889/572261/448949/140…
BP	GO:0007186	G protein-coupled receptor signaling pathway	470	-0.302297	-1.54704	3.05882e-06	7.96948e-05	5.75801e-05	1827	tags=29%, list=10%, signal=27%	795469/393608/100150048/570573/567355/796561/378719/560807/393699/792884/798737/795788/373865/360139/563953/493613/556502/503566/100537916/321442/558938/567131/555274/553403/568254/561935/557053/492811/641416/100000764/447916/100005416/100137124/368256/569893/100498669/100141480/335656/569628/568614/282554/65088/563762/569876/100216485/100149042/436966/326825/100001530/568406/368228/795372/266754…
BP	GO:0031589	cell-substrate adhesion	105	0.517005	2.01573	3.48805e-06	8.89759e-05	6.42858e-05	2850	tags=36%, list=16%, signal=31%	100007015/557935/100005469/101882585/553051/562190/335269/286830/561688/556605/322921/286832/503893/565863/100330672/337767/566880/100331333/559941/334613/563523/558224/386787/541320/559005/541475/571762/100037387/562690/30234/100141346/415107/564266/561355/556734/335616/548602/558958
MF	GO:0016874	ligase activity	156	0.462493	1.88466	5.17053e-06	0.00012962	9.36513e-05	6466	tags=56%, list=35%, signal=36%	555623/100006339/445175/724000/559403/792787/334393/556995/562037/338183/406376/555308/569778/792398/405861/100151186/368284/406335/114427/558702/337230/799958/394138/407989/393675/449661/393984/565243/777632/394110/100151141/567370/553404/493608/445245/368235/431741/337070/447815/553755/324940/335159/140519/326857/450084/563276/553512/556236/322089/336473/559656/567024/554135/447847/553283/55670…
MF	GO:0015081	sodium ion transmembrane transporter activity	116	0.486345	1.91315	7.54974e-06	0.000182955	0.000132187	3852	tags=41%, list=21%, signal=32%	562763/245703/568258/564815/64614/393654/565439/64615/64611/100329340/64609/559447/560875/568985/561618/793996/393101/492334/64616/562834/557642/58152/64613/494450/407667/64612/64610/406519/405862/777614/335836/407669/557494/795688/407668/562904/569480/556156/751686/100170783/560802/557285/100005589/436939/567026/565315/556491
MF	GO:0046873	metal ion transmembrane transporter activity	353	0.37043	1.64993	7.50282e-06	0.000182955	0.000132187	2610	tags=25%, list=14%, signal=22%	562763/245703/568258/100005176/564815/561350/100000006/562796/64614/570245/100149388/393654/494489/565439/393606/567442/260440/559036/64615/798565/795490/64611/795702/100329340/564698/567667/101154640/570841/100001681/64609/799412/563670/559447/100148645/562853/560875/568985/561618/405763/561003/386933/793996/568265/393101/492334/561160/353363/64616/571208/563802/568463/567611/562834/557642/55972…
MF	GO:0015399	primary active transmembrane transporter activity	135	0.466582	1.87385	8.30566e-06	0.000197974	0.000143038	3457	tags=32%, list=19%, signal=26%	245703/100002917/64614/100329706/570453/561460/494489/558924/555506/260440/64615/64611/100136865/797269/64609/556979/100136868/100002010/568265/561160/64616/336147/100136850/64613/393561/570148/140532/64612/100006090/557317/64610/559080/564344/140536/556499/334466/562640/394110/566555/559093/393940/569858/140539
BP	GO:0045229	external encapsulating structure organization	156	0.457499	1.86431	8.93961e-06	0.000209648	0.000151473	4365	tags=42%, list=24%, signal=32%	406397/387293/559150/678531/100124531/286830/561688/565508/571584/101884120/556605/100007462/557795/562496/564099/568288/333938/337767/503730/561679/555804/325675/336471/562072/563428/558224/386787/569571/64612/100334431/561437/30240/555202/565032/567853/558137/321298/337158/30449/321421/100170816/562517/100170785/100535782/565145/565402/378983/566555/564123/564821/245949/553503/553337/118437/100…
BP	GO:0098662	inorganic cation transmembrane transport	429	0.352812	1.59518	9.74063e-06	0.000224808	0.000162425	3819	tags=31%, list=21%, signal=25%	562763/100038797/245703/568258/569007/561350/100000006/562796/64614/570245/100149388/494489/792274/565439/797905/393606/387298/567442/798635/100150665/553256/260440/559036/64615/798565/795490/64611/795702/568288/564698/567667/101154640/570841/100001681/64609/799412/563670/559447/100148645/562853/560875/568985/405763/561003/386933/793996/568265/393101/64616/571208/563802/568463/567611/562834/33614…
BP	GO:0140694	non-membrane-bounded organelle assembly	230	0.402316	1.72012	1.04811e-05	0.000238117	0.000172041	3305	tags=27%, list=18%, signal=22%	556258/317731/566928/100001684/30616/724004/321552/565849/327387/100151439/386711/266640/100124599/100321011/100034405/447832/100149390/566880/449820/555704/565873/494453/562197/564742/561635/386932/559005/30591/404273/562077/797081/564571/101883254/567533/30148/503747/768300/777614/565521/327197/448949/553606/266990/569837/553389/415107/570288/334278/321064/570949/568957/386975/393152/677743/559…
MF	GO:0022853	active monoatomic ion transmembrane transporter activity	163	0.439535	1.80924	1.1448e-05	0.000256083	0.000185022	5103	tags=40%, list=28%, signal=29%	562763/245703/568258/564815/100000006/64614/393654/494489/565439/260440/64615/64611/100329340/567667/64609/568985/561618/568265/492334/64616/562834/557642/64613/494450/64612/64610/406519/405862/335836/557494/556499/562904/334466/562640/394110/569480/556156/751686/100170783/560802/393940/140539/572215/100005589/436939/286779/565315/556491/557430/336118/402880/563476/553489/387592/554135/359839/692…
BP	GO:0051146	striated muscle cell differentiation	206	0.419467	1.77371	1.1819e-05	0.000260375	0.000188123	3363	tags=31%, list=18%, signal=26%	556258/317731/561350/566928/100001684/570245/30616/724004/246275/321552/798565/565849/386711/266640/100124599/100321011/100034405/559106/447832/100149390/553655/566880/393444/494453/573301/564742/561635/795319/100334824/559005/30591/323473/404273/30381/30154/564571/30148/768300/777614/327197/692352/407989/571486/572187/415107/570288/393849/321064/562199/100334824/100006612/30299/30269/30694/39315…
BP	GO:0022603	regulation of anatomical structure morphogenesis	304	0.386479	1.69795	1.27313e-05	0.000276289	0.000199621	4388	tags=35%, list=24%, signal=27%	799771/570222/100005469/553051/100333556/556123/561433/567422/80354/100535241/565863/561094/100329702/100004299/798858/100000009/558237/325938/555454/80353/325042/30767/560234/561895/30037/334393/795761/394174/100136840/563527/30194/30634/334613/30726/777641/142986/100148072/565669/544658/561012/568805/561737/140633/100332039/64274/553434/100000544/561901/561431/798229/541522/572261/562521/405899…
MF	GO:0022890	inorganic cation transmembrane transporter activity	459	0.342922	1.56056	1.46091e-05	0.000312376	0.000225694	4642	tags=35%, list=25%, signal=27%	562763/100038797/245703/568258/100005176/564815/561350/100000006/562796/64614/570245/100534759/100149388/393654/494489/792274/565439/393606/567442/100333101/260440/559036/64615/798565/795490/64611/795702/100329340/564698/567667/101154640/570841/100001681/64609/799412/563670/559447/100148645/562853/560875/568985/561618/405763/561003/386933/793996/568265/393101/492334/561160/353363/64616/571208/563…
BP	GO:0098655	monoatomic cation transmembrane transport	438	0.350722	1.58799	1.49193e-05	0.000314387	0.000227147	3819	tags=31%, list=21%, signal=25%	562763/245703/568258/569007/561350/100000006/562796/64614/570245/100149388/494489/565439/797905/393606/387298/567442/798635/100150665/553256/260440/559036/568123/64615/798565/795490/64611/795702/568288/564698/567667/101154640/570841/100001681/64609/799412/563670/559447/100148645/562853/560875/568985/405763/387299/561003/386933/793996/568265/393101/64616/571208/563802/568463/568211/567611/562834/3…
MF	GO:0004930	G protein-coupled receptor activity	286	-0.33687	-1.63232	1.52931e-05	0.000317659	0.000229511	1778	tags=22%, list=10%, signal=20%	100001530/568406/795372/266754/30442/799527/793963/100137117/101886313/100151502/266751/792970/563080/565838/100004589/30356/101885360/569655/100005344/570410/571591/561773/100147853/557933/100007585/793315/368199/641390/794575/406676/100150812/562845/557394/555939/100007598/562695/558248/796632/568126/562469/101883306/559089/100148706/794698/101885196/795311/558878/792410/565256/791954/559942/10…
BP	GO:1990138	neuron projection extension	117	0.480655	1.89599	1.56863e-05	0.000318069	0.000229808	4788	tags=50%, list=26%, signal=37%	570222/556123/793551/567422/80354/100329702/100000009/80353/561895/30037/791524/30634/30726/369190/557991/544658/561012/335453/30512/30770/561336/566674/436748/572261/431757/405899/100318355/544659/30234/170846/567064/562199/100006612/30123/550377/798260/368439/353246/556360/553130/569360/573988/334526/100004611/553412/30266/30147/30157/555290/30192/64271/30250/394058/325052/114447/553631/30725/3…
BP	GO:0048588	developmental cell growth	133	0.462738	1.85055	1.57503e-05	0.000318069	0.000229808	4582	tags=47%, list=25%, signal=36%	570222/556123/793551/567422/80354/100329702/100000009/80353/561895/30037/394174/791524/30634/30726/369190/557991/544658/561012/335453/30512/30770/561737/561336/566674/436748/572261/431757/405899/777737/100318355/544659/30234/170846/567064/562199/100006612/30123/550377/798260/368439/353246/556360/553130/323597/569360/573988/334526/100004611/553412/30270/30266/403050/30147/30157/555290/30192/64271/…
BP	GO:0007160	cell-matrix adhesion	72	0.544171	1.99403	1.65169e-05	0.000324652	0.000234564	2729	tags=38%, list=15%, signal=32%	100007015/557935/100005469/101882585/553051/562190/335269/322921/503893/100330672/566880/100331333/559941/334613/563523/386787/541320/559005/541475/571762/562690/30234/100141346/564266/561355/556734/548602
BP	GO:0048675	axon extension	108	0.495269	1.94067	1.6557e-05	0.000324652	0.000234564	4788	tags=53%, list=26%, signal=39%	570222/556123/793551/567422/80354/100329702/100000009/80353/561895/30037/791524/30634/30726/369190/557991/544658/561012/335453/30512/30770/561336/566674/436748/572261/405899/100318355/544659/170846/567064/562199/100006612/30123/550377/798260/368439/353246/556360/553130/569360/573988/334526/100004611/553412/30266/30147/30157/555290/30192/64271/30250/394058/325052/114447/553631/30725/393183/558326
MF	GO:0005085	guanyl-nucleotide exchange factor activity	168	0.433984	1.79019	1.67462e-05	0.000324652	0.000234564	5704	tags=49%, list=31%, signal=34%	566115/796404/568288/335032/386887/568817/678652/559941/558211/571031/100536057/557667/570984/100151026/558635/558551/100318899/445085/393772/326099/793952/100334572/378456/100000949/436693/100151488/557288/557201/503773/567621/323827/563613/572187/100148439/570610/566412/334278/368847/100334442/492474/368439/566350/100148904/556413/793364/100329953/100148988/368266/571688/654774/100317614/100150…
CC	GO:0099568	cytoplasmic region	68	0.544734	1.97819	1.74652e-05	0.000334136	0.000241416	3428	tags=44%, list=19%, signal=36%	557988/570923/100535326/368824/100148002/553797/724000/558005/101882236/568486/386722/393572/562035/335340/558865/553213/570275/402910/562077/437026/100034551/393452/431757/559167/100148193/450041/563393/555705/404604/565515
MF	GO:0008094	ATP-dependent activity, acting on DNA	77	0.529577	1.96834	1.92586e-05	0.000359	0.00025938	3979	tags=45%, list=22%, signal=36%	560477/100037336/560591/323299/569795/568230/555382/569877/558344/553422/100332599/337598/556484/794038/572355/569072/560622/568043/323733/282615/405856/566553/569471/353295/393283/566409/553328/563236/570753/572540/555610/100005291/324479/568214/404608
BP	GO:0040007	growth	411	0.351233	1.58564	1.91437e-05	0.000359	0.00025938	3822	tags=30%, list=21%, signal=24%	406397/100334928/570222/58059/406596/100005469/569395/556123/286830/793551/559593/567422/322921/794108/100331504/80354/799267/100329702/286833/100000009/100334610/567365/568230/80353/558344/30767/335409/560234/561895/30037/394174/799538/791524/558865/30634/30726/369190/557991/386787/353363/558815/565669/544658/561012/335453/30705/30466/30512/406471/30770/561737/322012/561336/566674/245702/692284/…
MF	GO:0008324	monoatomic cation transmembrane transporter activity	483	0.33826	1.54726	2.10311e-05	0.000387079	0.000279668	3181	tags=25%, list=17%, signal=21%	562763/245703/568258/100005176/564815/394199/561350/100000006/562796/64614/570245/100534759/100149388/393654/494489/565439/393606/387298/567442/260440/559036/568123/64615/798565/795490/64611/795702/100329340/564698/567667/101154640/570841/556507/100001681/64609/799412/563670/559447/100148645/562853/560875/568985/561618/405763/387299/548345/561003/386933/793996/568265/393101/492334/561160/10053753…
BP	GO:0050770	regulation of axonogenesis	89	0.500051	1.90738	2.66319e-05	0.000484034	0.000349719	4388	tags=46%, list=24%, signal=35%	570222/556123/561433/567422/80354/100329702/100004299/100000009/325938/80353/561895/30037/795761/394174/30634/30726/544658/561012/561737/541522/572261/405899/777737/544659/100333657/567621/567064/550240/100334442/550377/798260/553130/334526/100004611/30270/30266/403050/564565/64271/30313/30250
MF	GO:0003777	microtubule motor activity	61	0.555938	1.97823	2.70864e-05	0.000486218	0.000351296	4065	tags=51%, list=22%, signal=40%	553438/100535326/767754/553797/558219/449979/569992/569545/335340/566086/556023/369190/544651/561525/393796/100317281/553436/561788/550267/100136875/100148193/565563/563459/555705/573988/30627/195818/100333605/561612/566766/325449
BP	GO:0007517	muscle organ development	193	0.412346	1.72994	2.74306e-05	0.000486391	0.000351422	4882	tags=41%, list=27%, signal=30%	556258/317731/561350/100001684/570245/553051/246275/564165/286830/321552/798565/286832/503893/266640/100321011/559106/64609/100535460/100149390/553655/337767/566880/556489/550364/393444/559941/494453/566796/795319/559005/564005/30591/30512/30154/563843/564571/30148/565429/692352/407989/415104/415107/321064/562199/100006612/30573/30269/404232/100000687/563459/407658/563800/393275/567771/556083/570…
BP	GO:0001501	skeletal system development	354	0.355897	1.58538	3.03084e-05	0.000530945	0.000383612	4683	tags=35%, list=26%, signal=27%	406397/562116/405788/100333936/570900/100005469/246275/751644/565508/565254/567422/562465/794108/58032/562496/557764/777750/553422/323465/30767/503730/561679/30208/550364/334561/568518/30194/553330/560837/100000709/325675/494453/564770/336471/562072/563428/386787/353363/559273/30430/403060/30705/323473/567905/100332039/569081/64274/337298/561437/565429/446115/777716/140423/337158/572452/566534/10…
BP	GO:0098660	inorganic ion transmembrane transport	471	0.338925	1.54734	3.37364e-05	0.00058396	0.000421916	3819	tags=29%, list=21%, signal=24%	562763/100038797/245703/568258/569007/561350/100000006/562796/64614/570245/100149388/494489/792274/565439/797905/393606/387298/567442/553392/798635/100150665/553256/260440/559036/64615/798565/795490/64611/795702/568288/564698/567667/101154640/570841/100001681/64609/799412/563670/559447/100148645/562853/560875/568985/405763/100332610/561003/386933/793996/568265/393101/64616/571208/563802/568463/56…
BP	GO:0099111	microtubule-based transport	99	0.492231	1.89991	3.69846e-05	0.000632654	0.000457098	4314	tags=45%, list=24%, signal=35%	767737/555601/606664/793551/565649/402988/321070/393572/566086/100330581/369190/553213/386932/321709/432388/563066/327216/437026/568207/561525/393452/431757/777737/100318355/569823/556758/550267/561933/541511/100148193/565563/563459/777640/30627/565515/30187/553690/563359/323260/561612/414929/100537719/445408/432389/557752
BP	GO:0001578	microtubule bundle formation	52	0.579531	2.02845	4.60154e-05	0.000777982	0.000562098	2627	tags=52%, list=14%, signal=45%	557988/555601/606664/100535326/368824/566154/553797/724000/558005/101882236/386722/553375/402988/402875/335340/553087/432388/556760/402910/566474/437026/100034551/393368/431757/794225/555846/564953
BP	GO:0051960	regulation of nervous system development	165	0.428094	1.76546	4.75156e-05	0.000785087	0.000567231	4388	tags=41%, list=24%, signal=31%	406397/570222/559147/100332730/556123/561433/567422/80354/100329702/100125749/369191/100000009/325938/80353/30767/561895/30037/795761/791524/30634/30726/324254/58066/544658/561012/335453/335134/30466/30154/572261/352930/405899/777737/564874/692064/544659/798465/100333657/567621/567064/100332110/550240/100334442/550377/798260/324413/553130/140613/30493/334526/100004611/30718/563771/30270/30266/100…
CC	GO:0005929	cilium	260	0.380221	1.64891	4.72459e-05	0.000785087	0.000567231	3001	tags=30%, list=16%, signal=25%	557988/792834/555601/100535326/100006339/569257/368824/553797/724000/558005/101882236/436789/100151439/386722/553375/569992/393572/564412/402875/560234/553704/768146/562035/335340/559407/360151/558865/100149562/556023/572368/550471/553213/386932/321709/777619/568211/432388/751706/544651/556760/564717/402910/566474/327216/555782/437026/30154/100034551/393452/557850/558702/566663/799022/100007472/1…
BP	GO:0008361	regulation of cell size	101	0.478979	1.8559	5.77383e-05	0.000922545	0.000666546	4582	tags=46%, list=25%, signal=34%	562763/100000006/556123/565439/567422/80354/100329702/100004299/567667/100000009/80353/30767/561895/30037/394174/30634/30726/562834/544658/561737/436748/572261/405899/777737/544659/567064/30123/550377/798260/553130/569360/573988/334526/100004611/553412/572215/30270/30266/403050/564565/30192/64271/30250/795752/114447/30725
BP	GO:0060537	muscle tissue development	223	0.401683	1.71005	5.75181e-05	0.000922545	0.000666546	3127	tags=28%, list=17%, signal=23%	556258/317731/561350/566928/100001684/570245/553051/30616/724004/246275/569395/321552/798565/286832/503893/386711/541384/266640/100334610/100321011/559106/64609/100535460/100149390/553655/566880/556489/393444/494453/573301/564742/561635/795319/100334824/559005/30705/30512/30381/768121/563843/30148/565429/327197/692352/407989/571486/100331745/415104/415107/353295/321064/562199/100334824/100006612/…
BP	GO:0043087	regulation of GTPase activity	190	0.401498	1.68169	5.76131e-05	0.000922545	0.000666546	4238	tags=35%, list=23%, signal=27%	100151149/570222/555849/100170820/100001171/799094/103908643/100537977/561433/567422/100535556/335032/558237/325938/557377/568817/795761/797669/553000/570999/561012/558635/558551/100318899/568326/445085/793952/378456/664764/100000949/570669/436693/100151488/326708/562521/567524/100333657/567621/565109/393848/497350/415107/562273/100170821/562199/100006612/100334442/436814/556338/562468/560581/563…
BP	GO:0060538	skeletal muscle organ development	145	0.436268	1.76834	6.29082e-05	0.000994223	0.000718334	4651	tags=41%, list=25%, signal=31%	556258/317731/561350/100001684/570245/246275/564165/321552/798565/286832/503893/266640/100321011/559106/64609/100535460/100149390/553655/337767/566880/393444/494453/566796/795319/559005/30512/563843/30148/565429/692352/407989/415104/415107/321064/562199/100006612/30269/100000687/563459/407658/563800/393275/556083/492356/569507/794339/641575/445111/100150137/550445/572199/100005261/654446/337176/5…
BP	GO:0006906	vesicle fusion	81	-0.451455	-1.85199	6.39532e-05	0.000999871	0.000722415	4896	tags=48%, list=27%, signal=35%	336281/562857/553657/565026/569124/373105/353358/494158/436605/337424/101883291/415135/445024/415163/100002086/101882035/445167/323735/550268/431725/436805/394011/449923/100536636/325484/561429/393836/323105/100093706/550577/492808/447892/562669/449549/327007/100334336/100005065/494576/571897
BP	GO:0010927	cellular component assembly involved in morphogenesis	100	0.488234	1.89278	6.51681e-05	0.00100803	0.000728306	3305	tags=35%, list=18%, signal=29%	556258/317731/566928/100001684/30616/724004/321552/565849/386711/266640/100124599/100321011/100034405/447832/100149390/566880/494453/566220/564742/561635/559005/30591/404273/564571/30148/768300/777614/327197/415107/570288/321064/393152/393275/114549/322258
BP	GO:0010975	regulation of neuron projection development	156	0.433316	1.76577	7.96435e-05	0.00121897	0.000880712	4088	tags=37%, list=22%, signal=29%	562079/570222/100333556/556123/567323/100149543/561433/567422/100331504/80354/565863/100329702/100004299/100006778/562247/100000009/325938/80353/335409/561895/30037/795761/394174/30634/562946/30726/544658/557882/561012/561737/541522/572261/558137/562521/405899/777737/544659/100333657/567621/567064/550240/100334442/550377/798260/559634/368439/353246/553130/334526/100004611/30270/30266/403050/61924…
BP	GO:0007519	skeletal muscle tissue development	132	0.444858	1.78181	8.2605e-05	0.00124714	0.000901069	4651	tags=40%, list=25%, signal=30%	556258/317731/561350/100001684/570245/246275/321552/798565/286832/503893/266640/100321011/559106/64609/100535460/100149390/553655/566880/393444/494453/795319/559005/30512/563843/30148/565429/692352/407989/415104/415107/321064/562199/100006612/30269/100000687/563459/407658/563800/393275/556083/492356/794339/641575/445111/100150137/550445/100005261/654446/550358/325052/30725/336165/100036767
BP	GO:0031344	regulation of cell projection organization	213	0.398668	1.68926	8.40577e-05	0.00124714	0.000901069	4088	tags=34%, list=22%, signal=27%	562079/570222/100537196/100333556/556123/286830/567323/100149543/561433/567422/100331504/80354/565863/100329702/100004299/100006778/562247/100000009/325938/80353/335409/561895/30037/795761/394174/553062/550364/30634/562946/30726/449859/544658/557882/561012/561737/393368/541522/572261/792921/558137/562521/405899/777737/556641/544659/100333657/567621/393180/567064/550240/100334442/550377/798260/559…
MF	GO:1901702	salt transmembrane transporter activity	471	0.33123	1.51221	8.39177e-05	0.00124714	0.000901069	4429	tags=33%, list=24%, signal=26%	562763/245703/568258/100005176/564815/497323/561350/100000006/562796/64614/570245/100149388/393654/494489/565439/393606/567442/553392/260440/559036/64615/798565/100150270/795490/64611/795702/100329340/564698/567667/101154640/570841/100001681/64609/799412/563670/559447/100148645/562853/560875/568985/561618/405763/100332610/561003/386933/793996/568265/393101/492334/795133/561160/353363/64616/571208…
MF	GO:0099094	ligand-gated monoatomic cation channel activity	85	0.496013	1.87447	9.03023e-05	0.00132626	0.000958232	2985	tags=35%, list=16%, signal=30%	394199/561350/570245/100149388/387298/568123/798565/795702/556507/799412/405763/387299/386933/561160/100537531/563802/568463/568211/567611/564522/404273/407667/678575/777614/407669/794666/407668/100536659/100005295/259258
BP	GO:0097435	supramolecular fiber organization	472	0.328291	1.49815	9.21929e-05	0.00134048	0.000968511	3363	tags=25%, list=18%, signal=21%	406397/556258/317731/566928/101885652/100535904/100001684/503946/30616/724004/100124531/565508/553243/565345/553383/570321/321552/100007462/565849/562496/561094/386711/266640/568060/100007681/100124599/100321011/100034405/555454/797680/393572/447832/492470/100149390/100151220/559746/100329473/565533/566880/497637/503730/561679/793912/568304/494453/567500/445230/562072/559035/564742/768136/559032/…
BP	GO:0022604	regulation of cell morphogenesis	70	0.522944	1.90212	9.42442e-05	0.00135674	0.000980257	2858	tags=36%, list=16%, signal=30%	570222/100005469/553051/561433/567422/561094/798858/325938/555454/325042/30767/795761/30194/334613/100148072/561012/568805/553434/561431/100333657/559784/415107/100136862/798260/445393
BP	GO:2000026	regulation of multicellular organismal development	390	0.339552	1.51964	9.62933e-05	0.00137265	0.000991751	4388	tags=33%, list=24%, signal=26%	406397/567640/799771/570222/559147/100332730/100001171/556123/565508/101882184/565797/561433/567422/794108/80354/100535241/100329702/321243/100125749/369191/100000009/558237/325938/80353/393650/563149/30767/570855/561895/30037/334393/795761/100136840/563527/791524/30634/566796/403066/30726/777641/324254/58066/559103/544658/561012/335453/335134/436895/30466/564866/140633/30154/100332039/64274/1001…
BP	GO:0035725	sodium ion transmembrane transport	110	0.465089	1.81867	0.000109623	0.00154749	0.00111807	3044	tags=33%, list=17%, signal=27%	562763/245703/568258/569007/64614/565439/798635/100150665/553256/64615/64611/64609/559447/560875/568985/793996/393101/64616/562834/58152/64613/494450/407667/64612/64610/100034584/562166/407669/795688/407668/562904/751749/64267/559634/569480/572011
CC	GO:0098802	plasma membrane signaling receptor complex	99	0.47349	1.82757	0.000113085	0.00158101	0.00114229	4887	tags=46%, list=27%, signal=34%	557935/394199/101882585/559222/335269/503893/560267/100331333/386787/100537531/541320/541475/368416/100333648/404273/170452/678575/245702/100034540/560578/100141346/570493/564266/556734/798521/100536659/404045/767745/245699/100005295/407685/558708/245700/100003278/449864/561540/563297/100005675/570216/557797/407735/556619/30725/556582/541382/100499533
BP	GO:0120035	regulation of plasma membrane bounded cell projection organization	211	0.392304	1.66088	0.000151204	0.00209382	0.0015128	4088	tags=34%, list=22%, signal=26%	562079/570222/100333556/556123/286830/567323/100149543/561433/567422/100331504/80354/565863/100329702/100004299/100006778/562247/100000009/325938/80353/335409/561895/30037/795761/394174/553062/550364/30634/562946/30726/449859/544658/557882/561012/561737/393368/541522/572261/792921/558137/562521/405899/777737/556641/544659/100333657/567621/393180/567064/550240/100334442/550377/798260/559634/567452…
BP	GO:0043010	camera-type eye development	433	0.327705	1.48374	0.000174898	0.00239908	0.00173335	4844	tags=35%, list=26%, signal=26%	493628/100005469/100302404/407638/405804/568982/101882236/322921/561804/449008/266640/553265/569383/406172/393572/569877/564412/402921/30767/791148/335409/337767/553557/570855/497637/565373/795761/30194/791524/30671/494453/553182/327127/100150939/100007441/360141/142986/386787/100537793/541320/386932/30430/569585/553274/406204/393480/100000769/565591/64274/559636/561336/793727/100037318/282615/10…
MF	GO:0003724	RNA helicase activity	57	0.525349	1.83801	0.000192427	0.00259063	0.00187175	6857	tags=72%, list=37%, signal=45%	553222/406783/100332599/30263/799690/553505/334283/606595/503932/568043/445399/30116/559653/100136871/321948/563448/321127/406795/553715/336645/325550/566947/378844/325248/322206/386632/321931/286745/100007313/553462/556790/799650/100037310/407696/556273/386634/570735/562123/394053/569118/100009635
MF	GO:0008186	ATP-dependent activity, acting on RNA	57	0.525349	1.83801	0.000192427	0.00259063	0.00187175	6857	tags=72%, list=37%, signal=45%	553222/406783/100332599/30263/799690/553505/334283/606595/503932/568043/445399/30116/559653/100136871/321948/563448/321127/406795/553715/336645/325550/566947/378844/325248/322206/386632/321931/286745/100007313/553462/556790/799650/100037310/407696/556273/386634/570735/562123/394053/569118/100009635
BP	GO:0052547	regulation of peptidase activity	127	-0.397485	-1.74274	0.000203722	0.00271754	0.00196344	2326	tags=24%, list=13%, signal=21%	373093/373118/561073/100359374/564835/334203/100334344/555366/568898/751763/100136837/359833/569558/555328/795694/359841/791878/561021/560339/793100/553180/368621/100537591/569326/562067/567623/568879/791587/793035/30443/100001785
BP	GO:0001944	vasculature development	500	0.320467	1.46927	0.0002248	0.00297144	0.00214689	4695	tags=33%, list=26%, signal=25%	562116/797357/799771/337172/796404/100005469/553051/100332730/565508/565797/561433/558924/378478/100535241/571050/407086/558139/100002610/570841/100332594/558237/445094/565379/494073/556979/402875/333938/30629/563149/563598/100331333/570855/334393/100136840/550364/567505/563527/570698/246226/405901/566796/100149562/570194/550423/777641/572466/560210/557991/386787/58066/561971/100002220/563188/565…
CC	GO:0097014	ciliary plasm	50	0.546394	1.89791	0.000228728	0.00299612	0.00216472	4292	tags=54%, list=23%, signal=41%	557988/100535326/368824/553797/724000/558005/101882236/386722/393572/562035/335340/558865/553213/402910/437026/100034551/393452/431757/559167/100148193/450041/555705/565515/557491/447906/445563/432389
BP	GO:0090174	organelle membrane fusion	83	-0.439308	-1.80655	0.000240217	0.00309093	0.00223322	4896	tags=47%, list=27%, signal=35%	336281/562857/553657/565026/569124/373105/353358/494158/436605/337424/101883291/415135/445024/415163/100002086/101882035/445167/323735/550268/431725/436805/394011/449923/100536636/325484/561429/393836/323105/100093706/550577/492808/447892/562669/449549/327007/100334336/100005065/494576/571897
BP	GO:0042063	gliogenesis	147	0.423658	1.72055	0.000239651	0.00309093	0.00223322	4511	tags=41%, list=25%, signal=31%	406397/100302404/100538217/405804/553383/449008/556770/30767/337767/497637/368483/791524/386787/58066/541320/569585/335453/436895/406719/565591/100332039/64274/692065/326708/692352/570792/798465/572187/100005000/569471/100332110/334278/544664/393665/556734/30697/30299/404599/30269/797545/393910/60642/394134/30718/325358/403050/792085/394049/794165/797132/445408/30156/394060/569931/30425/60641/407…
BP	GO:0050767	regulation of neurogenesis	142	0.426985	1.7278	0.000251637	0.00320947	0.00231887	4283	tags=39%, list=23%, signal=30%	406397/570222/559147/556123/561433/567422/80354/100329702/369191/100000009/325938/80353/30767/561895/30037/795761/791524/30634/30726/58066/544658/561012/335453/335134/30466/30154/572261/352930/405899/692064/544659/798465/100333657/567621/567064/100332110/550240/100334442/550377/798260/324413/553130/140613/30493/334526/100004611/30718/563771/30270/30266/100330315/797132/30156/58008/266958/64271
BP	GO:0008360	regulation of cell shape	58	0.521248	1.84089	0.000297966	0.00376732	0.00272192	2858	tags=36%, list=16%, signal=31%	570222/100005469/553051/561433/567422/798858/325938/555454/325042/30767/795761/334613/100148072/561012/553434/561431/100333657/559784/415107/100136862/445393
BP	GO:0043009	chordate embryonic development	492	0.316456	1.44868	0.000301386	0.00377772	0.00272943	4183	tags=29%, list=23%, signal=23%	562116/561350/58142/570900/100005469/493627/246275/406783/751644/565254/368436/567422/798565/562465/794108/58032/562496/101154640/569383/555454/559106/777750/569795/497646/402921/553422/569006/30208/114424/321449/568518/30194/553330/100000709/558970/494453/334613/564770/407983/563428/142986/386787/58066/559032/559273/403060/558635/323473/30381/100126126/30154/321046/64612/569081/337298/337866/336…
BP	GO:0006813	potassium ion transport	155	0.408297	1.66605	0.000309624	0.00384781	0.00278007	1972	tags=25%, list=11%, signal=22%	562763/245703/568258/100000006/64614/100329706/565439/393606/567442/559036/64615/795490/64611/795702/564698/567667/101154640/100001681/64609/563670/562853/405763/561003/386933/561160/64616/571208/563802/562834/559728/564522/64613/567267/64612/103909035/64610/100034584/567780
BP	GO:0060485	mesenchyme development	227	0.37657	1.60548	0.000322806	0.00397763	0.00287387	4224	tags=36%, list=23%, signal=28%	100005469/286830/565508/100034753/58032/100000009/569383/30767/560234/561895/30037/568518/30194/405901/558865/494453/325603/58066/353363/544658/30512/323473/30206/564707/405902/565429/446115/100003889/572261/777716/408256/378958/60639/544659/386856/58134/569471/795670/326718/353295/567064/544664/100036549/360138/30197/30567/404599/556113/446117/564934/550377/100526683/559529/30474/564123/353246/5…
MF	GO:0015276	ligand-gated monoatomic ion channel activity	137	0.417922	1.67869	0.000332746	0.00403177	0.00291299	4971	tags=42%, list=27%, signal=31%	394199/561350/570245/100149388/387298/100333101/568123/798565/795702/556507/799412/405763/387299/386933/561160/100537531/353363/563802/568463/568211/567611/564522/368416/100333648/404273/170452/407667/678575/564832/777614/559080/407669/794666/570493/407668/100536659/767745/100005295/259258/562585/448841/793756/449864/561540/561906/563297/100005675/568984/566922/407735/556619/30725/556582/83412/55…
MF	GO:0022834	ligand-gated channel activity	137	0.417922	1.67869	0.000332746	0.00403177	0.00291299	4971	tags=42%, list=27%, signal=31%	394199/561350/570245/100149388/387298/100333101/568123/798565/795702/556507/799412/405763/387299/386933/561160/100537531/353363/563802/568463/568211/567611/564522/368416/100333648/404273/170452/407667/678575/564832/777614/559080/407669/794666/570493/407668/100536659/767745/100005295/259258/562585/448841/793756/449864/561540/561906/563297/100005675/568984/566922/407735/556619/30725/556582/83412/55…
CC	GO:0031201	SNARE complex	62	-0.466984	-1.84219	0.000353821	0.00408298	0.00294998	2833	tags=34%, list=15%, signal=29%	445167/323735/795732/436805/394011/100004361/556701/449923/100536636/325484/393836/323105/567306/550577/492808/447892/768157/562669/327007/100005065/556533
BP	GO:0071805	potassium ion transmembrane transport	143	0.414329	1.67652	0.000352628	0.00408298	0.00294998	1972	tags=25%, list=11%, signal=23%	562763/245703/568258/100000006/64614/565439/393606/567442/559036/64615/795490/64611/795702/564698/567667/101154640/100001681/64609/563670/562853/405763/561003/386933/64616/571208/563802/562834/559728/564522/64613/567267/64612/103909035/64610/100034584/567780
MF	GO:0008017	microtubule binding	180	0.392745	1.6399	0.000342114	0.00408298	0.00294998	4570	tags=39%, list=25%, signal=30%	553438/562190/767754/558219/561094/449979/569545/797680/393572/100151220/368709/100329473/565533/449820/566086/369190/100537884/492614/544651/562077/101883254/566663/570011/431757/393796/100317281/791201/794225/553436/561788/317743/550267/767643/100136875/565771/393896/386975/553652/565563/569375/563459/571789/561882/558162/573988/797545/445312/30627/404604/553412/195818/368266/563853/323260/1003…
BP	GO:0048592	eye morphogenesis	207	0.383327	1.62047	0.000346025	0.00408298	0.00294998	5940	tags=49%, list=32%, signal=33%	100005469/407638/407652/286830/568982/322921/553265/569383/406172/569877/564412/402921/30767/335409/570855/565373/795761/368483/30194/791524/30671/494453/100007441/142986/386787/386932/30430/561336/100037318/100333716/100151626/415105/100126123/60639/723994/561788/415107/353295/567369/100002872/568225/404045/30567/30269/553247/30474/436806/170783/553420/393845/245949/569250/359831/569971/492496/5…
MF	GO:0022839	monoatomic ion gated channel activity	296	0.353038	1.54484	0.000348856	0.00408298	0.00294998	4992	tags=41%, list=27%, signal=30%	100005176/394199/561350/562796/570245/100149388/393606/387298/567442/100333101/559036/568123/798565/795490/795702/564698/101154640/556507/100001681/799412/563670/559447/100148645/562853/560875/405763/387299/561003/386933/793996/393101/561497/795133/561160/100537531/353363/571208/563802/568463/393353/568211/567611/559728/568759/564522/368416/58152/100333648/558806/404273/170452/561434/407667/56770…
BP	GO:0009792	embryo development ending in birth or egg hatching	493	0.316442	1.44859	0.000350676	0.00408298	0.00294998	4183	tags=29%, list=23%, signal=23%	562116/561350/58142/570900/100005469/493627/246275/406783/751644/565254/368436/567422/798565/562465/794108/58032/562496/101154640/569383/555454/559106/777750/569795/497646/402921/553422/569006/30208/114424/321449/568518/30194/553330/100000709/558970/494453/334613/564770/407983/563428/142986/386787/58066/559032/559273/403060/558635/323473/30381/100126126/30154/321046/64612/569081/337298/337866/336…
MF	GO:0015079	potassium ion transmembrane transporter activity	144	0.405578	1.64422	0.000375314	0.00426334	0.00308029	1825	tags=24%, list=10%, signal=21%	562763/245703/568258/100000006/64614/565439/393606/567442/559036/64615/795490/64611/795702/564698/567667/101154640/100001681/64609/563670/562853/405763/561003/386933/561160/64616/571208/563802/562834/559728/564522/64613/567267/64612/64610
BP	GO:1904888	cranial skeletal system development	230	0.366247	1.5659	0.000373649	0.00426334	0.00308029	4149	tags=30%, list=23%, signal=24%	562116/570900/100005469/100149388/751644/565254/794108/58032/564158/325631/777750/553422/791148/564497/568518/30194/494453/564770/373081/562072/563428/386787/559273/565272/403060/323473/563546/561437/565429/777716/140423/327239/566534/100141346/567041/386856/58134/100001532/569471/353295/333979/449616/569277/565968/404599/30123/327268/30269/100526683/559529/566632/497407/567858/30214/541479/40661…
BP	GO:0048514	blood vessel morphogenesis	386	0.32698	1.46253	0.00038851	0.00437902	0.00316387	5270	tags=36%, list=29%, signal=26%	562116/799771/337172/796404/100005469/553051/100332730/565508/561433/558924/378478/100535241/571050/100002610/570841/100332594/558237/445094/565379/494073/556979/333938/563598/334393/100136840/550364/567505/563527/570698/246226/405901/566796/570194/777641/572466/557991/386787/58066/563188/565531/558635/571786/100334572/140633/558752/405902/100332039/100149130/337298/565429/100000544/561901/30688/…
BP	GO:0050900	leukocyte migration	99	0.451304	1.74193	0.000396798	0.00440416	0.00318204	3326	tags=34%, list=18%, signal=28%	100536594/406397/387293/100170820/387298/503893/797797/795785/556770/797669/568241/541320/394108/559103/30591/568326/406471/321046/64274/30116/559080/30685/335158/282676/791973/100005593/570276/30573/368917/563800/406575/678512/407685/393963
MF	GO:0140640	catalytic activity, acting on a nucleic acid	472	0.316313	1.44349	0.00039417	0.00440416	0.00318204	5431	tags=37%, list=30%, signal=27%	553222/560477/101883856/572258/406783/321247/100037336/560591/566079/553667/323299/553550/569795/568230/555382/569877/100034434/558344/553422/445136/792787/334393/100332599/553584/567505/337598/322715/556995/553360/562037/30263/556484/445066/338183/436884/799690/325603/553505/406376/569778/30430/334283/606595/794038/406778/393253/572355/368200/569072/503932/402986/560622/541496/368284/568043/1144…
BP	GO:0033334	fin morphogenesis	58	0.516527	1.82421	0.000405229	0.00446366	0.00322503	3504	tags=41%, list=19%, signal=34%	406397/559150/568084/570900/393606/794108/557764/321243/503730/555721/563428/323473/572527/30240/565032/405896/692065/337158/30269/566632/100216326/359830/359831/60642
CC	GO:0015629	actin cytoskeleton	275	0.354933	1.54904	0.000420292	0.00459478	0.00331976	4243	tags=32%, list=23%, signal=25%	799300/58142/100008070/100149148/560945/334274/100535904/562190/30616/246275/321155/565345/553383/321552/100002040/327387/565863/386711/100007681/100124599/555454/58037/100149390/333938/559746/100001337/566880/497637/323320/567500/445230/559035/559005/569585/572909/30741/393772/100037387/569538/566674/30112/768300/553349/561431/399690/393743/321099/100148864/795670/564545/100006087/259183/562517/…
BP	GO:0030036	actin cytoskeleton organization	484	0.312883	1.43057	0.000469166	0.0050908	0.00367814	3903	tags=27%, list=21%, signal=22%	556258/563023/317731/566928/100535904/100001684/503946/30616/724004/100333556/321155/555340/553243/565345/553383/570321/321552/565849/30470/386711/266640/567753/100007681/100124599/569383/100321011/100034405/555454/58037/321070/447832/492470/100149390/559746/100329473/566880/497637/323320/568304/494453/567500/445230/567039/559035/557991/564742/768136/561635/559005/569585/555174/568805/30591/30741…
BP	GO:0014033	neural crest cell differentiation	157	0.402146	1.64184	0.000479655	0.00516607	0.00373252	4224	tags=38%, list=23%, signal=30%	100005469/58032/100000009/569383/561895/30037/568518/30194/405901/558865/494453/325603/353363/544658/30512/323473/564707/405902/565429/572261/777716/378958/60639/544659/386856/58134/569471/326718/353295/567064/544664/100036549/30567/404599/446117/564934/550377/100526683/559529/30474/564123/353246/553020/553130/246090/566632/556077/431741/100004611/541479/64812/327078/30266/403050/558271/259191/43…
BP	GO:0006814	sodium ion transport	153	0.406881	1.65819	0.000483986	0.00517438	0.00373853	3044	tags=27%, list=17%, signal=23%	562763/245703/568258/569007/564815/64614/393654/565439/798635/100150665/553256/64615/64611/64609/559447/560875/568985/793996/393101/406537/64616/562834/58152/64613/494450/407667/64612/64610/81581/100034584/405862/562166/407669/795688/407668/562904/751749/64267/559634/569480/556156/572011
BP	GO:0048762	mesenchymal cell differentiation	178	0.387451	1.61674	0.000499679	0.00530316	0.00383158	4224	tags=37%, list=23%, signal=29%	100005469/565508/58032/100000009/569383/30767/561895/30037/568518/30194/405901/558865/494453/325603/353363/544658/30512/323473/564707/405902/565429/100003889/572261/777716/378958/60639/544659/386856/58134/569471/795670/326718/353295/567064/544664/100036549/30567/404599/556113/446117/564934/550377/100526683/559529/30474/564123/353246/553020/553130/246090/566632/556077/431741/100004611/541479/64812…
BP	GO:0006936	muscle contraction	112	0.43329	1.69534	0.000552807	0.0058245	0.00420825	1999	tags=24%, list=11%, signal=21%	556258/799300/58142/100008070/100149148/334274/570245/30616/246275/321552/260440/100002040/798565/58032/558800/101882535/386711/100124599/100149390/353363/100334824/450043/337298/30148/768300/777614/100000544
BP	GO:0048703	embryonic viscerocranium morphogenesis	105	0.442817	1.72648	0.000588471	0.00615566	0.00444751	4149	tags=36%, list=23%, signal=28%	562116/570900/100005469/794108/58032/777750/553422/568518/30194/494453/564770/563428/386787/403060/323473/565429/566534/100141346/100001532/353295/333979/449616/569277/30123/30269/100526683/566632/497407/567858/30214/541479/327078/337865/565206/558271/393538/394060/553407
BP	GO:0035107	appendage morphogenesis	61	0.503649	1.79217	0.000604662	0.00627985	0.00453724	3504	tags=39%, list=19%, signal=32%	406397/559150/568084/570900/393606/794108/557764/321243/503730/555721/563428/323473/572527/30240/565032/405896/692065/337158/30269/566632/100216326/359830/359831/60642
BP	GO:0045861	negative regulation of proteolysis	78	-0.435716	-1.77106	0.000613113	0.00632245	0.00456802	1642	tags=25%, list=9%, signal=23%	100006207/334203/100334344/555366/568898/100136837/359833/569558/555328/795694/359841/791878/560339/793100/393713/368621/562067/568879/791587/793035
BP	GO:0048863	stem cell differentiation	247	0.36032	1.55839	0.000651449	0.00667047	0.00481947	4132	tags=34%, list=23%, signal=26%	100005469/751644/558456/100270759/58032/407712/100000009/569383/393650/561895/30037/568518/30194/405901/558865/494453/325603/353363/544658/558921/561503/30512/323473/564707/405902/562066/565429/572261/777716/378958/60639/544659/386856/558153/58134/30749/321133/569471/326718/353295/567064/544664/100036549/64275/30567/404599/446117/564934/550377/30269/100526683/559529/30474/321948/564123/560100/353…
BP	GO:0070646	protein modification by small protein removal	103	0.430297	1.67547	0.000671	0.00682261	0.00492939	5256	tags=41%, list=29%, signal=29%	564054/564158/325631/563983/564497/449820/777708/406416/327127/568683/324335/563546/405858/406508/327239/368510/564632/561108/100006377/567050/564950/568334/557981/565434/406618/445403/100101645/449927/558581/335736/570299/322007/777711/406790/402834/768201/327528/100332674/334682/563778/563912/559169
MF	GO:0022836	gated channel activity	300	0.347265	1.52182	0.00067672	0.00683299	0.00493689	4992	tags=40%, list=27%, signal=30%	100005176/394199/561350/562796/570245/100149388/393606/387298/567442/100333101/559036/568123/798565/795490/795702/564698/101154640/556507/100001681/799412/563670/559447/100148645/562853/560875/405763/387299/561003/386933/793996/393101/561497/795133/561160/100537531/353363/571208/563802/568463/393353/568211/567611/559728/568759/564522/368416/58152/100333648/558806/404273/170452/561434/407667/56770…
BP	GO:0090596	sensory organ morphogenesis	286	0.342846	1.49754	0.000689373	0.00691275	0.00499452	5006	tags=38%, list=27%, signal=28%	100005469/407638/407652/286830/568982/322921/393286/553265/569383/406172/569877/564412/402921/30767/335409/494105/570855/565373/795761/568518/368483/30194/553330/791524/30671/494453/100007441/142986/386787/386932/30430/30466/64613/64612/561336/100037318/100333716/245702/100151626/563259/415105/406454/100126123/140423/60639/723994/566534/561788/792391/415107/569471/353295/567369/100002872/568225/4…
BP	GO:0006954	inflammatory response	131	0.419402	1.68341	0.000703748	0.00700856	0.00506374	2001	tags=23%, list=11%, signal=21%	562007/100536594/406397/797357/393387/100005469/100170820/100538217/503594/795785/560869/561406/559020/797669/569014/100333455/246226/791524/334613/570531/557714/335453/100536808/568326/406471/324140/406335/64274/403138/100000544/561901
BP	GO:0003012	muscle system process	120	0.417383	1.65	0.00071086	0.00703123	0.00508012	2417	tags=25%, list=13%, signal=22%	556258/799300/58142/100008070/100149148/334274/570245/30616/246275/321552/260440/100002040/798565/58032/558800/101882535/386711/100124599/100149390/353363/100334824/450043/337298/30148/768300/777614/100000544/556392/393861/450039
BP	GO:0048701	embryonic cranial skeleton morphogenesis	164	0.389799	1.60439	0.000727724	0.0071494	0.00516549	4149	tags=33%, list=23%, signal=26%	562116/570900/100005469/751644/565254/794108/58032/777750/553422/568518/30194/494453/564770/563428/386787/559273/403060/323473/561437/565429/777716/566534/100141346/567041/386856/58134/100001532/569471/353295/333979/449616/569277/565968/404599/30123/327268/30269/100526683/559529/566632/497407/567858/30214/541479/327078/337865/565206/558271/393538/373882/561131/170581/394060/553407
BP	GO:0010466	negative regulation of peptidase activity	71	-0.439299	-1.77088	0.00073381	0.0071608	0.00517373	1569	tags=25%, list=9%, signal=23%	334203/100334344/555366/568898/100136837/359833/569558/555328/795694/359841/791878/560339/793100/368621/562067/568879/791587/793035
CC	GO:0031674	I band	66	0.493293	1.7897	0.000774473	0.00750723	0.00542403	2018	tags=29%, list=11%, signal=26%	556258/561350/566928/570245/553051/724004/564165/260440/798565/266640/58037/323320/573301/795319/568463/572909/30591/30148/445475
MF	GO:0015370	solute:sodium symporter activity	54	0.504404	1.77293	0.000790107	0.00760805	0.00549688	3852	tags=41%, list=21%, signal=32%	562763/564815/393654/565439/100329340/568985/561618/492334/562834/557642/494450/406519/405862/335836/557494/556156/100170783/560802/100005589/436939/565315/556491
BP	GO:0030001	metal ion transport	499	0.311586	1.42918	0.000808306	0.00773209	0.00558649	3114	tags=23%, list=17%, signal=20%	562763/245703/568258/569007/564815/561350/100000006/562796/64614/570245/100329706/100149388/393654/494489/565439/797905/393606/387298/567442/798635/100150665/553256/260440/559036/64615/798565/795490/64611/795702/568288/564698/567667/101154640/570841/100001681/64609/799412/563670/101886332/559447/100148645/562853/560875/568985/405763/561003/386933/793996/568265/393101/561160/406537/64616/571208/56…
BP	GO:0048562	embryonic organ morphogenesis	408	0.320633	1.44489	0.000851158	0.00808879	0.00584421	4683	tags=33%, list=26%, signal=25%	562116/767737/570900/100005469/100124531/286830/751644/565254/567422/322921/794108/286832/565849/557795/58032/386722/568060/393286/569383/777750/406172/64609/564412/402875/553422/494105/795761/562035/568518/30194/553330/494453/564770/563428/386787/559273/403060/432388/64613/323473/571786/437026/30154/64612/245702/561437/565429/563259/406454/777716/140423/405805/566534/100141346/567041/386856/5813…
MF	GO:0005539	glycosaminoglycan binding	87	0.450959	1.71379	0.000903223	0.00852783	0.00616143	2001	tags=28%, list=11%, signal=25%	797357/497505/558797/100005469/556123/561688/559593/80354/100535241/80353/323465/321449/405901/334613/558224/353363/799867/393096/30705/405902/322012/404233/337298/561901
BP	GO:0090497	mesenchymal cell migration	104	0.436324	1.69454	0.000910064	0.00853699	0.00616804	3855	tags=39%, list=21%, signal=31%	100005469/100000009/569383/561895/30037/568518/405901/558865/325603/353363/544658/30512/564707/405902/30240/565032/572261/777716/378958/60639/544659/386856/569471/567064/544664/30567/564934/550377/100526683/559529/30474/564123/353246/553130/556077/431741/100004611/541479/30266/403050/558271
MF	GO:0019199	transmembrane receptor protein kinase activity	85	0.454755	1.71856	0.000925028	0.00856682	0.00618959	3740	tags=39%, list=20%, signal=31%	100334928/559222/378478/30689/100002448/405901/497629/30705/30512/567905/563509/100322133/405902/64274/554232/245702/30688/560578/30687/386856/544664/30691/245699/559529/562822/353246/796537/100000160/100005538/334526/30739/245700/564470
CC	GO:0032993	protein-DNA complex	84	-0.413821	-1.70174	0.000919318	0.00856682	0.00618959	2477	tags=28%, list=14%, signal=24%	322508/563569/541335/192316/100126107/30663/678613/541350/553782/562307/100004336/100333496/100332815/560527/573073/794406/100124605/573997/794406/794406/565341/767650/560748/794406/100005210
BP	GO:0010001	glial cell differentiation	131	0.41468	1.66446	0.000949086	0.00873399	0.00631038	4737	tags=44%, list=26%, signal=32%	100302404/100538217/405804/553383/449008/337767/497637/368483/791524/386787/58066/541320/569585/335453/436895/406719/565591/100332039/64274/692065/326708/692352/570792/798465/572187/100005000/569471/100332110/334278/544664/393665/556734/30697/30299/404599/30269/797545/393910/60642/394134/30718/325358/403050/792085/394049/794165/445408/30156/394060/569931/30425/60641/570652/553423/555802/324948/10…
BP	GO:0016049	cell growth	163	0.383128	1.57705	0.00097917	0.00895417	0.00646946	4885	tags=43%, list=27%, signal=32%	570222/556123/793551/567422/100331504/80354/100329702/100000009/80353/561895/30037/394174/791524/30634/30726/369190/557991/544658/561012/335453/30512/30770/561737/561336/566674/692284/436748/572261/431757/405899/777737/100318355/544659/30234/170846/567064/562199/100006612/30123/550377/798260/368439/353246/556360/553130/323597/569360/573988/334526/100004611/553412/118437/30270/30266/403050/30147/3…
BP	GO:0061025	membrane fusion	88	-0.412414	-1.71922	0.000985338	0.00895426	0.00646952	4896	tags=45%, list=27%, signal=33%	336281/562857/553657/565026/569124/373105/353358/494158/436605/337424/101883291/415135/445024/415163/100002086/101882035/445167/323735/550268/431725/436805/394011/449923/100536636/325484/561429/393836/323105/100093706/550577/492808/100537478/447892/562669/449549/327007/100334336/100005065/494576/571897
BP	GO:0009611	response to wounding	145	0.397396	1.61078	0.00102656	0.00927093	0.00669832	1629	tags=17%, list=9%, signal=16%	562007/100536594/406397/767737/101885652/794278/562190/100302404/100149543/100006778/562247/100321011/449936/548607/335409/30037/100136840/562946/799082/30726/550423/563523/353363/30466/100329613
BP	GO:0070588	calcium ion transmembrane transport	143	0.399557	1.61675	0.00103384	0.00927905	0.00670418	5163	tags=46%, list=28%, signal=33%	561350/562796/570245/100149388/494489/797905/387298/260440/798565/568288/570841/799412/100148645/560875/568265/568463/567611/568759/558806/561434/567702/555941/565158/557850/569528/30148/777614/100034540/102725537/327396/794666/100001532/562640/767745/569480/405791/751686/556360/393940/563901/560566/101886622/562585/445111/100003220/100003278/557430/100000981/170581/562059/553489/280653/100005675…
BP	GO:0048593	camera-type eye morphogenesis	169	0.380391	1.57267	0.00115067	0.0102642	0.00741598	5079	tags=40%, list=28%, signal=29%	100005469/407638/568982/322921/553265/569383/406172/569877/564412/402921/30767/335409/570855/565373/795761/30194/791524/30671/494453/100007441/142986/386787/386932/30430/561336/100037318/100333716/100151626/100126123/60639/723994/415107/353295/567369/100002872/568225/404045/30567/30474/170783/553420/393845/569250/359831/569971/492496/568018/30463/373882/445408/324407/64271/557752/30425/368449/567…
BP	GO:0002009	morphogenesis of an epithelium	456	0.305446	1.39084	0.00117641	0.0104299	0.00753566	4665	tags=29%, list=25%, signal=23%	100422734/767737/570900/100005469/565439/567323/100537977/101882236/322921/378478/794108/565849/560426/321243/386722/568060/569383/567365/406172/64609/80353/402875/325042/30767/560234/494105/30769/795761/562035/114424/30194/553330/494453/798710/572466/142986/100537793/555988/559273/565669/563435/432388/563188/327216/437026/558752/64612/572532/100333716/100003889/406454/30688/791154/678603/405805/…
BP	GO:0007626	locomotory behavior	111	0.424848	1.66352	0.00123083	0.0108462	0.00783647	3373	tags=32%, list=18%, signal=27%	556258/100151149/570245/724004/793551/64611/100048921/570278/100321011/559106/494487/559447/791524/557659/560837/560631/569778/58152/140633/64274/64610/569528/30148/337230/327197/335836/570288/450035/321064/562199/100006612/336368/324413/393275/393544/571485
BP	GO:0016050	vesicle organization	174	-0.33109	-1.50517	0.00124646	0.0109177	0.00788816	4138	tags=33%, list=23%, signal=26%	393656/569617/353358/494158/436605/337424/101883291/415135/550581/393214/445024/553356/394182/415163/450085/406774/100002086/101882035/445167/195824/323735/550268/393296/431725/557014/613145/100007788/436805/394011/449923/561776/100536636/406577/325484/378716/561429/393836/562810/323105/777734/100093706/492678/550577/492808/550542/447892/562669/449549/565931/556313/327007/403027/100334336/1000050…
BP	GO:0051962	positive regulation of nervous system development	68	0.469779	1.706	0.00126431	0.0110035	0.0079501	2856	tags=32%, list=16%, signal=27%	570222/100332730/556123/561433/567422/100125749/325938/30767/30037/795761/791524/30634/30726/561012/335453/777737/692064/100333657/567621/550240/100334442/798260
CC	GO:0030016	myofibril	119	0.410575	1.61728	0.0012763	0.0110035	0.0079501	1567	tags=18%, list=9%, signal=17%	556258/571950/561350/566928/570245/553051/724004/564165/445477/260440/798565/558800/266640/58037/100149390/559276/323320/573301/795319/568463/572909/30591
CC	GO:0097060	synaptic membrane	185	0.368975	1.54125	0.00127895	0.0110035	0.0079501	5457	tags=42%, list=30%, signal=30%	570923/394199/100333101/562531/100002610/568486/100125749/557476/556507/567207/569756/566152/405901/100537531/567595/368416/100333648/404273/170452/405902/559717/678575/564832/100034540/571872/777737/570493/565384/566412/100536659/767745/798260/566572/767761/100005295/563393/100331283/334526/445286/565799/448841/100034367/368473/555470/793756/559029/100003278/557430/449864/561540/566811/561906/55…
BP	GO:1901879	regulation of protein depolymerization	53	0.489118	1.71366	0.00132094	0.0112979	0.00816281	3340	tags=36%, list=18%, signal=29%	553243/553383/570321/100149390/100151220/559746/565533/568304/100150939/559032/569585/30112/321099/100006087/565771/562786/795335/58040/797545
BP	GO:0021782	glial cell development	96	0.440686	1.69454	0.00132976	0.0113069	0.0081693	4737	tags=46%, list=26%, signal=34%	100302404/100538217/405804/553383/449008/337767/497637/368483/386787/58066/541320/569585/436895/406719/565591/64274/692352/570792/572187/100005000/569471/334278/544664/393665/556734/30697/404599/797545/393910/394134/325358/403050/792085/794165/445408/30156/394060/569931/30425/570652/553423/555802/324948/100170806
BP	GO:0030031	cell projection assembly	358	0.324997	1.44895	0.00137972	0.0116635	0.00842694	4396	tags=34%, list=24%, signal=27%	557988/100537196/767737/100000006/555601/606664/100535326/368824/286830/566154/553797/724000/558005/101882236/447884/386722/393286/570841/553375/567365/402988/393572/402875/494105/553704/100317326/562035/553062/335340/559407/558865/553087/572368/550471/405810/555988/386932/321709/393862/565272/449859/432388/563066/556760/368476/402910/566474/100037387/797081/437026/100034551/570822/100332039/3934…
CC	GO:0032838	plasma membrane bounded cell projection cytoplasm	52	0.518305	1.81415	0.00140881	0.0118405	0.00855488	3133	tags=42%, list=17%, signal=35%	557988/100535326/368824/553797/724000/558005/101882236/386722/393572/562035/335340/558865/553213/402910/437026/100034551/393452/431757/559167/100148193/450041/555705
BP	GO:0001667	ameboidal-type cell migration	238	0.351683	1.50645	0.00148719	0.0124275	0.00897894	4957	tags=37%, list=27%, signal=27%	100537196/796404/100005469/100332730/565508/368436/100000009/569383/30767/561895/30037/114424/568518/405901/558865/798710/325603/557991/386787/353363/544658/30512/100334572/564707/405902/64274/572532/565429/30240/565032/100003889/692065/572261/777716/378958/791154/60639/556520/544659/565181/386856/559784/569471/563920/567064/259183/544664/30197/30567/30123/564934/550377/100526683/559529/30474/564…
BP	GO:0040012	regulation of locomotion	230	0.349535	1.49445	0.00153354	0.0127416	0.00920587	4699	tags=37%, list=26%, signal=28%	567640/570222/767737/359829/100332730/101882184/561433/567422/368826/565863/321243/556770/100000009/325938/565437/561895/795761/79186/564770/566796/394108/559103/544658/497629/561012/402910/565781/321046/100332039/64274/337298/100000949/692065/572261/558137/559080/544659/100333657/566534/335158/282676/559784/415107/795670/563920/567064/555297/100005593/570276/30197/548602/30630/550377/100526683/1…
BP	GO:0009799	specification of symmetry	284	0.337342	1.47475	0.00157503	0.0129384	0.00934807	4938	tags=36%, list=27%, signal=27%	767737/555601/570900/100005469/100149388/286830/566154/562529/100034753/794108/565849/386722/492757/568060/393286/799229/569992/402988/64609/321070/402875/560234/494105/562035/335340/30194/558970/568265/559273/386932/30430/432388/563066/544651/556760/30770/327216/437026/568207/569538/64612/100332039/503590/446115/791154/405805/692064/572452/571909/567041/415107/569471/795688/30125/353295/333979/3…
BP	GO:0009855	determination of bilateral symmetry	284	0.337342	1.47475	0.00157503	0.0129384	0.00934807	4938	tags=36%, list=27%, signal=27%	767737/555601/570900/100005469/100149388/286830/566154/562529/100034753/794108/565849/386722/492757/568060/393286/799229/569992/402988/64609/321070/402875/560234/494105/562035/335340/30194/558970/568265/559273/386932/30430/432388/563066/544651/556760/30770/327216/437026/568207/569538/64612/100332039/503590/446115/791154/405805/692064/572452/571909/567041/415107/569471/795688/30125/353295/333979/3…
BP	GO:0007368	determination of left/right symmetry	260	0.342983	1.48742	0.00162164	0.0132464	0.00957066	4938	tags=37%, list=27%, signal=27%	767737/555601/570900/100005469/100149388/286830/566154/562529/100034753/794108/565849/386722/492757/568060/393286/799229/569992/402988/64609/321070/402875/560234/494105/562035/335340/30194/558970/568265/559273/386932/30430/432388/563066/544651/556760/327216/437026/569538/64612/100332039/503590/446115/791154/405805/692064/567041/415107/569471/795688/30125/353295/333979/393134/30269/497312/30694/54…
MF	GO:0005261	monoatomic cation channel activity	272	0.3439	1.5004	0.00164608	0.0132967	0.00960695	3096	tags=29%, list=17%, signal=24%	100005176/394199/561350/562796/570245/100149388/393606/387298/567442/559036/568123/798565/795490/795702/564698/101154640/570841/556507/100001681/799412/563670/559447/100148645/562853/560875/405763/387299/548345/561003/386933/793996/393101/561160/100537531/353363/571208/563802/568463/568211/567611/559728/568759/564522/58152/558806/404273/100151186/100126126/561434/407667/567702/567267/555941/56515…
BP	GO:0001568	blood vessel development	426	0.314857	1.42164	0.00163717	0.0132967	0.00960695	4727	tags=32%, list=26%, signal=25%	562116/799771/337172/796404/100005469/553051/100332730/565508/561433/558924/378478/100535241/571050/100002610/570841/100332594/558237/445094/565379/494073/556979/402875/333938/30629/563598/100331333/570855/334393/100136840/550364/567505/563527/570698/246226/405901/566796/570194/777641/572466/560210/557991/386787/58066/563188/565531/558635/571786/30381/100334572/140633/558752/405902/100332039/1001…
BP	GO:0032535	regulation of cellular component size	198	0.364805	1.53316	0.00172291	0.0138404	0.00999982	4789	tags=36%, list=26%, signal=27%	562763/100000006/100001171/556123/565439/553243/553383/570321/567422/80354/100329702/100004299/567667/100000009/80353/100149390/30767/559746/561895/30037/394174/550364/568304/30634/30726/569585/562834/544658/561737/30112/436748/572261/405899/777737/544659/321099/100006087/567064/100002872/325085/30123/550528/550377/798260/562786/795335/553130/58040/569360/573988/334526/100004611/553412/572215/302…
BP	GO:0060284	regulation of cell development	221	0.35472	1.50582	0.00177887	0.0142114	0.0102678	3774	tags=30%, list=21%, signal=24%	406397/570222/559147/100001171/556123/561433/567422/794108/80354/100329702/369191/100000009/325938/80353/393650/30767/561895/30037/795761/30194/791524/30634/403066/30726/58066/559103/544658/561012/335453/335134/436895/30466/30154/64274/572261/352930/405899/692064/544659/558450/798465/100333657/567621/567064/100332110/550240/393665/100334442/550377/798260/393152/100149618/324413/321948/553130/1406…
BP	GO:0030903	notochord development	66	0.474719	1.72231	0.00180901	0.0143095	0.0103387	4732	tags=53%, list=26%, signal=39%	100124531/286830/321552/286832/557795/562496/768248/503730/321449/553330/566796/567704/102997060/571786/260439/555202/338138/100005887/30197/324261/565402/562822/245949/445245/569971/114454/118437/567038/555764/555655/572199/322089/555349/100036767/565852
MF	GO:0005096	GTPase activator activity	208	0.360413	1.52015	0.00182067	0.0143095	0.0103387	5704	tags=41%, list=31%, signal=29%	100151149/100151245/555849/566115/101883923/100270734/799094/100333556/100535556/100004299/553265/558237/557377/100317326/571031/101884459/553000/565669/570999/101885883/793952/100124613/664764/322991/570669/562521/567524/492329/796434/565109/568268/641490/393848/497350/795670/100170821/562199/100006612/436814/556338/561110/327268/326745/436911/562468/560581/568935/100002928/100002155/777731/1000…
BP	GO:0044782	cilium organization	303	0.331601	1.45587	0.00181226	0.0143095	0.0103387	3715	tags=32%, list=20%, signal=26%	557988/767737/100000006/555601/606664/100535326/368824/286830/566154/553797/724000/558005/101882236/100151439/447884/386722/393286/553375/402988/393572/402875/494105/553704/562035/335340/559407/558865/100330581/553087/572368/550471/405810/553213/555988/386932/321709/393862/565272/449859/432388/563066/751706/556760/368476/402910/566474/797081/437026/100034551/570822/569538/100332039/393452/393368/…
BP	GO:0048706	embryonic skeletal system development	198	0.363609	1.52813	0.00184511	0.0144236	0.0104211	4149	tags=32%, list=23%, signal=25%	562116/570900/100005469/246275/751644/565254/567422/562465/794108/58032/562496/777750/553422/30208/568518/30194/100000709/494453/564770/563428/386787/559273/403060/323473/337298/561437/565429/777716/566534/100141346/567041/386856/794666/58134/100001532/569471/353295/333979/449616/569277/565968/404599/30123/327268/30269/100526683/559529/566632/393910/497407/567858/30214/541479/327078/337865/565206…
BP	GO:2000145	regulation of cell motility	218	0.351211	1.48906	0.00187452	0.0145751	0.0105306	4677	tags=38%, list=26%, signal=28%	567640/570222/767737/359829/100332730/101882184/561433/567422/368826/565863/321243/556770/100000009/325938/565437/561895/795761/79186/564770/566796/394108/559103/544658/497629/561012/402910/565781/321046/100332039/64274/337298/100000949/692065/572261/559080/544659/100333657/566534/335158/282676/559784/795670/563920/567064/555297/100005593/570276/30197/548602/30630/550377/100526683/100003539/36891…
MF	GO:0019783	ubiquitin-like protein peptidase activity	93	0.420682	1.60764	0.00189726	0.0146735	0.0106017	5117	tags=40%, list=28%, signal=29%	564054/564158/325631/563983/564497/777708/406416/327127/568683/324335/563546/563470/405858/406508/327239/564632/561108/100006377/567050/564950/568334/557981/565434/406618/445403/100101645/449927/335736/570299/322007/406790/402834/768201/327528/100332674/563778/563912
BP	GO:0002040	sprouting angiogenesis	126	0.395633	1.58229	0.0019335	0.0148746	0.010747	3416	tags=28%, list=19%, signal=23%	562116/799771/337172/100005469/100332730/565508/561433/558924/100002610/100332594/445094/556979/334393/777641/557991/386787/565531/100334572/100000544/564874/565576/565952/569074/563920/556734/449661/100001168/562822/335817/353246/796537/437007/393904/678512/555629
MF	GO:0140097	catalytic activity, acting on DNA	168	0.372888	1.53817	0.00196801	0.0150605	0.0108813	3979	tags=34%, list=22%, signal=27%	560477/101883856/100037336/560591/566079/323299/569795/568230/555382/569877/558344/553422/100332599/337598/556995/556484/30430/794038/406778/393253/572355/569072/402986/560622/568043/323733/282615/100151626/436676/558198/562749/405856/553405/550532/566553/569471/553496/353295/393283/566409/541502/570182/553328/563236/553720/570753/572540/571485/317740/555610/324964/100005291/83775/324479/393218/5…
CC	GO:0044815	DNA packaging complex	74	-0.418773	-1.68244	0.00201149	0.0153126	0.0110635	2477	tags=30%, list=14%, signal=26%	322508/563569/541335/192316/100126107/678613/541350/553782/562307/100004336/100333496/100332815/560527/573073/794406/100124605/573997/794406/794406/565341/767650/560748/794406/100005210
BP	GO:0016579	protein deubiquitination	88	0.43954	1.66917	0.00207334	0.0155474	0.0112331	5256	tags=42%, list=29%, signal=30%	564054/564158/325631/563983/564497/449820/777708/406416/327127/568683/324335/563546/405858/406508/327239/368510/564632/561108/567050/568334/557981/565434/406618/100101645/449927/558581/335736/322007/406790/402834/768201/327528/100332674/334682/563778/563912/559169
BP	GO:0051346	negative regulation of hydrolase activity	95	-0.379211	-1.58198	0.00207441	0.0155474	0.0112331	5008	tags=45%, list=27%, signal=33%	436926/566630/798311/100331208/570305/100006782/560308/114401/567359/497638/553614/353358/494158/445215/100334698/321195/566959/567801/751676/550268/550290/563738/558368/561073/570638/334203/100334344/555366/568898/100136837/359833/569558/555328/795694/359841/791878/560339/793100/368621/562067/568879/791587/793035
BP	GO:0050808	synapse organization	139	0.382208	1.54325	0.00206036	0.0155474	0.0112331	5313	tags=45%, list=29%, signal=32%	562079/140820/100332730/100333556/792773/100148002/565863/100002610/100125749/564412/30037/791524/567500/436635/571887/799867/558806/101175706/568207/565158/100000949/337230/100317962/777737/140819/541373/550240/567230/562199/100006612/798260/110351181/556853/566572/368439/114549/334526/553690/550273/555470/791150/557847/794165/565459/555627/324096/30313/325052/568618/568810/558326/559868/445478/…
BP	GO:0035051	cardiocyte differentiation	70	0.463237	1.68494	0.00218692	0.0163066	0.0117817	2891	tags=32%, list=16%, signal=27%	556258/566928/100005469/30616/724004/386711/100331333/494453/573301/386787/564742/561635/100334824/558921/571786/30381/64612/327197/571486/100334824/30269/30694/393152
BP	GO:0098771	inorganic ion homeostasis	219	0.355649	1.50657	0.00224804	0.0166768	0.0120491	3114	tags=24%, list=17%, signal=20%	562763/100038797/245703/561350/100000006/555623/64614/570245/393511/494489/792274/565439/260440/64615/798565/64611/58032/100329340/101882535/568288/567667/570841/64609/436744/101886332/30629/568265/353363/64616/568463/393353/562834/550498/64613/64612/64610/494478/652982/561279/556849/100001532/556499/334466/791518/562640/393887/64267/394110/564500/563540/751686/556360
BP	GO:0051606	detection of stimulus	85	-0.39498	-1.63836	0.00227136	0.0167642	0.0121123	1291	tags=29%, list=7%, signal=27%	445472/541398/557053/641416/447916/569628/474351/568634/560242/432387/559232/563080/30356/100147853/100150812/562845/562695/796632/100148706/791954/100151233/100148220/30377/80362/30294
BP	GO:0048705	skeletal system morphogenesis	207	0.356968	1.50904	0.00232155	0.0170482	0.0123174	4149	tags=31%, list=23%, signal=24%	406397/562116/100333936/570900/100005469/751644/565254/567422/794108/58032/777750/553422/568518/30194/494453/564770/562072/563428/386787/353363/559273/403060/323473/561437/565429/777716/140423/566534/100141346/567041/386856/58134/100001532/569471/353295/333979/449616/569277/565968/404599/30123/327268/30269/100526683/559529/563459/566632/497407/118437/567858/30214/541479/327078/337865/565206/55827…
BP	GO:0001755	neural crest cell migration	102	0.424965	1.64933	0.00244159	0.0178254	0.012879	3855	tags=38%, list=21%, signal=30%	100005469/100000009/569383/561895/30037/568518/405901/558865/325603/353363/544658/30512/564707/405902/572261/777716/378958/60639/544659/386856/569471/567064/544664/30567/564934/550377/100526683/559529/30474/564123/353246/553130/556077/431741/100004611/541479/30266/403050/558271
BP	GO:0001525	angiogenesis	315	0.324183	1.42874	0.00245191	0.0178254	0.012879	5700	tags=38%, list=31%, signal=27%	562116/799771/337172/796404/100005469/553051/100332730/565508/561433/558924/100535241/571050/100002610/570841/100332594/558237/445094/565379/494073/556979/333938/563598/334393/100136840/550364/567505/563527/570698/405901/777641/557991/386787/565531/100334572/140633/405902/100332039/100149130/565429/100000544/561901/30688/556641/564874/565576/565952/559784/492647/569074/563920/556734/449661/30691/…
BP	GO:0034330	cell junction organization	250	0.336685	1.457	0.00248674	0.0179887	0.0129969	5789	tags=44%, list=32%, signal=30%	562079/140820/571774/100004456/100005469/562190/100332730/335269/100333556/792773/100148002/565863/100002610/568060/553265/100125749/100332647/100321011/321070/564412/30037/114424/791524/799648/334613/567500/436635/566220/567844/571887/799867/558806/101175706/568207/565158/81581/100000949/565446/337230/100330886/100317962/777737/563192/571486/140819/415107/795670/541373/550240/567230/562199/37845…
CC	GO:0043292	contractile fiber	122	0.402867	1.59889	0.00252111	0.0180863	0.0130675	1567	tags=18%, list=9%, signal=17%	556258/571950/561350/566928/570245/553051/724004/564165/445477/260440/798565/558800/266640/58037/100149390/559276/323320/573301/795319/568463/572909/30591
BP	GO:0014032	neural crest cell development	142	0.388688	1.57283	0.00253756	0.0180863	0.0130675	4224	tags=37%, list=23%, signal=29%	100005469/100000009/569383/561895/30037/568518/405901/558865/325603/353363/544658/30512/323473/564707/405902/572261/777716/378958/60639/544659/386856/58134/569471/326718/353295/567064/544664/100036549/30567/404599/446117/564934/550377/100526683/559529/30474/564123/353246/553020/553130/246090/566632/556077/431741/100004611/541479/327078/30266/403050/558271/436935/393202/796380
BP	GO:0048864	stem cell development	142	0.388688	1.57283	0.00253756	0.0180863	0.0130675	4224	tags=37%, list=23%, signal=29%	100005469/100000009/569383/561895/30037/568518/405901/558865/325603/353363/544658/30512/323473/564707/405902/572261/777716/378958/60639/544659/386856/58134/569471/326718/353295/567064/544664/100036549/30567/404599/446117/564934/550377/100526683/559529/30474/564123/353246/553020/553130/246090/566632/556077/431741/100004611/541479/327078/30266/403050/558271/436935/393202/796380
MF	GO:0015294	solute:monoatomic cation symporter activity	73	0.457305	1.68219	0.00258691	0.0181709	0.0131286	3852	tags=34%, list=21%, signal=27%	562763/564815/100000006/393654/565439/100329340/567667/568985/561618/492334/562834/557642/494450/406519/405862/335836/557494/556156/100170783/560802/572215/100005589/436939/565315/556491
BP	GO:0061387	regulation of extent of cell growth	80	0.440416	1.64823	0.00256764	0.0181709	0.0131286	4582	tags=45%, list=25%, signal=34%	556123/567422/80354/100329702/100000009/80353/561895/30037/394174/30634/30726/544658/561737/436748/572261/405899/777737/544659/567064/30123/550377/798260/553130/569360/573988/334526/100004611/553412/30270/30266/403050/30192/64271/30250/114447/30725
BP	GO:0050801	monoatomic ion homeostasis	259	0.334119	1.44874	0.00257995	0.0181709	0.0131286	3114	tags=23%, list=17%, signal=20%	562763/245703/568258/561350/100000006/64614/570245/566075/393511/494489/565439/378727/260440/64615/798565/64611/58032/101882535/568288/567667/570841/64609/436744/101886332/30629/791526/561618/568265/353363/64616/568463/393353/562834/557642/550498/553691/64613/569989/64612/64610/494478/652982/378958/561279/557494/100001532/556499/562904/334466/791518/562640/393887/100004566/64267/394110/564500/563…
MF	GO:0004714	transmembrane receptor protein tyrosine kinase activity	66	0.465587	1.68918	0.0026504	0.0185273	0.0133861	4695	tags=48%, list=26%, signal=36%	378478/30689/100002448/405901/497629/30705/30512/567905/563509/100322133/405902/64274/554232/245702/30688/30687/386856/544664/30691/245699/559529/353246/796537/100000160/100005538/334526/245700/564470/64271/30313/562176/544667
CC	GO:0005774	vacuolar membrane	134	-0.3437	-1.52668	0.00267917	0.0186388	0.0134667	4658	tags=38%, list=25%, signal=29%	431714/792763/100334819/553253/334749/325402/566642/445155/492340/337424/556497/449655/30221/503608/100000242/436964/100002086/796128/558180/326974/335025/559391/100329656/406689/393296/368911/797213/100002371/557073/406466/325931/564342/406342/561019/555611/562137/767647/492808/559308/664759/565165/393268/556136/795916/101243556/100332691/100002236/561592/564404/334151/559550
BP	GO:0060972	left/right pattern formation	264	0.341083	1.48032	0.00273173	0.0189139	0.0136655	4938	tags=37%, list=27%, signal=27%	767737/555601/570900/100005469/100149388/286830/566154/562529/100034753/794108/565849/386722/492757/568060/393286/799229/569992/402988/64609/321070/402875/560234/494105/562035/335340/30194/558970/568265/559273/386932/30430/432388/563066/544651/556760/327216/437026/569538/64612/100332039/503590/446115/791154/405805/692064/567041/415107/569471/795688/30125/353295/333979/393134/30269/497312/30694/54…
CC	GO:0098562	cytoplasmic side of membrane	94	-0.370529	-1.55072	0.00275889	0.0190115	0.013736	3808	tags=29%, list=21%, signal=23%	797361/335655/323509/100003596/767734/563953/493613/492811/557258/405769/335656/557073/574422/337571/100005402/326825/492467/553609/550542/406604/100332982/541540/561592/559550/100331581/101885596/100537752
BP	GO:0120031	plasma membrane bounded cell projection assembly	343	0.314791	1.39846	0.00283293	0.0194296	0.014038	3715	tags=29%, list=20%, signal=24%	557988/767737/100000006/555601/606664/100535326/368824/286830/566154/553797/724000/558005/101882236/447884/386722/393286/570841/553375/567365/402988/393572/402875/494105/553704/562035/553062/335340/559407/558865/553087/572368/550471/405810/555988/386932/321709/393862/565272/449859/432388/563066/556760/368476/402910/566474/797081/437026/100034551/570822/100332039/393452/393368/799022/100007472/503…
BP	GO:0000278	mitotic cell cycle	399	0.310261	1.39457	0.0028506	0.019459	0.0140593	5588	tags=36%, list=31%, signal=25%	799739/555601/570900/553300/407638/767754/558053/794108/564521/449979/100334259/555454/407679/552973/321070/557879/431777/569530/100005189/449820/337598/554173/556995/795522/562197/436999/406669/100333282/767746/492614/403060/100005297/323579/562372/564793/564718/563679/562077/777733/494103/368316/793727/101883254/751765/393886/565521/327197/100004175/567234/503600/554509/393796/565576/393967/565…
MF	GO:0015085	calcium ion transmembrane transporter activity	113	0.404887	1.58453	0.00299631	0.0200766	0.0145055	5163	tags=48%, list=28%, signal=35%	100005176/561350/562796/570245/100149388/494489/260440/798565/570841/799412/100148645/560875/568265/353363/568463/567611/568759/558806/100126126/561434/567702/555941/565158/557850/569528/777614/100034540/102725537/794666/562640/569480/405791/751686/393940/562585/100003220/567026/100003278/557430/170581/562059/553489/280653/570683/100149983/497373/559574/560283/100150428/100004946/559964/436745/76…
BP	GO:0043065	positive regulation of apoptotic process	103	-0.365129	-1.53332	0.00298254	0.0200766	0.0145055	2967	tags=24%, list=16%, signal=20%	554650/327345/550268/564030/322309/373093/373118/568155/100000024/100359374/564835/566604/323563/751763/791795/553164/100334257/553769/100537591/569326/567623/406300/556756/30443/100001785
BP	GO:0043068	positive regulation of programmed cell death	103	-0.365129	-1.53332	0.00298254	0.0200766	0.0145055	2967	tags=24%, list=16%, signal=20%	554650/327345/550268/564030/322309/373093/373118/568155/100000024/100359374/564835/566604/323563/751763/791795/553164/100334257/553769/100537591/569326/567623/406300/556756/30443/100001785
BP	GO:0030029	actin filament-based process	499	0.298802	1.37055	0.00295844	0.0200766	0.0145055	3903	tags=27%, list=21%, signal=22%	556258/563023/317731/566928/100535904/100001684/503946/30616/724004/100333556/321155/555340/553243/565345/553383/570321/321552/565849/30470/386711/266640/567753/100007681/100124599/569383/100321011/100034405/555454/58037/321070/447832/492470/100149390/559746/100329473/566880/497637/323320/568304/494453/567500/445230/567039/559035/557991/564742/768136/561635/559005/569585/555174/568805/30591/30741…
BP	GO:0007224	smoothened signaling pathway	73	0.451031	1.65911	0.00303068	0.0202138	0.0146046	4868	tags=42%, list=27%, signal=31%	561350/570245/566154/798565/402875/553704/558865/544651/100126126/30154/494103/569081/337298/352930/334628/30299/571000/30269/393358/100000687/548610/562607/797832/323260/569403/30181/192317/280652/560334/503728/326102
BP	GO:0050769	positive regulation of neurogenesis	55	0.479783	1.68357	0.0031538	0.0208594	0.0150711	2856	tags=33%, list=16%, signal=28%	570222/556123/561433/567422/325938/30767/795761/791524/30634/30726/561012/335453/692064/100333657/567621/550240/100334442/798260
CC	GO:0098590	plasma membrane region	455	0.30209	1.37584	0.00315616	0.0208594	0.0150711	4502	tags=30%, list=25%, signal=23%	570923/568258/797357/497323/394199/566075/553051/568184/792274/100333101/562531/378478/100150270/100002610/100329340/568486/335032/100125749/557476/556507/567207/569756/557734/553704/566152/553062/568241/561618/405901/100002010/559035/100537531/567595/259195/323579/557642/751706/368416/557070/100333648/404273/567134/393561/170452/793952/399488/405902/559717/678575/393368/557317/768195/564832/1000…
MF	GO:0015291	secondary active transmembrane transporter activity	196	0.354077	1.48386	0.00318929	0.0209829	0.0151603	3852	tags=26%, list=21%, signal=20%	562763/568258/569007/564815/100000006/566075/393654/565439/568872/798635/100150665/553256/100150270/100329340/567667/793301/568985/561618/100332610/792084/492334/798983/562834/557642/494450/406519/405862/321541/335836/557494/562904/327276/406458/570033/569480/556156/751686/393510/100170783/560802/567865/572215/100005589/557884/436939/555258/327067/567544/565315/556491
CC	GO:0000323	lytic vacuole	198	-0.30533	-1.41515	0.00323468	0.0211857	0.0153068	4494	tags=33%, list=25%, signal=25%	393398/100334819/553253/334749/336746/566642/415225/445155/492340/337424/556497/30221/403005/503608/567333/565630/445487/436964/100150316/100002086/796128/558180/393549/566517/100329656/406689/567818/565583/393296/431725/368911/282673/100000085/797213/100002371/557073/436689/327635/325931/791890/564342/564835/561019/555611/562137/767647/393128/570568/664759/556136/795916/100001978/449549/10000223…
BP	GO:0048878	chemical homeostasis	371	0.315887	1.40714	0.00336476	0.0219388	0.015851	3114	tags=23%, list=17%, signal=20%	562763/100038797/245703/568258/561350/100000006/557037/555623/64614/406339/570245/566075/393511/494489/792274/565439/378727/260440/64615/798565/64611/58032/100329340/101882535/568288/567667/570841/64609/436744/556979/101886332/30629/791526/324790/561618/553330/321166/568265/406791/353363/64616/568463/393353/562834/557642/100037332/550498/553691/100136850/64613/569989/64612/557317/64610/567533/245…
MF	GO:0004843	cysteine-type deubiquitinase activity	78	0.430986	1.60406	0.0034148	0.0221657	0.0160149	5117	tags=42%, list=28%, signal=31%	564054/564158/325631/563983/564497/777708/406416/327127/568683/324335/563546/563470/405858/406508/327239/564632/561108/567050/568334/557981/565434/406618/100101645/449927/335736/322007/406790/402834/768201/327528/100332674/563778/563912
CC	GO:0005773	vacuole	256	-0.293429	-1.41376	0.00345264	0.0223117	0.0161204	3105	tags=32%, list=17%, signal=27%	393398/100334819/553253/334749/336746/325402/566642/415225/445155/492340/337424/556497/449655/30221/403005/503608/567333/565630/100000242/445487/436964/100150316/100002086/796128/558180/326974/335025/393549/566517/559391/100329656/406689/567818/565583/393296/431725/368911/282673/100000085/797213/558848/100002371/557073/436689/327635/406466/325931/791890/564342/564835/406342/561019/555611/562137/7…
CC	GO:0030018	Z disc	61	0.461771	1.64315	0.00353128	0.0227189	0.0164146	2018	tags=26%, list=11%, signal=23%	556258/561350/566928/570245/724004/564165/798565/266640/58037/323320/573301/568463/572909/30591/30148/445475
MF	GO:0015631	tubulin binding	223	0.348375	1.48311	0.00354697	0.0227193	0.0164149	4570	tags=36%, list=25%, signal=28%	553438/100006339/562190/767754/558219/561094/553265/449979/569545/797680/393572/100151220/368709/100329473/565533/449820/566086/553087/369190/100537884/492614/544651/555174/562077/101883254/558702/566663/570011/431757/799958/393796/100317281/791201/794225/553436/561788/317743/550267/767643/100136875/565771/393896/568957/386975/565243/553652/565563/569375/563459/571789/561882/436836/558162/573988/…
BP	GO:0048738	cardiac muscle tissue development	97	0.416629	1.60304	0.0035954	0.0228695	0.0165234	2891	tags=28%, list=16%, signal=23%	556258/317731/566928/553051/30616/724004/569395/386711/266640/100334610/100535460/556489/494453/573301/564742/561635/100334824/30705/30381/563843/327197/571486/100331745/353295/100334824/30694/393152
MF	GO:0005198	structural molecule activity	450	0.300371	1.36636	0.00360187	0.0228695	0.0165234	4932	tags=29%, list=27%, signal=22%	556258/567640/493628/317731/101885652/100004456/558883/562190/556842/100148002/101882184/321113/571584/557795/558800/562496/564099/100321011/558677/449936/431777/777756/503730/561679/555804/567505/799538/325675/793912/494453/553182/566796/567500/558461/336471/266638/767746/323579/321744/557070/30741/571786/569390/100000769/100148383/260439/100334431/81581/555202/503600/100330886/558137/337158/445…
MF	GO:0005216	monoatomic ion channel activity	374	0.3155	1.40806	0.00363045	0.0229508	0.0165821	4633	tags=35%, list=25%, signal=27%	100005176/394199/561350/562796/570245/100149388/393606/387298/567442/100333101/553392/559036/568123/798565/795490/795702/564698/101154640/570841/556507/100001681/799412/563670/559447/100148645/562853/560875/405763/387299/548345/561003/386933/793996/393101/561497/795133/561160/100537531/353363/571208/563802/568463/393353/568211/567611/559728/568759/564522/368416/58152/100333648/558806/404273/10015…
BP	GO:0006952	defense response	308	0.318607	1.39869	0.00365634	0.0230144	0.0166281	3214	tags=23%, list=18%, signal=19%	562007/100536594/406397/554167/792160/570832/797357/795305/565474/393387/100005469/100170820/100538217/571584/555604/393611/503594/795785/565074/560869/561406/562475/30767/791148/559020/797669/569014/100333455/246226/791524/334613/327127/567844/570531/557714/335453/100536808/568326/406471/324140/406335/393144/566001/64274/403138/324431/100000544/561901/559080/386590/563327/321868/791973/327615/45…
MF	GO:0008201	heparin binding	60	0.463362	1.64636	0.00376095	0.0232699	0.0168127	3112	tags=35%, list=17%, signal=29%	558797/100005469/556123/561688/80354/100535241/80353/321449/405901/334613/558224/799867/393096/30705/405902/404233/561901/170846/386628/794872/353246
BP	GO:0051216	cartilage development	170	0.359595	1.48611	0.00375902	0.0232699	0.0168127	4625	tags=35%, list=25%, signal=26%	406397/405788/100333936/100005469/751644/565508/58032/561679/550364/334561/30194/100000709/386787/353363/30430/30705/323473/567905/100332039/569081/337298/446115/140423/569256/100001532/30749/569471/327268/30269/565402/563459/795400/403045/353246/323597/393910/60642/118437/30214/567038/100144566/406243/403023/565206/393538/373882/30575/58065/259191/324407/553407/791144/60641/30250/334197/553423/4…
BP	GO:0030334	regulation of cell migration	204	0.351589	1.48134	0.00373818	0.0232699	0.0168127	4677	tags=38%, list=26%, signal=28%	567640/570222/359829/100332730/101882184/561433/567422/368826/565863/321243/556770/100000009/325938/565437/561895/795761/79186/564770/566796/394108/559103/544658/497629/561012/565781/321046/100332039/64274/337298/100000949/692065/572261/559080/544659/100333657/566534/335158/282676/559784/795670/563920/567064/555297/100005593/570276/30197/548602/30630/550377/100526683/368917/563800/353246/553130/6…
BP	GO:0030162	regulation of proteolysis	194	-0.305068	-1.41167	0.00373614	0.0232699	0.0168127	1903	tags=17%, list=10%, signal=15%	100359374/564835/559639/100006207/334203/100334344/555366/568898/751763/100136837/567287/359833/569558/555328/795694/359841/791878/561021/560339/793100/553180/393713/368621/100537591/570968/569326/562067/567623/568879/791587/793035/30443/100001785
CC	GO:0005764	lysosome	197	-0.310238	-1.44057	0.00381116	0.0234806	0.0169649	4494	tags=34%, list=25%, signal=26%	393398/100334819/553253/334749/336746/566642/415225/445155/492340/337424/556497/30221/403005/503608/567333/565630/445487/436964/100150316/100002086/796128/558180/393549/566517/100329656/406689/567818/565583/393296/431725/368911/282673/100000085/797213/100002371/557073/436689/327635/325931/791890/564342/564835/561019/555611/562137/767647/393128/570568/664759/556136/795916/100001978/449549/10000223…
BP	GO:0006816	calcium ion transport	166	0.364433	1.50125	0.00390507	0.0239577	0.0173096	5163	tags=43%, list=28%, signal=31%	561350/562796/570245/100149388/494489/797905/387298/260440/798565/568288/570841/799412/100148645/560875/568265/568463/567611/568759/558806/561434/567702/555941/565158/557850/569528/30148/777614/100034540/102725537/327396/794666/100001532/565697/568225/562640/767745/569480/259258/405791/751686/556360/393940/563901/560566/101886622/562585/445111/100003220/100003278/557430/100000981/170581/562059/55…
BP	GO:0055080	monoatomic cation homeostasis	246	0.330504	1.4317	0.00400575	0.0244721	0.0176813	3114	tags=23%, list=17%, signal=19%	562763/245703/568258/561350/100000006/64614/570245/566075/393511/494489/565439/260440/64615/798565/64611/58032/101882535/568288/567667/570841/64609/436744/101886332/30629/561618/568265/353363/64616/568463/562834/557642/550498/553691/64613/64612/64610/494478/652982/378958/561279/557494/100001532/556499/562904/334466/791518/562640/393887/100004566/64267/394110/564500/563540/751686/561469/556360
MF	GO:0016706	2-oxoglutarate-dependent dioxygenase activity	57	0.456235	1.5962	0.00407916	0.0248163	0.01793	6362	tags=61%, list=35%, signal=40%	565650/557059/101883702/570194/327168/562774/100003413/103283056/572649/566534/415256/445320/569277/503902/553720/556077/556678/436868/100329385/569207/559236/100036767/334347/373132/553406/569819/566697/550278/100003675/323659/777635/560815/559569/436936/321248
CC	GO:0005875	microtubule associated complex	95	0.404065	1.55321	0.00418401	0.0253481	0.0183142	4448	tags=45%, list=24%, signal=34%	100535326/407638/368824/553797/558219/447884/449979/569992/100151220/565533/335340/566086/100330581/556023/369190/544651/437026/100034551/561525/393452/393796/100317281/553436/553389/561788/550267/100136875/100148193/569394/565563/563459/555705/573988/797545/30627/566923/561612/566766/325449/393928/447906/492815/100330443
BP	GO:0009617	response to bacterium	117	0.392312	1.54751	0.00423031	0.0255223	0.0184401	3210	tags=26%, list=18%, signal=22%	562007/100536594/406397/554167/795305/100170820/327320/571584/393611/795785/565074/449677/101883702/768172/406471/403138/103283056/140814/559080/386590/791973/327615/450039/492647/553612/373874/100333615/100126017/792472/406575/450028
CC	GO:0031234	extrinsic component of cytoplasmic side of plasma membrane	66	-0.421533	-1.66576	0.00429954	0.0258328	0.0186644	3808	tags=35%, list=21%, signal=28%	797361/335655/323509/100003596/767734/563953/493613/492811/557258/405769/335656/574422/337571/100005402/326825/492467/553609/406604/100332982/541540/100331581/101885596/100537752
BP	GO:0019725	cellular homeostasis	271	0.329705	1.43852	0.00435008	0.0260289	0.0188061	3114	tags=24%, list=17%, signal=20%	562763/245703/568258/561350/100000006/64614/406339/570245/566075/393511/494489/565439/378727/260440/64615/798565/794108/64611/58032/100329340/100048921/568288/567667/570841/64609/30629/324790/561618/553330/568265/406791/353363/64616/568463/562834/557642/550498/553691/64613/64612/64610/494478/652982/378958/561279/407989/557494/100001532/570288/556499/564351/562904/334466/562640/393887/100004566/64…
BP	GO:0061448	connective tissue development	181	0.356995	1.49182	0.00444919	0.0265128	0.0191557	4625	tags=35%, list=25%, signal=27%	406397/405788/100333936/100005469/751644/565508/58032/561679/550364/334561/30194/100000709/100536827/386787/100034489/353363/30430/30705/323473/567905/100332039/569081/337298/446115/140423/569256/100001532/30749/569471/327268/30269/565402/563459/795400/403045/353246/323597/393910/60642/118437/30214/567038/100144566/406243/403023/565206/100330645/252850/393538/373882/100007702/30575/58065/259191/3…
BP	GO:0010942	positive regulation of cell death	104	-0.359748	-1.52517	0.0044922	0.0265515	0.0191836	2967	tags=24%, list=16%, signal=20%	554650/327345/550268/564030/322309/373093/373118/568155/100000024/100359374/564835/566604/323563/751763/791795/553164/100334257/553769/100537591/569326/567623/406300/556756/30443/100001785
CC	GO:0098794	postsynapse	258	0.330681	1.4336	0.00448396	0.0265515	0.0191836	5346	tags=40%, list=29%, signal=28%	562079/394199/100333556/553243/100333101/562531/751680/565863/100002610/100125749/100007681/556507/100001681/567207/569756/566152/678652/563527/405901/793912/100537531/567595/368416/100333648/404273/170452/405902/559717/678575/100034584/564832/100034540/571872/777737/327160/30687/541529/327415/570493/393180/569107/100536659/30230/767745/664698/798260/566572/557556/100005295/569480/568935/792865/5…
BP	GO:0050768	negative regulation of neurogenesis	51	0.469257	1.64059	0.00462222	0.0268838	0.0194238	3745	tags=45%, list=20%, signal=36%	406397/80354/100329702/100000009/80353/561895/30037/58066/544658/572261/405899/544659/798465/567064/100332110/550377/553130/140613/30493/334526/100004611/30718/30266
BP	GO:0014904	myotube cell development	72	0.441242	1.61686	0.00462239	0.0268838	0.0194238	3350	tags=33%, list=18%, signal=27%	556258/561350/570245/246275/321552/798565/559106/100149390/553655/566880/393444/795319/559005/692352/407989/321064/562199/100006612/30269/100000687/407658/563800/556083/492356
BP	GO:0048741	skeletal muscle fiber development	72	0.441242	1.61686	0.00462239	0.0268838	0.0194238	3350	tags=33%, list=18%, signal=27%	556258/561350/570245/246275/321552/798565/559106/100149390/553655/566880/393444/795319/559005/692352/407989/321064/562199/100006612/30269/100000687/407658/563800/556083/492356
BP	GO:0014706	striated muscle tissue development	100	0.406365	1.57539	0.00461605	0.0268838	0.0194238	2891	tags=27%, list=16%, signal=23%	556258/317731/566928/553051/30616/724004/569395/386711/266640/100334610/100535460/556489/494453/573301/564742/561635/100334824/30705/30381/563843/327197/571486/100331745/353295/100334824/30694/393152
CC	GO:0000313	organellar ribosome	61	-0.419723	-1.65077	0.00482601	0.0277657	0.0200609	6922	tags=56%, list=38%, signal=35%	493604/436791/751640/571648/436674/393748/503593/751639/550391/619204/100034614/100007768/565937/100142645/558080/557606/503880/394122/569841/562703/777746/447945/436691/100093703/553534/553711/553580/791211/564733/100149182/436701/494106/450009/797002
CC	GO:0005761	mitochondrial ribosome	61	-0.419723	-1.65077	0.00482601	0.0277657	0.0200609	6922	tags=56%, list=38%, signal=35%	493604/436791/751640/571648/436674/393748/503593/751639/550391/619204/100034614/100007768/565937/100142645/558080/557606/503880/394122/569841/562703/777746/447945/436691/100093703/553534/553711/553580/791211/564733/100149182/436701/494106/450009/797002
BP	GO:0048638	regulation of developmental growth	105	0.40351	1.57323	0.00483184	0.0277657	0.0200609	4631	tags=41%, list=25%, signal=31%	556123/567422/80354/100329702/100000009/80353/561895/30037/394174/30634/30726/565669/544658/561737/569041/436748/572261/554509/405899/777737/544659/567064/30123/550377/30269/798260/368439/553130/323597/569360/573988/334526/100004611/553412/30270/30266/403050/30192/64271/30250/114447/30725/57936
BP	GO:0060271	cilium assembly	283	0.331207	1.44738	0.0048504	0.0277657	0.0200609	3877	tags=33%, list=21%, signal=26%	557988/767737/100000006/555601/606664/100535326/368824/286830/566154/553797/724000/558005/101882236/447884/386722/393286/553375/402988/393572/402875/494105/553704/562035/335340/559407/558865/553087/572368/550471/405810/555988/386932/321709/393862/565272/449859/432388/563066/556760/368476/402910/566474/797081/437026/100034551/570822/100332039/393452/393368/799022/100007472/503590/100333716/792921/…
BP	GO:0030705	cytoskeleton-dependent intracellular transport	104	0.405242	1.57383	0.00503787	0.0286449	0.0206962	4641	tags=40%, list=25%, signal=30%	793551/565345/565649/393572/100329473/566086/100330581/369190/553213/321709/563066/568207/561525/393452/777737/100318355/569823/100317281/556758/550267/565267/561933/565563/563459/777640/555285/445473/30627/565515/30187/569779/563359/561612/414929/100537719/566766/432389/450058/100330443/393609/565922/100334848
BP	GO:0051656	establishment of organelle localization	176	0.349163	1.45173	0.0050434	0.0286449	0.0206962	4641	tags=35%, list=25%, signal=26%	799739/555601/407638/793551/565345/567576/565649/492470/555704/554173/566086/558865/777745/563066/321744/562077/568207/100007472/393886/393413/567234/558395/777716/559363/569837/641490/795670/565384/565267/393134/561933/541511/436911/565563/563459/777640/555285/286746/445473/393632/245949/30627/404604/30187/445286/563359/565799/368473/557491/559029/403050/561138/100537719/195815/192326/566739/450…
CC	GO:0005815	microtubule organizing center	265	0.32437	1.40892	0.0051719	0.0292605	0.0211409	4557	tags=33%, list=25%, signal=25%	317731/555601/560147/564158/100151439/555436/561887/100334259/321070/393572/402875/100329473/560234/562035/565873/558865/327124/407625/553213/386932/321709/562752/492614/449859/100038787/563066/751706/402910/100318899/562077/797081/327216/393452/393368/101883254/100007472/563259/399690/565521/567234/792921/555400/553488/406508/565576/334460/794225/565282/571486/561108/334278/100136875/393134/3938…
BP	GO:0033333	fin development	104	0.404267	1.57004	0.00525572	0.0296194	0.0214003	4961	tags=41%, list=27%, signal=30%	406397/559150/568084/570900/393606/794108/557764/321243/503730/555721/563428/559273/30705/323473/572527/567905/570239/30240/565032/405896/692065/337158/572452/563920/30269/100333097/566632/100216326/359830/359831/60642/557491/100330645/100007702/324407/60641/334197/386762/555364/326102/393813/30291/564750
MF	GO:0008509	monoatomic anion transmembrane transporter activity	107	0.39699	1.55606	0.00553174	0.0309352	0.0223509	1487	tags=15%, list=8%, signal=14%	562763/497323/100000006/566075/565439/568872/553392/100150270/567667/568985/561618/795133/798983/393353/562834/557642
BP	GO:0003007	heart morphogenesis	217	0.334645	1.41707	0.00551567	0.0309352	0.0223509	4163	tags=29%, list=23%, signal=23%	556258/767737/497505/570900/100005469/553051/794108/565849/386711/386722/568060/64609/80353/321070/402875/494105/556489/30769/562035/30194/334613/561635/559273/432388/571786/30381/437026/64612/245702/408256/405805/567041/386856/563273/415107/569471/795688/30125/353295/333979/393134/30269/497312/30694/30066/567452/562822/393940/407655/504167/767714/359831/317747/569507/541479/100001297/557491/5627…
BP	GO:0014902	myotube differentiation	91	0.411894	1.57734	0.00562096	0.0310756	0.0224524	3637	tags=32%, list=20%, signal=26%	556258/561350/570245/246275/321552/798565/559106/100149390/553655/566880/393444/795319/559005/692352/407989/572187/393849/321064/562199/100006612/30269/100000687/572733/407658/563800/556083/492356/571688/641575
MF	GO:0015267	channel activity	413	0.299473	1.3503	0.00560324	0.0310756	0.0224524	4633	tags=33%, list=25%, signal=26%	100038797/100005176/394199/561350/562796/570245/100149388/792274/393606/387298/567442/100333101/553392/559036/568123/798565/795490/795702/564698/101154640/570841/556507/100001681/799412/563670/559447/100148645/562853/560875/405763/387299/548345/561003/386933/793996/393101/561497/795133/561160/100537531/353363/571208/563802/568463/393353/568211/567611/559728/568759/564522/368416/58152/100333648/55…
MF	GO:0022803	passive transmembrane transporter activity	413	0.299473	1.3503	0.00560324	0.0310756	0.0224524	4633	tags=33%, list=25%, signal=26%	100038797/100005176/394199/561350/562796/570245/100149388/792274/393606/387298/567442/100333101/553392/559036/568123/798565/795490/795702/564698/101154640/570841/556507/100001681/799412/563670/559447/100148645/562853/560875/405763/387299/548345/561003/386933/793996/393101/561497/795133/561160/100537531/353363/571208/563802/568463/393353/568211/567611/559728/568759/564522/368416/58152/100333648/55…
BP	GO:0006955	immune response	330	-0.264196	-1.30195	0.0056867	0.0313199	0.0226289	2295	tags=20%, list=13%, signal=18%	352944/556341/568839/100141480/100007529/567542/445073/574422/403147/337571/571364/560927/777696/791164/30663/564835/541345/799527/449958/100170826/494451/553699/751750/791453/100001623/58151/101886406/799852/503595/100151195/562262/449803/492459/100332982/641390/560527/101243556/565759/568653/101882558/402837/445088/323695/101883306/352916/564996/100332241/30117/450064/793920/100537591/791742/10…
MF	GO:0003924	GTPase activity	297	-0.273057	-1.33569	0.00590809	0.0324165	0.0234211	4288	tags=38%, list=23%, signal=30%	100003363/767781/406315/140617/436767/792024/335925/386994/447911/322694/558964/100150980/406714/567222/406674/100003902/406798/394125/393945/415213/336839/553657/373105/436615/562524/474323/553656/557574/100000326/566914/100006655/100001905/393656/557482/550583/792699/337424/436952/406411/568741/541494/30380/436718/550581/445024/321590/436828/323509/557996/100005849/751645/405780/797451/445255/5…
BP	GO:0061371	determination of heart left/right asymmetry	181	0.3496	1.46092	0.00604484	0.0330421	0.0238732	4911	tags=36%, list=27%, signal=27%	767737/555601/570900/100005469/100149388/562529/100034753/794108/565849/386722/568060/393286/799229/64609/402875/560234/494105/562035/335340/30194/568265/559273/432388/327216/437026/569538/100332039/405805/567041/415107/569471/795688/30125/353295/333979/393134/30269/497312/30694/100148193/30066/567452/562822/393940/407655/504167/767714/100001297/557491/555655/170581/368320/100331455/572430/767803…
BP	GO:0035050	embryonic heart tube development	159	0.358136	1.46705	0.00608375	0.0331303	0.0239369	4504	tags=34%, list=25%, signal=26%	767737/570900/100005469/30616/794108/565849/386722/568060/64609/402875/494105/562035/30194/559273/432388/437026/64612/337866/405805/567041/386856/415107/569471/795688/30125/353295/333979/393134/30269/497312/30694/30066/567452/562822/407658/796537/393940/407655/504167/767714/359831/573084/100001297/557491/569403/555655/170581/100331455/572430/796380/30250/569564/386762/558333
BP	GO:0043086	negative regulation of catalytic activity	145	-0.320223	-1.45025	0.00634202	0.0343384	0.0248098	4764	tags=37%, list=26%, signal=28%	100331208/570305/100006782/560308/562319/394109/114401/567359/335098/100002007/497638/553614/353358/550258/494158/445215/100334698/321195/566959/567801/751676/553607/407723/550268/553417/550290/563738/558368/561073/550595/768177/570638/334203/100034609/793697/100334344/259192/555366/568898/100136837/359833/569558/555328/795694/359841/791878/560339/793100/323695/368621/562067/568879/791587/793035
BP	GO:0010628	positive regulation of gene expression	149	-0.321978	-1.44797	0.00635284	0.0343384	0.0248098	2754	tags=23%, list=15%, signal=20%	550268/333991/571146/503778/337597/393890/406546/570435/795398/403147/569773/559630/791164/564951/767690/562236/777768/100170826/494451/405789/393566/101243556/100000558/793445/393733/100174951/30117/450064/394066/767721/30538/494454/494455/30104
BP	GO:0016052	carbohydrate catabolic process	68	0.429266	1.55887	0.00648023	0.0348972	0.0252135	4275	tags=50%, list=23%, signal=38%	406339/447836/246095/568001/445094/553655/559447/334116/393444/406696/553352/406791/550259/560944/558487/378963/336425/560753/571441/792692/317743/245699/369193/572733/335817/245700/246094/406367/406496/393160/664696/406762/678540/567798
MF	GO:0005262	calcium channel activity	89	0.407074	1.55273	0.00654206	0.0351002	0.0253602	2354	tags=29%, list=13%, signal=26%	100005176/561350/562796/570245/100149388/798565/570841/799412/100148645/560875/353363/568463/567611/568759/558806/100126126/561434/567702/555941/565158/557850/569528/777614/100034540/102725537/794666
BP	GO:0070482	response to oxygen levels	75	0.423393	1.5695	0.00658094	0.035179	0.0254171	4373	tags=41%, list=24%, signal=32%	565508/569267/317638/393376/101883702/406696/553330/493634/327133/541331/386590/100150304/30296/30702/378848/791518/114441/378866/353246/678512/352943/30496/797150/550420/436868/373882/100329385/393202/791144/393285/558154
BP	GO:0044092	negative regulation of molecular function	185	-0.30711	-1.41441	0.00683909	0.036425	0.0263174	4764	tags=35%, list=26%, signal=26%	100331208/570305/797834/100006782/561924/560308/562319/394109/114401/567359/335098/100002007/497638/553614/353358/550258/494158/445215/406787/100334698/321195/566959/567801/751676/553607/568602/394149/407723/550268/553417/550290/563738/445213/406463/558368/561073/550595/768177/570638/403010/334203/100034609/793697/794240/100334344/259192/555366/568898/100136837/359833/569558/555328/795694/359841/…
MF	GO:0015293	symporter activity	120	0.378013	1.49436	0.00695819	0.0369241	0.0266779	3852	tags=30%, list=21%, signal=24%	562763/569007/564815/100000006/393654/565439/798635/100150665/553256/100329340/567667/793301/568985/561618/492334/562834/557642/494450/406519/405862/321541/335836/557494/327276/406458/556156/393510/100170783/560802/572215/100005589/557884/436939/567544/565315/556491
BP	GO:0090066	regulation of anatomical structure size	236	0.320153	1.36926	0.00701211	0.0370749	0.0267869	4789	tags=36%, list=26%, signal=27%	562763/100000006/100001008/100001171/556123/565439/553243/553383/570321/567422/80354/58032/100329702/100004299/567667/100000009/80353/100149390/30767/559746/561895/30037/394174/550364/100333455/568304/30634/30726/58066/569585/562834/544658/561737/30112/436748/572261/100001828/405899/777737/100884159/544659/321099/100006087/567064/100329524/100002872/325085/561647/30123/550528/550377/798260/562786…
MF	GO:0015103	inorganic anion transmembrane transporter activity	117	0.37905	1.49519	0.00732599	0.0381792	0.0275847	1487	tags=15%, list=8%, signal=13%	562763/497323/100000006/566075/565439/568872/553392/100150270/567667/568985/561618/100332610/795133/798983/393353/562834/557642
BP	GO:0021953	central nervous system neuron differentiation	117	0.378738	1.49396	0.00732599	0.0381792	0.0275847	4247	tags=35%, list=23%, signal=27%	493627/436679/80354/406205/30384/100329456/80353/368483/791524/58066/406719/30154/140422/554232/245702/561437/436748/352930/561788/563920/64275/30697/30197/30269/368439/548610/566632/323597/569360/393910/30214/796276/571943/30718/558825/30463/30147/406564/30120/100008101/30192
BP	GO:0032101	regulation of response to external stimulus	189	0.338238	1.41716	0.00732405	0.0381792	0.0275847	3274	tags=27%, list=18%, signal=22%	406397/792160/565474/393387/794278/550232/100538217/100149543/101882535/556770/100006778/562247/100000009/791148/335409/561895/30037/569014/100136840/791524/562946/799082/327127/570531/557714/559103/544658/335453/406471/406335/393144/64274/403138/692065/572261/558137/559080/544659/282676/30296/567064/64275/100329270/550377/368439/563800/353246/393578/553130/327321/678512
BP	GO:0000003	reproduction	239	0.322476	1.38399	0.0072585	0.0381792	0.0275847	3418	tags=28%, list=19%, signal=23%	553222/797197/799739/568084/553300/562190/558053/436789/386722/553375/569877/558677/492470/560875/768146/337459/553029/799918/393335/114424/554173/558970/30263/360141/474350/793897/565669/794038/432388/402910/368200/563363/570879/555782/30116/571851/323733/100149310/245702/567234/431757/559080/794225/569837/566758/406737/798354/567241/555846/550562/450035/393882/569277/548602/386975/751663/100003…
BP	GO:0046939	nucleotide phosphorylation	60	0.445871	1.58422	0.00744364	0.038244	0.0276316	3971	tags=52%, list=22%, signal=41%	406339/402854/447836/246095/436789/568001/445094/559447/334116/406696/406791/550259/560944/100037319/558487/378963/336425/560753/792692/317743/245699/369193/572733/335817/553671/245700/246094/406367/406496/393160/664696
BP	GO:0010970	transport along microtubule	73	0.426934	1.57047	0.00743246	0.038244	0.0276316	4641	tags=42%, list=25%, signal=32%	793551/565649/393572/566086/100330581/369190/553213/321709/563066/568207/561525/393452/777737/100318355/569823/556758/550267/561933/565563/563459/777640/30627/565515/30187/563359/561612/414929/100537719/432389/565922/100334848
BP	GO:0021510	spinal cord development	81	0.410692	1.54059	0.0073661	0.038244	0.0276316	3858	tags=36%, list=21%, signal=28%	767737/493627/406205/30384/386722/393572/557734/791524/58066/406719/30154/140422/337298/245702/436748/352930/553436/563920/30697/404599/664698/30269/30445/393910/571943/30718/30463/30147/406564
BP	GO:0003143	embryonic heart tube morphogenesis	134	0.368149	1.47614	0.00743308	0.038244	0.0276316	4504	tags=33%, list=25%, signal=25%	767737/570900/100005469/794108/565849/386722/568060/64609/402875/494105/562035/30194/559273/432388/437026/64612/405805/567041/415107/569471/795688/30125/353295/333979/393134/30269/497312/30694/30066/567452/562822/393940/407655/504167/767714/100001297/557491/555655/170581/100331455/572430/569564/386762/558333
MF	GO:0005244	voltage-gated monoatomic ion channel activity	168	0.345715	1.42608	0.00754489	0.0385728	0.0278691	1977	tags=24%, list=11%, signal=21%	100005176/562796/393606/567442/100333101/559036/795490/795702/101154640/100001681/563670/559447/100148645/562853/560875/405763/561003/386933/793996/393101/795133/561160/571208/563802/393353/568759/564522/58152/100333648/558806/561434/567702/567267/555941/565158/557584/569528/777614/567780/100034540
BP	GO:0022414	reproductive process	237	0.322316	1.38126	0.00756069	0.0385728	0.0278691	3315	tags=27%, list=18%, signal=23%	553222/797197/799739/568084/553300/562190/558053/436789/386722/553375/569877/558677/492470/560875/768146/337459/553029/799918/393335/114424/554173/558970/30263/360141/474350/793897/565669/794038/432388/402910/368200/563363/570879/555782/30116/571851/323733/100149310/245702/567234/431757/559080/794225/569837/566758/406737/798354/567241/555846/550562/450035/393882/569277/548602/386975/751663/100003…
BP	GO:0006090	pyruvate metabolic process	55	0.464547	1.63011	0.0076181	0.0387298	0.0279826	4157	tags=56%, list=23%, signal=44%	406339/79378/378727/447836/246095/568001/445094/559447/334116/406696/406791/550259/560944/558487/378963/336425/560753/792692/317743/245699/369193/572733/335817/324201/245700/246094/406367/406496/393160/664696/492719
MF	GO:0101005	deubiquitinase activity	82	0.416307	1.56591	0.007995	0.0405043	0.0292647	5117	tags=40%, list=28%, signal=29%	564054/564158/325631/563983/564497/777708/406416/327127/568683/324335/563546/563470/405858/406508/327239/564632/561108/567050/568334/557981/565434/406618/100101645/449927/335736/322007/406790/402834/768201/327528/100332674/563778/563912
BP	GO:0002573	myeloid leukocyte differentiation	56	0.451834	1.58577	0.00805511	0.0406671	0.0293823	3326	tags=30%, list=18%, signal=25%	569257/100001171/100538217/100270759/556770/403066/369190/445066/30430/559103/436895/561503/64274/393246/555217/566632/393963
BP	GO:0030010	establishment of cell polarity	52	0.469331	1.64273	0.00818683	0.0411891	0.0297594	5221	tags=44%, list=29%, signal=32%	555601/100005469/407638/30767/114424/559784/795670/562199/100006612/404045/563800/245949/569971/118437/368473/403050/557463/373882/117507/558390/30291/321836/321855
CC	GO:0045211	postsynaptic membrane	149	0.355004	1.44794	0.00826498	0.0414389	0.0299399	5426	tags=41%, list=30%, signal=29%	394199/100333101/100002610/100125749/556507/567207/569756/566152/405901/100537531/567595/368416/100333648/404273/170452/405902/559717/678575/564832/100034540/777737/570493/100536659/767745/798260/566572/100005295/334526/448841/100034367/368473/555470/793756/100003278/557430/449864/561540/566811/561906/555627/563297/100005675/568984/566922/407735/556619/30725/556582/541382/83412/557511/566633/3029…
BP	GO:0048736	appendage development	111	0.387867	1.51872	0.00848075	0.0423656	0.0306095	4961	tags=39%, list=27%, signal=28%	406397/559150/568084/570900/393606/794108/557764/321243/503730/555721/563428/559273/30705/323473/572527/567905/570239/30240/565032/405896/692065/337158/572452/563920/30269/100333097/566632/100216326/359830/359831/60642/557491/100330645/100007702/324407/60641/334197/386762/555364/326102/393813/30291/564750
CC	GO:0009898	cytoplasmic side of plasma membrane	85	-0.364706	-1.51278	0.00850809	0.0423656	0.0306095	3808	tags=28%, list=21%, signal=22%	797361/335655/323509/100003596/767734/563953/493613/492811/557258/405769/335656/574422/337571/100005402/326825/492467/553609/550542/406604/100332982/541540/100331581/101885596/100537752
BP	GO:0001666	response to hypoxia	71	0.422721	1.54511	0.00855393	0.0424485	0.0306694	4373	tags=41%, list=24%, signal=31%	565508/569267/317638/393376/101883702/406696/553330/493634/327133/541331/386590/30296/30702/378848/791518/114441/378866/353246/678512/352943/30496/797150/436868/373882/100329385/393202/791144/393285/558154
BP	GO:0044272	sulfur compound biosynthetic process	84	0.403654	1.52748	0.00863108	0.0426857	0.0308407	4627	tags=36%, list=25%, signal=27%	445175/103911184/445818/792524/559403/794259/555308/559488/436922/393860/378847/100037349/404232/567547/450054/406725/266987/80939/793524/449816/324201/100000654/100317129/324407/678634/556236/492476/393528/334195/791612
BP	GO:0060326	cell chemotaxis	72	0.425554	1.55938	0.00917783	0.0452358	0.0326832	3326	tags=33%, list=18%, signal=27%	100536594/387293/566115/100170820/387298/795785/556770/797669/559103/568326/406471/64274/30116/692065/559080/30685/335158/282676/791973/563800/353246/406575/678512/393963
MF	GO:0061134	peptidase regulator activity	139	-0.311883	-1.39429	0.00922699	0.0453245	0.0327473	1345	tags=16%, list=7%, signal=15%	100334344/555366/568898/321545/100136837/560860/359833/569558/555328/768128/359841/791878/560339/793100/368621/100537591/569326/562067/567623/791587/793035/30443/100001785
CC	GO:0030017	sarcomere	107	0.386934	1.51664	0.00929108	0.0454856	0.0328637	2018	tags=20%, list=11%, signal=18%	556258/561350/566928/570245/553051/724004/564165/445477/260440/798565/266640/58037/100149390/323320/573301/795319/568463/572909/30591/30148/445475
BP	GO:0006325	chromatin organization	269	0.319893	1.39281	0.00941199	0.045923	0.0331797	5416	tags=41%, list=30%, signal=29%	317731/564592/560856/558456/565508/556535/560910/568162/557263/569795/568230/558344/553422/794199/449820/799918/100141358/100000709/570194/327168/327124/570531/30430/567970/793897/560793/563435/337191/368200/560622/565314/100003413/445161/560526/100007426/571851/282615/565366/337866/553471/326866/568161/566825/563799/558450/566534/569471/368510/353295/445141/393283/415256/83910/563236/556504/7516…
BP	GO:0007610	behavior	207	0.336923	1.4243	0.00957455	0.0465598	0.0336399	2938	tags=26%, list=16%, signal=22%	556258/100151149/570245/550232/724004/286830/793551/378478/286832/64611/101882535/100048921/286833/570278/100321011/559106/64609/494487/559447/791524/557659/560837/560631/569778/386932/30211/58152/140633/64274/678575/64610/569528/30148/337230/327197/100001828/326708/336425/100005887/335836/30685/561788/404209/570288/450035/321064/562199/100006612/561647/100329270/336368/394145/324413
CC	GO:0045178	basal part of cell	70	0.429132	1.56089	0.00963223	0.0466842	0.0337297	2999	tags=27%, list=16%, signal=23%	797357/497323/566075/378478/100150270/557476/561618/100002010/570275/259195/557642/562077/399488/406454/692064/553768/544664/100330897/790938
MF	GO:0005179	hormone activity	91	0.39922	1.52881	0.00976837	0.0471867	0.0340928	1795	tags=24%, list=10%, signal=22%	100148055/793455/100535309/100001008/550232/393511/572172/58032/101882535/566602/563732/100334610/567953/436744/791526/570100/79186/360141/30211/567631/565781/436584
BP	GO:0007416	synapse assembly	52	0.464501	1.62583	0.00981256	0.0472432	0.0341336	5604	tags=56%, list=31%, signal=39%	100332730/792773/100148002/100002610/100125749/30037/571887/101175706/337230/777737/541373/550240/566572/368439/334526/794165/565459/555627/324096/30313/559868/445478/565842/30291/100007758/565021/567415/562702/572372
BP	GO:0010720	positive regulation of cell development	78	0.407421	1.51635	0.00987645	0.0473939	0.0342425	2990	tags=27%, list=16%, signal=23%	570222/556123/561433/567422/325938/30767/795761/30194/791524/30634/30726/559103/561012/335453/692064/100333657/567621/550240/100334442/798260/321948
BP	GO:0043207	response to external biotic stimulus	274	0.312371	1.3623	0.0101087	0.0481903	0.0348179	3214	tags=22%, list=18%, signal=18%	562007/100536594/406397/554167/792160/570832/795305/565474/100170820/327320/571584/393611/795785/565074/449677/562475/393650/791148/797669/101883702/768172/337598/327127/567844/100536808/568326/406471/568043/393144/566001/64274/403138/324431/103283056/554509/140814/559080/386590/393939/563327/321868/791973/327615/450039/30296/492647/561108/414331/553612/64275/378848/373874/100333615/751641/100126…
BP	GO:0051707	response to other organism	274	0.312371	1.3623	0.0101087	0.0481903	0.0348179	3214	tags=22%, list=18%, signal=18%	562007/100536594/406397/554167/792160/570832/795305/565474/100170820/327320/571584/393611/795785/565074/449677/562475/393650/791148/797669/101883702/768172/337598/327127/567844/100536808/568326/406471/568043/393144/566001/64274/403138/324431/103283056/554509/140814/559080/386590/393939/563327/321868/791973/327615/450039/30296/492647/561108/414331/553612/64275/378848/373874/100333615/751641/100126…
BP	GO:0051961	negative regulation of nervous system development	52	0.463681	1.62295	0.0101609	0.048281	0.0348834	3745	tags=44%, list=20%, signal=35%	406397/80354/100329702/100000009/80353/561895/30037/58066/544658/572261/405899/544659/798465/567064/100332110/550377/553130/140613/30493/334526/100004611/30718/30266
BP	GO:0043244	regulation of protein-containing complex disassembly	69	0.421266	1.53	0.010528	0.0498624	0.036026	4789	tags=42%, list=26%, signal=31%	553243/553383/570321/565649/100149390/100151220/559746/565533/568304/100150939/559032/569585/30112/321099/100006087/552961/556338/565771/562786/795335/58040/797545/555361/565410/386762/100000896/541372/64000/323285
BP	GO:0006165	nucleoside diphosphate phosphorylation	59	0.447983	1.58606	0.0105753	0.0499236	0.0360702	3971	tags=53%, list=22%, signal=41%	406339/402854/447836/246095/436789/568001/445094/559447/334116/406696/406791/550259/560944/100037319/558487/378963/336425/560753/792692/317743/245699/369193/572733/335817/553671/245700/246094/406367/406496/393160/664696

## Sheet: Inpp5e_GSEA
ONTOLOGY	ID	Description	setSize	enrichmentScore	NES	pvalue	p.adjust	qvalue	rank	leading_edge	core_enrichment
CC	GO:0022626	cytosolic ribosome	75	0.68878	2.48367	1e-10	4.97557e-08	4.25721e-08	4901	tags=83%, list=26%, signal=61%	100000341/335629/336713/405888/406686/415168/337148/58101/436759/394166/415229/560828/393788/641289/556556/336710/336687/406307/336641/337240/393686/336712/405889/114420/327089/192297/554155/322571/336550/394035/195819/337090/326961/406565/192301/393725/336812/325618/336662/415169/336719/394121/767765/337810/393738/445038/407690/323365/436760/445040/406489/393710/393715/335539/100000836/677758/39…
BP	GO:0007601	visual perception	139	-0.536853	-2.26024	1.38448e-10	4.97557e-08	4.25721e-08	3456	tags=44%, list=19%, signal=36%	114418/445034/393845/553473/493629/393629/497398/402814/494087/100000769/494134/393724/368725/558797/324201/559232/566824/387533/100537793/352918/494572/100537095/81881/562675/415149/567873/101886622/30503/58109/436716/568986/541429/567017/566120/436678/58085/393767/449792/30435/796867/140429/559209/554700/100330921/30582/474328/568211/140425/564152/140424/102031126/393989/572249/393758/368410/38…
BP	GO:0050953	sensory perception of light stimulus	144	-0.534606	-2.25082	1.22079e-10	4.97557e-08	4.25721e-08	3456	tags=43%, list=19%, signal=35%	114418/445034/393845/553473/493629/393629/497398/402814/494087/100000769/494134/393724/368725/558797/324201/559232/566824/387533/100537793/352918/494572/100537095/81881/562675/415149/567873/101886622/30503/58109/436716/568986/541429/567017/566120/436678/58085/393767/449792/30435/796867/140429/559209/554700/100330921/30582/474328/568211/140425/564152/140424/102031126/393989/572249/100534775/393758…
MF	GO:0005216	monoatomic ion channel activity	387	0.430984	1.91446	1.69931e-10	4.97557e-08	4.25721e-08	2763	tags=33%, list=15%, signal=28%	100007317/407670/567304/569032/571208/560568/555612/100150892/192125/555284/791696/100538116/556841/550467/567237/566883/565697/567702/101154640/793646/541540/562422/559447/564698/100334285/557196/559015/568759/560289/563228/799704/571422/565807/100002086/555941/566351/100000800/566514/553392/100538267/100330491/100037377/570876/100034540/497647/557511/58147/566411/100003342/562796/327415/387298/…
MF	GO:1901702	salt transmembrane transporter activity	481	0.41417	1.87347	1e-10	4.97557e-08	4.25721e-08	2763	tags=31%, list=15%, signal=27%	100007317/407670/569032/100332610/571208/572215/100329340/560568/559270/555612/100150892/192125/555284/100034395/791696/100538116/556841/550467/566883/100170783/567702/553304/101154640/793646/555598/494492/556480/541540/562422/559447/564698/567212/569480/100334285/557196/571044/564815/559015/568759/553489/560289/563228/245703/799704/571422/796312/556181/100002086/555941/566351/561758/555631/56651…
MF	GO:0003735	structural constituent of ribosome	151	0.534081	2.13901	1.43319e-09	3.49698e-07	2.9921e-07	4901	tags=53%, list=26%, signal=39%	100000341/335629/336713/405888/406686/323305/415168/337148/58101/436759/394166/415229/415159/560828/393788/641289/556556/336710/336687/406307/572109/192300/336641/337240/393686/336712/405889/114420/735250/327089/192297/554155/322571/336550/751639/394035/195819/337090/326961/406565/394194/192301/393725/336812/325618/336662/415169/445028/336719/394121/767765/337810/393738/445038/407690/323365/43676…
BP	GO:0099536	synaptic signaling	338	0.431798	1.89424	2.66716e-09	5.57817e-07	4.77281e-07	2773	tags=30%, list=15%, signal=26%	503565/282557/569032/572215/192125/352938/100538116/570923/564728/560648/567702/100329270/793646/100002610/570240/447892/494492/368475/555195/562422/794932/100001828/553785/559447/797538/100216485/571422/550457/724016/555941/378719/566514/567877/557556/569768/570876/100034540/557511/100331262/566411/100003342/562796/566633/569528/100331116/565256/564461/563467/572002/559786/566572/394199/568484/1…
MF	GO:0015267	channel activity	427	0.406131	1.81518	3.70437e-09	6.02577e-07	5.15578e-07	2763	tags=31%, list=15%, signal=27%	100007317/407670/567304/569032/571208/560568/555612/100150892/192125/555284/100034395/791696/100538116/556841/550467/567237/566883/565697/567702/101154640/793646/555598/541540/562422/559447/564698/100334285/557196/554272/559015/568759/560289/563228/799704/571422/565807/100002086/555941/566351/100000800/566514/557828/553392/100538267/100330491/100037377/570876/100034540/497647/557511/58147/565638/…
MF	GO:0022803	passive transmembrane transporter activity	427	0.406131	1.81518	3.70437e-09	6.02577e-07	5.15578e-07	2763	tags=31%, list=15%, signal=27%	100007317/407670/567304/569032/571208/560568/555612/100150892/192125/555284/100034395/791696/100538116/556841/550467/567237/566883/565697/567702/101154640/793646/555598/541540/562422/559447/564698/100334285/557196/554272/559015/568759/560289/563228/799704/571422/565807/100002086/555941/566351/100000800/566514/557828/553392/100538267/100330491/100037377/570876/100034540/497647/557511/58147/565638/…
MF	GO:0046873	metal ion transmembrane transporter activity	360	0.420159	1.84585	4.21933e-09	6.1771e-07	5.28526e-07	2763	tags=33%, list=15%, signal=29%	100007317/407670/571208/572215/100329340/560568/559270/555612/555284/791696/556841/550467/566883/100170783/567702/553304/101154640/556480/541540/562422/559447/564698/567212/569480/100334285/557196/564815/559015/568759/553489/560289/563228/245703/799704/796312/556181/100002086/555941/566351/561758/100538267/100330491/100037377/563540/100034540/565315/497647/562796/327415/432387/569528/100331116/56…
CC	GO:0005840	ribosome	175	0.501236	2.0465	6.99214e-09	9.3059e-07	7.96234e-07	4901	tags=47%, list=26%, signal=35%	100000341/335629/336713/405888/406686/323305/415168/337148/58101/436759/394166/415229/415159/560828/393788/641289/556556/336710/336687/406307/572109/192300/336641/337240/393686/336712/405889/114420/735250/327089/192297/554155/322571/336550/751639/394035/195819/337090/326961/406565/394194/192301/393725/336812/325618/336662/415169/445028/336719/394121/767765/337810/393738/445038/407690/323365/43676…
BP	GO:0099537	trans-synaptic signaling	326	0.425959	1.85681	1.04469e-08	1.09699e-06	9.3861e-07	3457	tags=34%, list=19%, signal=28%	503565/282557/569032/572215/192125/352938/100538116/570923/564728/560648/567702/100329270/793646/100002610/570240/447892/494492/368475/555195/562422/100001828/553785/797538/100216485/571422/550457/724016/555941/378719/566514/567877/557556/569768/570876/100034540/557511/100331262/566411/100003342/562796/566633/569528/100331116/565256/564461/563467/572002/566572/394199/568484/100333648/541382/55340…
BP	GO:0007268	chemical synaptic transmission	324	0.426344	1.85661	1.04903e-08	1.09699e-06	9.3861e-07	3457	tags=35%, list=19%, signal=29%	503565/282557/569032/572215/192125/352938/100538116/570923/564728/560648/567702/100329270/793646/100002610/570240/447892/494492/368475/555195/562422/100001828/553785/797538/100216485/571422/550457/724016/555941/378719/566514/567877/557556/569768/570876/100034540/557511/100331262/566411/100003342/562796/566633/569528/100331116/565256/564461/563467/572002/566572/394199/568484/100333648/541382/55340…
BP	GO:0098916	anterograde trans-synaptic signaling	324	0.426344	1.85661	1.04903e-08	1.09699e-06	9.3861e-07	3457	tags=35%, list=19%, signal=29%	503565/282557/569032/572215/192125/352938/100538116/570923/564728/560648/567702/100329270/793646/100002610/570240/447892/494492/368475/555195/562422/100001828/553785/797538/100216485/571422/550457/724016/555941/378719/566514/567877/557556/569768/570876/100034540/557511/100331262/566411/100003342/562796/566633/569528/100331116/565256/564461/563467/572002/566572/394199/568484/100333648/541382/55340…
MF	GO:0022839	monoatomic ion gated channel activity	308	0.428726	1.85913	1.17619e-08	1.14796e-06	9.8222e-07	2763	tags=34%, list=15%, signal=29%	100007317/407670/567304/569032/571208/560568/100150892/192125/555284/791696/100538116/556841/567237/566883/567702/101154640/793646/541540/562422/559447/564698/100334285/559015/568759/560289/571422/565807/555941/566351/100000800/566514/100538267/100330491/100037377/570876/100034540/497647/557511/58147/566411/100003342/562796/327415/387298/566633/432387/569528/100331116/565375/407672/394199/1003336…
MF	GO:0022836	gated channel activity	312	0.428697	1.86053	1.55761e-08	1.42521e-06	1.21944e-06	2763	tags=34%, list=15%, signal=29%	100007317/407670/567304/569032/571208/560568/100150892/192125/555284/791696/100538116/556841/567237/566883/567702/101154640/793646/541540/562422/559447/564698/100334285/559015/568759/560289/571422/565807/555941/566351/100000800/566514/100538267/100330491/100037377/570876/100034540/497647/557511/58147/566411/100003342/562796/327415/387298/566633/432387/569528/100331116/565375/407672/394199/1003336…
BP	GO:0045229	external encapsulating structure organization	155	-0.47399	-2.0172	2.40762e-08	2.07338e-06	1.77403e-06	3601	tags=52%, list=19%, signal=42%	100334893/554110/562072/321212/321421/553355/799930/101886065/568008/100294690/566945/503730/406548/101884120/100036767/797346/558137/553407/541546/100006366/497398/336266/368419/406426/100151400/791144/794479/571682/554550/565402/325675/336471/561679/286831/282555/337176/100535782/560115/337158/100170811/572364/386787/567110/564123/565508/323561/558919/560145/415149/564099/554270/100332562/10032…
BP	GO:0030198	extracellular matrix organization	154	-0.476953	-2.03663	2.88761e-08	2.22498e-06	1.90375e-06	3601	tags=45%, list=19%, signal=37%	503730/406548/101884120/100036767/797346/558137/553407/541546/100006366/497398/336266/368419/406426/100151400/791144/794479/571682/554550/565402/325675/336471/561679/286831/282555/337176/100535782/560115/337158/100170811/572364/386787/567110/564123/565508/323561/558919/560145/415149/564099/554270/100332562/100322027/337179/566851/562442/561440/404621/100463515/100149890/555202/564821/100334431/55…
BP	GO:0043062	extracellular structure organization	154	-0.476953	-2.03663	2.88761e-08	2.22498e-06	1.90375e-06	3601	tags=45%, list=19%, signal=37%	503730/406548/101884120/100036767/797346/558137/553407/541546/100006366/497398/336266/368419/406426/100151400/791144/794479/571682/554550/565402/325675/336471/561679/286831/282555/337176/100535782/560115/337158/100170811/572364/386787/567110/564123/565508/323561/558919/560145/415149/564099/554270/100332562/100322027/337179/566851/562442/561440/404621/100463515/100149890/555202/564821/100334431/55…
CC	GO:0044391	ribosomal subunit	136	0.530276	2.09495	4.07579e-08	2.98348e-06	2.55273e-06	4901	tags=51%, list=26%, signal=38%	100000341/335629/336713/405888/406686/323305/415168/337148/58101/436759/394166/415229/560828/393788/641289/556556/336710/336687/406307/192300/336641/337240/393686/336712/405889/114420/327089/192297/554155/322571/336550/751639/394035/195819/337090/326961/406565/192301/393725/336812/325618/336662/415169/336719/394121/767765/337810/393738/445038/407690/323365/436760/445040/406489/393710/565937/39371…
MF	GO:0008324	monoatomic cation transmembrane transporter activity	488	0.369364	1.67051	1.84811e-07	1.2884e-05	1.10238e-05	2763	tags=29%, list=15%, signal=25%	100007317/407670/571208/572215/100329340/560568/559270/555612/555284/791696/556841/100333673/550467/402880/566883/100170783/565697/567702/553304/101154640/556480/541540/562422/559447/564698/567212/569480/100334285/557196/564815/559015/568759/553489/560289/563228/245703/799704/565807/796312/556181/100002086/555941/566351/561758/100000800/100538267/553691/100330491/100037377/563540/100034540/565315…
BP	GO:0007600	sensory perception	224	-0.408876	-1.85059	2.38418e-07	1.58656e-05	1.3575e-05	3217	tags=36%, list=17%, signal=30%	553473/493629/393629/103911405/497398/402814/558325/494087/100000769/494134/393724/360139/368725/558797/405833/324201/100007047/559232/445472/566824/335756/561679/387533/100537793/352918/494572/100537095/81881/101882535/566999/555569/562675/415149/567873/436636/494131/101886622/474351/30503/557046/58109/436716/568986/541429/567017/568518/566120/564412/436678/574006/58085/317636/393767/449792/8036…
BP	GO:0098742	cell-cell adhesion via plasma-membrane adhesion molecules	142	0.499414	1.98893	2.51942e-07	1.60367e-05	1.37213e-05	4185	tags=44%, list=23%, signal=34%	493598/493588/108192078/493589/568370/553986/100006496/100008568/553785/553940/100004469/572216/100333180/407978/793954/100002026/100006279/493600/566572/554015/562531/560942/108191476/569256/562183/563094/554016/569437/569931/503572/100150732/140820/100004929/553997/571698/503521/562934/568643/563197/100136836/560426/100537710/493594/555688/493595/567508/101886483/560933/767768/564737/568845/360…
MF	GO:0005261	monoatomic cation channel activity	279	0.424325	1.82588	3.21341e-07	1.96018e-05	1.67717e-05	3042	tags=36%, list=16%, signal=30%	100007317/407670/571208/560568/555612/555284/791696/556841/550467/566883/565697/567702/101154640/541540/562422/559447/564698/100334285/557196/559015/568759/560289/563228/799704/565807/100002086/555941/566351/100000800/100538267/100330491/100037377/100034540/497647/58147/562796/327415/387298/432387/569528/100331116/565375/407672/394199/100334453/100126126/393101/58152/100537993/566868/678560/54834…
MF	GO:0017171	serine hydrolase activity	123	-0.485141	-2.01478	4.42835e-07	2.59324e-05	2.21884e-05	1907	tags=29%, list=10%, signal=26%	445282/557248/561476/431766/393327/65223/565082/641564/566557/100001520/334304/100101646/796680/322453/574008/565078/100334257/562156/550419/100535672/327651/555481/641414/100538108/322451/569259/553673/447843/403061/30735/560086/554458/567711/326634/560927/556666
MF	GO:0004252	serine-type endopeptidase activity	110	-0.498016	-2.02045	6.86289e-07	3.86433e-05	3.30641e-05	1907	tags=32%, list=10%, signal=29%	445282/557248/561476/431766/393327/65223/565082/641564/566557/100001520/334304/100101646/796680/322453/574008/565078/100334257/562156/550419/100535672/327651/555481/641414/100538108/322451/569259/553673/447843/403061/560086/554458/567711/326634/560927/556666
MF	GO:0022890	inorganic cation transmembrane transporter activity	465	0.368092	1.66313	7.18463e-07	3.89566e-05	3.33322e-05	2763	tags=29%, list=15%, signal=26%	100007317/407670/571208/572215/100329340/560568/559270/555612/555284/791696/556841/550467/402880/566883/100170783/567702/553304/101154640/556480/541540/562422/559447/564698/567212/569480/100334285/557196/554272/564815/559015/568759/553489/560289/563228/245703/799704/796312/556181/100002086/555941/566351/561758/100000800/100538267/553691/100330491/100037377/563540/100034540/565315/497647/566411/10…
CC	GO:0097730	non-motile cilium	51	-0.629437	-2.25035	7.74981e-07	3.91232e-05	3.34747e-05	1562	tags=43%, list=8%, signal=40%	494572/562675/30503/58109/436716/619268/559332/30435/140429/554700/100330921/30582/568211/792319/102031126/393758/368410/386613/30295/140431/562845/553708
MF	GO:0008236	serine-type peptidase activity	122	-0.488318	-2.02689	7.63285e-07	3.91232e-05	3.34747e-05	1907	tags=30%, list=10%, signal=27%	445282/557248/561476/431766/393327/65223/565082/641564/566557/100001520/334304/100101646/796680/322453/574008/565078/100334257/562156/550419/100535672/327651/555481/641414/100538108/322451/569259/553673/447843/403061/30735/560086/554458/567711/326634/560927/556666
BP	GO:0001501	skeletal system development	357	-0.356923	-1.70295	8.31013e-07	4.05534e-05	3.46984e-05	4846	tags=44%, list=26%, signal=33%	30705/30291/565206/445025/563428/555267/561751/403023/336923/30430/566470/373882/100037325/432385/333979/266988/553359/445189/30767/571965/60632/562092/403079/777717/406504/569081/140746/403060/553242/140618/550364/561131/30283/553740/562072/393347/494453/405891/566054/30548/30575/562465/353313/432371/100005469/550399/30185/558777/30174/568008/79375/565254/322529/30117/30725/100001532/541445/4062…
BP	GO:0098660	inorganic ion transmembrane transport	481	0.361608	1.63571	9.10043e-07	4.29775e-05	3.67726e-05	2763	tags=27%, list=15%, signal=24%	100007317/407670/571877/100332610/571208/572215/560568/100150665/192125/333987/555284/791696/100538116/556841/550467/566883/567702/101154640/793646/556480/541540/562422/559447/564698/567212/569480/100334285/557196/554272/559015/497642/568759/553489/560289/563228/553256/245703/799704/100002086/555941/566351/561758/553392/563730/553691/100330491/100037377/563540/100034540/565315/100005402/497647/56…
BP	GO:0098655	monoatomic cation transmembrane transport	445	0.360068	1.61462	2.86531e-06	0.000131088	0.000112162	2763	tags=27%, list=15%, signal=24%	100007317/407670/571877/571208/572215/560568/100150665/333987/555284/791696/556841/550467/566883/567702/101154640/556480/541540/562422/559447/564698/567212/569480/100334285/557196/559015/497642/568759/553489/560289/563228/553256/245703/799704/565807/100002086/555941/566351/561758/563730/553691/100330491/100037377/563540/100034540/565315/100005402/497647/566069/58147/562796/327415/100034584/387298…
BP	GO:0048704	embryonic skeletal system morphogenesis	180	-0.409058	-1.79336	3.971e-06	0.000176168	0.000150733	4799	tags=38%, list=26%, signal=28%	571965/60632/562092/777717/403060/140618/561131/30283/553740/494453/353313/432371/100005469/558777/565254/322529/100001532/553365/404599/324188/777750/386856/407621/30225/30585/553407/794613/30498/336266/30728/368206/796720/30250/567041/567861/405801/100535149/431715/436598/386787/30581/393639/58127/100141346/566761/30511/393570/751644/58043/100150090/565968/406774/30538/554221/568518/30173/30123…
CC	GO:0015935	small ribosomal subunit	58	0.609461	2.09723	5.07527e-06	0.000218535	0.000186984	4516	tags=55%, list=24%, signal=42%	100000341/406686/337148/394166/393788/641289/336687/406307/192300/337240/405889/114420/192297/554155/336550/751639/406565/393725/336662/415169/394121/767765/337810/393738/407690/393710/565937/393715/100000836/777746/394027/336764
MF	GO:0022832	voltage-gated channel activity	179	0.433612	1.77551	5.99715e-06	0.000250852	0.000214635	3702	tags=42%, list=20%, signal=34%	100007317/571208/560568/100150892/555284/556841/566883/567702/101154640/541540/562422/559447/100334285/559015/568759/560289/555941/566351/100538267/100330491/100037377/100034540/497647/566411/100003342/562796/327415/432387/569528/100331116/565375/100333648/100334453/393101/58152/566868/100333101/678560/555423/170581/556608/799410/100006614/560709/563670/564371/562059/559036/567442/100148645/55630…
CC	GO:0097060	synaptic membrane	192	0.438454	1.806	7.10375e-06	0.000281078	0.000240497	3060	tags=33%, list=16%, signal=28%	282557/569032/192125/100007758/555284/352938/570923/793646/100002610/553785/100151593/571422/378719/566514/100126805/570876/100034540/557511/566411/100003342/566633/100331116/566572/394199/100333648/541382/553402/562531/100333101/568618/563377/563414/571679/569756/793756/751659/566023/556582/100147967/568849/556158/317643/83412/100150701/568554/556619/561738/557430/100150246/393614/768183/170450/…
CC	GO:0098794	postsynapse	268	0.394415	1.69589	6.99806e-06	0.000281078	0.000240497	3060	tags=29%, list=16%, signal=24%	569032/192125/100007758/555284/352938/100538116/793646/100002610/553785/560221/100151593/567212/569480/567298/553489/571422/449833/566514/557556/100126805/570876/100034540/557511/100331262/566411/100003342/327415/100034584/566633/100331116/100536906/566572/394199/100333648/565863/541382/553402/568512/562531/100333101/563377/571679/569756/793756/751659/566023/556582/100147967/568849/556158/569898/…
CC	GO:0034702	ion channel complex	200	0.424383	1.75851	1.09908e-05	0.000423434	0.0003623	3498	tags=41%, list=19%, signal=34%	100007317/569032/571208/192125/555284/556841/566883/567702/793646/541540/562422/559447/798521/559015/568759/571422/555941/566351/566514/100037377/570876/100034540/566069/100003342/562796/327415/566633/432387/569528/100331116/565375/394199/100333648/100334453/541382/553402/393101/58152/566868/678560/555423/170581/799410/751659/560709/564371/556582/494089/562059/559036/100148645/100141342/793996/56…
BP	GO:0098662	inorganic cation transmembrane transport	436	0.354456	1.58627	1.28844e-05	0.000483662	0.000413832	2763	tags=27%, list=15%, signal=24%	100007317/407670/571877/571208/572215/560568/100150665/333987/555284/791696/556841/550467/566883/567702/101154640/556480/541540/562422/559447/564698/567212/569480/100334285/557196/554272/559015/497642/568759/553489/560289/563228/553256/245703/799704/100002086/555941/566351/561758/563730/553691/100330491/100037377/563540/100034540/565315/100005402/497647/566069/562796/327415/100034584/387298/43238…
CC	GO:0062023	collagen-containing extracellular matrix	128	-0.447934	-1.85533	1.37447e-05	0.000503057	0.000430427	3336	tags=42%, list=18%, signal=35%	114407/558137/100006366/450053/336266/368419/563523/100536295/558797/791144/794479/30037/563864/565402/336471/799806/286831/30234/560115/30208/565508/323561/566673/415149/554270/431766/100000101/567428/557913/252850/561440/404621/100149890/565082/555202/564821/557257/569092/321298/30227/797559/553337/569128/553354/554268/555681/565637/100320658/571819/553377/100003029/100001116/568839/100535694
MF	GO:0030594	neurotransmitter receptor activity	104	0.499845	1.91348	1.82526e-05	0.000651753	0.000557655	3010	tags=41%, list=16%, signal=35%	503565/282557/569032/192125/352938/100538116/793646/368475/100001828/797538/571422/378719/566514/570876/557511/566411/100003342/566633/394199/100333648/553402/100333101/571679/561647/793756/751659/556582/568849/317643/83412/556429/100150701/556619/561738/100150246/768183/170450/550584/556202/563297/555576/568126/569662
BP	GO:0035725	sodium ion transmembrane transport	111	0.485491	1.87007	1.93724e-05	0.000674336	0.000576977	2194	tags=31%, list=12%, signal=27%	100007317/407670/571877/100150665/333987/791696/556480/559447/567212/569480/497642/553489/553256/245703/566351/563730/565315/566069/100034584/798635/407672/100150472/393101/568512/58152/567544/492758/692318/664719/560709/100150452/100150269/795135/793996
BP	GO:0009416	response to light stimulus	124	-0.442402	-1.83426	2.02669e-05	0.000674336	0.000576977	2289	tags=25%, list=12%, signal=22%	30590/352934/100537793/352918/335650/573209/780836/30503/58109/570333/436716/266756/568986/100000104/393677/566120/796632/563926/572207/30435/140429/30582/557053/564152/102031126/406300/557454/550406/30295/140428/562845
BP	GO:0007018	microtubule-based movement	211	0.418562	1.7449	2.01163e-05	0.000674336	0.000576977	3491	tags=32%, list=19%, signal=26%	436789/559407/437026/561639/555846/606664/553438/566766/432386/566351/767737/553797/393928/101884886/558005/570502/799274/492525/335340/550547/555782/567344/572368/100333605/556023/100331698/555705/557708/100322600/563791/794225/553213/553375/100136857/102725539/100535326/100318355/553323/793551/406297/100034631/795592/432388/794361/556414/431757/556758/564082/100330581/793121/566086/555601/56087…
MF	GO:0022843	voltage-gated monoatomic cation channel activity	128	0.464411	1.83016	2.34772e-05	0.000760689	0.000650863	3409	tags=44%, list=18%, signal=36%	100007317/571208/560568/555284/556841/566883/567702/101154640/541540/562422/100334285/559015/568759/560289/555941/566351/100538267/100330491/100037377/100034540/497647/562796/327415/432387/569528/100331116/565375/100334453/678560/170581/556608/799410/100006614/560709/563670/564371/562059/559036/567442/100148645/556304/100141342/403310/393614/562853/562421/559096/560875/563802/794222/405763/555691…
BP	GO:0007156	homophilic cell adhesion via plasma membrane adhesion molecules	115	0.471786	1.82139	2.39014e-05	0.000760689	0.000650863	4185	tags=43%, list=23%, signal=33%	493598/493588/108192078/493589/568370/553986/100006496/100008568/553940/407978/793954/100002026/100006279/493600/554015/108191476/569256/562183/554016/569437/569931/503572/100150732/553997/571698/503521/562934/568643/100136836/560426/100537710/493594/555688/493595/101886483/560933/767768/564737/360138/560765/554014/556807/554013/568508/572016/503571/723994/30156/553300
BP	GO:0048705	skeletal system morphogenesis	208	-0.379593	-1.70351	2.63542e-05	0.000820905	0.000702385	4799	tags=38%, list=26%, signal=28%	571965/60632/562092/777717/403060/553242/140618/561131/30283/553740/562072/494453/30548/30575/353313/432371/100005469/558777/565254/322529/30725/100001532/566945/553365/404599/324188/777750/386856/407621/100286814/30225/30585/553407/794613/30498/336266/30728/368206/405789/796720/30250/567041/567861/405801/100535149/431715/436598/386787/30581/393639/58127/100141346/566761/58065/30511/393570/751644…
CC	GO:0045211	postsynaptic membrane	156	0.44267	1.78414	3.1784e-05	0.000969412	0.000829451	3329	tags=37%, list=18%, signal=30%	569032/192125/100007758/555284/352938/793646/100002610/553785/100151593/571422/566514/100126805/570876/100034540/557511/566411/100003342/566633/100331116/566572/394199/100333648/541382/553402/100333101/563377/571679/569756/793756/751659/566023/556582/100147967/568849/556158/317643/83412/100150701/568554/556619/561738/557430/100150246/393614/768183/170450/550584/556202/563297/794222/555576/569662/…
BP	GO:0042391	regulation of membrane potential	144	0.45528	1.81898	3.35522e-05	0.000990835	0.000847781	3086	tags=38%, list=17%, signal=32%	100007317/569032/560568/192125/100538116/570923/101154640/793646/559447/560289/563228/799704/571422/724016/566351/566514/570876/566069/100003342/100333073/566633/394199/100333648/553402/393101/58152/570108/563414/768156/555423/100006614/751659/560709/568849/504083/317643/567442/83412/556304/793996/556619/561738/768183/550584/103909035/563953/100000132/560875/556202/563297/563802/405763/557460/569…
MF	GO:0004930	G protein-coupled receptor activity	283	0.383998	1.64919	3.384e-05	0.000990835	0.000847781	2994	tags=33%, list=16%, signal=28%	563803/503565/100000544/282557/30650/557194/101883306/571591/100002719/503868/571624/562318/30667/792410/570001/352938/100332913/100331841/558546/795311/286833/571770/100329977/100008568/368475/794924/100001828/558708/797538/373873/30629/100334480/566888/101886313/404209/57926/101884270/378719/569768/100329657/100137117/565256/564461/568153/560267/568484/558878/415105/562695/562531/266750/562973/…
MF	GO:0008233	peptidase activity	495	-0.29745	-1.45195	3.69824e-05	0.00106161	0.000908341	1971	tags=19%, list=11%, signal=17%	552927/431764/553353/445282/557248/561476/565588/558011/550253/431766/768195/406416/768158/404039/570542/100322027/393327/337179/561108/569734/259303/799247/553216/565980/570656/65223/326058/449826/322814/324818/334658/574001/566604/553634/394007/565082/100329304/641564/566557/100001520/334304/793308/560606/368704/100330305/566185/100101646/322412/373118/796680/322453/557534/553337/574008/246092/…
BP	GO:0048706	embryonic skeletal system development	200	-0.377906	-1.69498	4.04397e-05	0.00113853	0.000974154	4799	tags=39%, list=26%, signal=29%	566470/373882/100037325/333979/266988/571965/60632/562092/777717/140746/403060/140618/561131/30283/553740/494453/562465/353313/432371/100005469/558777/565254/322529/100001532/553365/404599/324188/777750/386856/407621/30225/30585/553407/794613/30498/336266/30728/368206/337298/796720/30250/567041/567861/405801/100535149/431715/436598/386787/30581/30208/393639/58127/100141346/566761/30511/393570/751…
MF	GO:0005244	voltage-gated monoatomic ion channel activity	174	0.435164	1.77569	4.1699e-05	0.00115184	0.000985537	3702	tags=43%, list=20%, signal=35%	100007317/571208/560568/100150892/555284/556841/566883/567702/101154640/541540/562422/559447/100334285/559015/568759/560289/555941/566351/100538267/100330491/100037377/100034540/497647/566411/100003342/562796/327415/432387/569528/100331116/565375/100333648/100334453/393101/58152/566868/100333101/678560/555423/170581/556608/799410/100006614/560709/563670/564371/562059/559036/567442/100148645/55630…
BP	GO:0048701	embryonic cranial skeleton morphogenesis	165	-0.386075	-1.68039	8.58792e-05	0.00232828	0.00199213	4799	tags=37%, list=26%, signal=28%	571965/60632/562092/777717/403060/140618/561131/30283/553740/494453/353313/432371/100005469/558777/565254/322529/100001532/553365/404599/324188/777750/386856/407621/30225/30585/553407/794613/30498/336266/30728/368206/796720/567041/567861/405801/100535149/431715/436598/386787/30581/393639/58127/100141346/566761/30511/393570/751644/100150090/565968/406774/30538/554221/568518/30173/30123/566557/5595…
MF	GO:0015085	calcium ion transmembrane transporter activity	117	0.460834	1.7879	9.30463e-05	0.00238982	0.00204478	2757	tags=35%, list=15%, signal=30%	100007317/555612/550467/567702/562422/567212/569480/557196/559015/568759/553489/555941/566351/100034540/562796/432387/569528/100331116/100126126/568512/100537993/678560/102725537/560283/170581/562059/558687/100148645/791161/567611/567566/403310/799412/567026/557430/568463/570841/393614/560875/562120/436745
CC	GO:0030312	external encapsulating structure	244	-0.354762	-1.62821	9.24412e-05	0.00238982	0.00204478	3920	tags=43%, list=21%, signal=34%	321243/558958/58027/100294690/569558/541445/566945/641469/100004428/503730/286832/406548/101884120/100001372/114407/30201/558942/558137/541546/100006366/450053/336266/368419/563523/100536295/558797/100332426/791144/406650/794479/30037/563864/100330176/562505/571682/565402/325675/336471/799806/561679/286831/337176/30234/100535782/560115/337158/100170811/572364/30208/567110/100148804/564123/565508/…
CC	GO:0031012	extracellular matrix	244	-0.354762	-1.62821	9.24412e-05	0.00238982	0.00204478	3920	tags=43%, list=21%, signal=34%	321243/558958/58027/100294690/569558/541445/566945/641469/100004428/503730/286832/406548/101884120/100001372/114407/30201/558942/558137/541546/100006366/450053/336266/368419/563523/100536295/558797/100332426/791144/406650/794479/30037/563864/100330176/562505/571682/565402/325675/336471/799806/561679/286831/337176/30234/100535782/560115/337158/100170811/572364/30208/567110/100148804/564123/565508/…
BP	GO:0009314	response to radiation	153	-0.385799	-1.64093	0.000162032	0.00408992	0.00349943	2657	tags=24%, list=14%, signal=21%	324201/30637/559232/30590/352934/100537793/751763/352918/335650/573209/780836/30503/101883672/58109/570333/436716/266756/568986/100000104/393677/566120/796632/563926/572207/30435/100151416/140429/30582/557053/564152/102031126/406300/557454/550406/30295/140428/562845
BP	GO:0000226	microtubule cytoskeleton organization	345	0.348228	1.52621	0.000166559	0.00413291	0.00353621	5472	tags=39%, list=29%, signal=28%	393368/437026/791595/556760/555846/556794/100334879/606664/565771/566046/768178/560912/432386/558552/566474/569346/553797/567944/558005/559217/553488/386722/335340/100330952/100318116/393942/406849/30311/553439/494093/553191/555705/100322600/100330519/562450/563791/100332392/556406/794225/334460/100006339/564926/553375/100136857/566722/101883094/100535326/559022/570275/100330842/415183/100000844/…
MF	GO:0015081	sodium ion transmembrane transporter activity	120	0.448939	1.75563	0.000173791	0.0042405	0.00362826	2745	tags=37%, list=15%, signal=31%	100007317/407670/100329340/559270/791696/550467/100170783/553304/556480/559447/567212/569480/557196/564815/553489/245703/796312/556181/566351/565315/432387/407672/557642/562260/393101/568512/58152/566868/556491/692318/664719/563356/555423/560709/556582/795135/793996/556156/567026/335836/64614/492810/492334/560875
BP	GO:0061448	connective tissue development	180	-0.365637	-1.603	0.000196754	0.00472211	0.00404034	4716	tags=40%, list=25%, signal=30%	406504/569081/140746/553242/140618/550364/393347/405891/393543/30548/30575/100005469/550399/30185/30174/79375/30725/100001532/541445/406243/566945/553365/324188/407621/550475/100286814/30225/30585/553407/559710/567154/368206/337298/791772/449615/791144/30250/565402/100332039/567861/561679/321357/100535149/568379/64698/386787/334561/58127/565508/561411/58065/406662/30101/751644/325958/393263/40677…
BP	GO:0098609	cell-cell adhesion	325	0.34955	1.5238	0.000223824	0.00528513	0.00452207	4313	tags=33%, list=23%, signal=25%	493598/493588/108192078/100536705/100002730/493589/568370/791595/553986/100002610/100006496/100008568/553785/553940/100004469/572216/100333180/407978/793954/100002026/100334824/100006279/326022/100170816/493600/572241/550268/566572/554015/562531/560942/101882585/108191476/494158/569256/567175/30656/562183/563094/554016/570575/569437/560100/569931/100147967/558477/30313/503572/503741/100150732/556…
MF	GO:0005267	potassium channel activity	110	0.457657	1.76067	0.000238995	0.0055538	0.00475195	3409	tags=44%, list=18%, signal=36%	571208/560568/555284/556841/566883/101154640/541540/564698/100334285/560289/563228/799704/100002086/100538267/100330491/100037377/497647/327415/432387/565375/100334453/556608/799410/100006614/798583/560709/563670/564371/556582/504083/559036/567442/556304/100141342/568554/567026/562853/562421/559096/100000132/563802/405763/555691/798001/100334378/565419/564522/799747
CC	GO:0034703	cation channel complex	120	0.443442	1.73414	0.000255188	0.00583742	0.00499463	3585	tags=48%, list=19%, signal=39%	100007317/571208/555284/556841/566883/567702/541540/562422/559447/559015/568759/555941/566351/100037377/566069/562796/327415/432387/569528/565375/100334453/393101/58152/566868/678560/555423/170581/799410/560709/564371/556582/494089/562059/559036/100148645/100141342/793996/567566/403310/568463/570841/393614/100000862/562853/562421/559096/560875/562120/777666/794222/393755/798001/100334378/565419/7…
BP	GO:0006814	sodium ion transport	156	0.414029	1.66871	0.000285401	0.00642811	0.00550003	2554	tags=29%, list=14%, signal=26%	100007317/407670/571877/100150665/333987/791696/494492/556480/559447/567212/569480/564815/497642/553489/553256/245703/796312/566351/563730/565315/566069/100034584/798635/563467/407672/100150472/393101/568512/58152/566868/567544/492758/692318/664719/393339/563356/555423/560709/100150452/100150269/795135/793996/556156/103911868/64614/406537
BP	GO:0060538	skeletal muscle organ development	147	-0.382575	-1.61587	0.000290317	0.00643977	0.00551001	3789	tags=35%, list=20%, signal=28%	30725/563843/569027/559850/286832/30471/100036767/30225/553257/567154/30728/399546/321552/415107/541423/64609/567861/566880/793666/405801/337176/641575/100321011/404208/768287/794339/557881/565431/569130/415178/567639/553655/559054/566851/30538/100149390/100535460/100329862/407989/58136/100037338/562236/30513/100151416/569755/798092/58097/415108/436645/100150137/566188
BP	GO:0007188	adenylate cyclase-modulating G protein-coupled receptor signaling pathway	125	0.432691	1.69601	0.000297201	0.00649407	0.00555647	2495	tags=32%, list=13%, signal=28%	503565/100000544/282557/30650/557194/503868/792410/352938/100003330/286833/571770/368475/100001828/797538/30629/557026/378719/30281/570108/562531/266750/562973/30651/568430/368256/571679/557902/266752/561647/557259/567796/560100/100148976/541315/556429/100150701/567161/30085/406676/798737
MF	GO:0005230	extracellular ligand-gated monoatomic ion channel activity	86	0.473147	1.75701	0.000321267	0.00663763	0.00567931	3457	tags=41%, list=19%, signal=33%	569032/192125/100538116/793646/571422/566514/570876/557511/58147/566411/100003342/387298/566633/394199/100333648/553402/100333101/387297/793756/751659/556582/568849/317643/83412/556619/561738/768183/170450/550584/556202/563297/569662/798001/564832/570493
MF	GO:0005262	calcium channel activity	93	0.46409	1.74792	0.000309316	0.00663763	0.00567931	3042	tags=38%, list=16%, signal=32%	100007317/555612/550467/567702/562422/557196/559015/568759/555941/566351/100034540/562796/432387/569528/100331116/100126126/100537993/678560/102725537/170581/562059/100148645/791161/567611/567566/403310/799412/567026/568463/570841/393614/560875/562120/794222/100149983
BP	GO:0050804	modulation of chemical synaptic transmission	133	0.431412	1.70543	0.000321907	0.00663763	0.00567931	4224	tags=41%, list=23%, signal=32%	282557/570923/564728/560648/100002610/555195/553785/724016/378719/557556/569768/100034540/557511/100331262/566411/100003342/100331116/565256/564461/572002/566572/568484/100333648/541382/100333101/548345/563414/793756/556582/100147967/556158/569898/100150246/393614/548606/569861/170450/567181/563297/792371/406514/794222/555576/798001/565827/570493/565205/563117/58038/100331363/567415/336069/170452…
BP	GO:0099177	regulation of trans-synaptic signaling	133	0.431412	1.70543	0.000321907	0.00663763	0.00567931	4224	tags=41%, list=23%, signal=32%	282557/570923/564728/560648/100002610/555195/553785/724016/378719/557556/569768/100034540/557511/100331262/566411/100003342/100331116/565256/564461/572002/566572/568484/100333648/541382/100333101/548345/563414/793756/556582/100147967/556158/569898/100150246/393614/548606/569861/170450/567181/563297/792371/406514/794222/555576/798001/565827/570493/565205/563117/58038/100331363/567415/336069/170452…
BP	GO:0003341	cilium movement	85	0.495908	1.83948	0.000345851	0.00703231	0.00601701	3792	tags=44%, list=20%, signal=35%	436789/559407/437026/555846/606664/432386/566351/767737/553797/558005/492525/555782/567344/572368/555705/557708/100322600/563791/794225/553375/100136857/102725539/795592/432388/431757/564082/555601/560875/570989/368824/100322372/100333131/402988/558421/450033/557988/792532
BP	GO:0005975	carbohydrate metabolic process	323	-0.304875	-1.44246	0.000427067	0.00856474	0.00732819	3302	tags=27%, list=18%, signal=23%	541364/406473/641571/445118/565671/568099/394164/791188/103911405/393773/568001/445094/402981/560778/768121/556544/415220/335494/799022/450077/492760/797251/116991/393603/494076/550404/282555/474321/556199/393983/246095/336425/569706/436903/556106/393668/555569/445505/567720/322339/561007/780844/387303/335715/553655/447881/378727/570579/555385/449945/664696/406290/393300/572733/327453/403338/5540…
CC	GO:0015934	large ribosomal subunit	78	0.485588	1.76799	0.00044327	0.00876956	0.00750343	5376	tags=53%, list=29%, signal=38%	335629/336713/405888/323305/415168/58101/436759/415229/560828/556556/336710/336641/393686/336712/327089/322571/394035/195819/337090/326961/192301/336812/325618/336719/445038/323365/436760/445040/406489/335539/751730/677758/768305/415196/100149182/322251/394097/436829/557789/192299/445053
CC	GO:0099572	postsynaptic specialization	129	0.429923	1.6969	0.000466113	0.00909853	0.0077849	6022	tags=57%, list=32%, signal=39%	100007758/100002610/553785/560221/567298/449833/557556/100126805/100034540/557511/100331262/566411/100003342/327415/100034584/100331116/566572/100333648/565863/541382/562531/100333101/793756/566023/556582/100147967/556158/569898/560862/557430/327065/100150246/393614/170450/563297/794222/555576/798001/561153/570493/101884870/558069/100331363/567415/336069/170452/323706/557701/448841/100002407/5598…
BP	GO:0050808	synapse organization	139	0.418136	1.66101	0.000510402	0.00983196	0.00841244	4950	tags=43%, list=27%, signal=32%	100007758/100002610/562422/553785/560221/100151593/567298/550457/724016/100536906/572002/557801/566572/557847/100007940/565863/407729/678560/568618/101175706/100147967/30313/556158/140820/794165/567230/403310/558326/654827/548606/100331252/572372/566597/561153/562199/541373/558069/553679/100000949/100005543/100148002/436925/567415/368439/100002407/335250/559868/565842/114435/558123/560583/562079/…
BP	GO:0051216	cartilage development	170	-0.361186	-1.57156	0.000520932	0.00990447	0.00847449	4716	tags=46%, list=25%, signal=35%	30705/30291/565206/445025/561751/403023/30430/373882/553359/445189/406504/569081/140746/140618/550364/393347/405891/30548/30575/100005469/550399/30185/30174/79375/30725/100001532/541445/406243/566945/553365/324188/407621/550475/100286814/30225/30585/553407/559710/567154/368206/337298/791772/449615/791144/30250/565402/100332039/567861/561679/321357/100535149/568379/64698/386787/334561/58127/565508…
CC	GO:1902495	transmembrane transporter complex	252	0.358273	1.53054	0.000536837	0.010076	0.00862127	3498	tags=33%, list=19%, signal=27%	100007317/569032/571208/192125/555284/556841/566883/567702/793646/541540/562422/559447/798521/559015/568759/571422/555941/566351/566514/100037377/570876/100034540/566069/100003342/562796/327415/566633/432387/569528/100331116/565375/394199/100333648/100334453/541382/553402/393101/393497/58152/566868/678560/555423/170581/799410/751659/560709/564371/556582/494089/562059/559036/100148645/100141342/79…
BP	GO:0034762	regulation of transmembrane transport	220	0.373952	1.56796	0.000550179	0.0101957	0.00872369	3409	tags=35%, list=18%, signal=29%	100007317/571208/560568/333987/555284/556841/566883/567702/101154640/541540/562422/559447/100334285/497642/568759/560289/555941/563730/100538267/100330491/100037377/100034540/100005402/497647/566069/562796/327415/100034584/432387/569528/100331116/565375/100334453/541382/393101/58152/566868/436687/678560/492758/393439/449789/555423/170581/556608/799410/100006614/564371/494089/100150269/562059/5590…
BP	GO:0006006	glucose metabolic process	58	-0.495548	-1.80675	0.000599916	0.0105816	0.00905389	4058	tags=47%, list=22%, signal=36%	569348/553283/447883/321575/192309/561416/406473/445118/393773/568001/768121/393603/246095/556106/445505/561007/378727/570579/449945/403338/334205/563180/560896/566398/447836/393971/794083
BP	GO:1902074	response to salt	57	0.526496	1.80275	0.000579174	0.0105816	0.00905389	1586	tags=28%, list=9%, signal=26%	568003/352938/101886563/394003/100332028/567877/58147/100000615/387298/432387/100149310/794707/415105/564556/387297/571679
MF	GO:0004879	nuclear receptor activity	57	-0.486675	-1.77633	0.000597972	0.0105816	0.00905389	4473	tags=40%, list=24%, signal=31%	554722/317734/322358/492496/431720/569321/30486/557714/393564/30754/562258/30607/557500/30670/30517/402815/259252/565875/557037/494487/100034753/407626/793011
MF	GO:0098531	ligand-activated transcription factor activity	57	-0.486675	-1.77633	0.000597972	0.0105816	0.00905389	4473	tags=40%, list=24%, signal=31%	554722/317734/322358/492496/431720/569321/30486/557714/393564/30754/562258/30607/557500/30670/30517/402815/259252/565875/557037/494487/100034753/407626/793011
[truncated: 52 more rows]

## Sheet: Cc2d2a_GSEA
ONTOLOGY	ID	Description	setSize	enrichmentScore	NES	pvalue	p.adjust	qvalue	rank	leading_edge	core_enrichment
[truncated: 314 more rows]

## Sheet: Talpid3_GSEA
ONTOLOGY	ID	Description	setSize	enrichmentScore	NES	pvalue	p.adjust	qvalue	rank	leading_edge	core_enrichment
[truncated: 362 more rows]

## Sheet: Togaram1_GSEA
ONTOLOGY	ID	Description	setSize	enrichmentScore	NES	pvalue	p.adjust	qvalue	rank	leading_edge	core_enrichment
[truncated: 181 more rows]

[truncated: 50 more sheets: BBS1,c290,inp5,cc2,ta3,tog1,, BBS1,c290,inp5,cc2,ta3,, BBS1,c290,inp5,cc2,tog1,, BBS1,c290,cc2,ta3,tog1,, BBS1,inp5,cc2,ta3,tog1,, BBS1,c290,inp5,cc2,, BBS1,c290,inp5,ta3,, BBS1,c290,inp5,tog1,, BBS1,c290,cc2,ta3,, BBS1,c290,ta3,tog1,, BBS1,inp5,cc2,ta3,, BBS1,inp5,cc2,tog1,, BBS1,cc2,ta3,tog1,, c290,inp5,cc2,ta3,, BBS1,c290,inp5,, BBS1,c290,cc2,, BBS1,c290,ta3,, BBS1,c290,tog1,, BBS1,inp5,cc2,, BBS1,inp5,ta3, …]
